# Supplementary material for: Genetic analysis of rice seedling traits related to machine transplanting under different seeding densities
Source: BMC Genet. 2020 Nov 26;21:133. doi: 10.1186/s12863-020-00952-1 (PMC7690112; doi:10.1186/s12863-020-00952-1)
Supplement: Supplementary file 1 — Additional file 1: Table S1.Genotypes for all 2778 bins for the 213 RILs from the 9311/Nipponbare cross based on high quality SNPs. AA, Nipponbare genotype; BB, 9311 genotype; AB, heterozygous genotype. The position represents the physical position of each bin. Table S2. Phenotypic variation of the RIL population of 9311/Nipponbare cross among three seeding densities. SH, seedling height (cm); FLSL, first leaf sheath length (cm); FLL, first leaf length (cm); SLL, second leaf length (cm); SDW, shoot dry weight (mg); RDW, root dry weight (mg). Table S3. Correlation analyses among different seedling traits. LD, low density; MD, medium density; HD, high density; Ex1, Ex2 and Ex3 indicated the three experiments, respectively. SH, seedling height; FLSL, first leaf sheath length; FLL, first leaf length; SLL, second leaf length; SDW, shoot dry weight; RDW, root dry weight. * and ** indicated significant at P ≤ 0.05 and P ≤ 0.01, respectively. Table S4. The QTLs identified for seedling traits from the RIL population of 9311/Nipponbare cross under three seeding densities. LD, low density; MD, medium density; HD, high density; SH, seedling height; FLSL, first leaf sheath length; FLL, first leaf length; SLL, second leaf length; SDW, shoot dry weight; RDW, root dry weight. The position is the lod peak of each QTL. The interval is 1.5-LOD support interval of the QTL. Positive and negative additive effect values indicate that the allele from NIP and 9311 increase trait values, respectively. The Var is variation (%) explained by each QTL. Table S5. Additive effects of each bin under three seeding densities. A_score, additive effect, in which positive values indicate that alleles from NIP are in the direction of increasing the trait scores, and negative values indicate that alleles from 9311 are in the direction of increasing the score. NA, NIP and 9311 indicated the additive effect non-significant, positive significant and negative significant, respectively. LD, low density; MD, me [file 12863_2020_952_MOESM1_ESM.zip › Table S1.xlsx]

## Sheet: Sheet1
Table S1. Genotypes for all 2778 bins for the 213 RILs from the 9311/Nipponbare cross based on high quality SNPs. AA, Nipponbare genotype; BB, 9311 genotype; AB, heterozygous genotype.The position represents the physical position of each bin.
Bin	Chr	Physical position (Mb)	Genetic position (cM)	F001	F002	F003	F004	F005	F006	F007	F008	F009	F010	F011	F012	F013	F014	F015	F016	F017	F018	F019	F020	F021	F022	F023	F024	F025	F026	F027	F028	F029	F030	F031	F032	F033	F034	F035	F036	F037	F038	F039	F040	F041	F042	F043	F044	F045	F046
bin1	1	0.05	0	BB	AA	BB	AA	BB	BB	BB	AA	BB	BB	AA	BB	AA	BB	AA	AA	BB	AA	BB	AA	BB	AB	BB	AA	BB	AA	AA	AA	AA	AA	AA	AA	BB	BB	BB	BB	BB	BB	BB	BB	BB	AA	BB	BB	BB	BB
bin2	1	0.15	0.3	BB	AA	BB	AA	BB	BB	BB	AA	BB	BB	AA	BB	AA	BB	AA	AA	BB	AA	BB	AA	BB	AB	BB	AA	BB	AA	AA	AA	AA	AA	AA	AA	BB	AA	BB	BB	BB	BB	AA	BB	BB	AA	BB	BB	BB	BB
bin3	1	0.25	0.9	BB	AA	BB	AA	BB	BB	BB	BB	BB	BB	AA	BB	AA	BB	AA	AA	BB	AA	BB	AA	BB	AB	BB	AA	BB	AA	AA	AA	BB	AA	AA	AA	BB	AA	BB	BB	BB	BB	AA	BB	BB	AA	BB	AA	BB	BB
bin4	1	0.35	1.3	BB	AA	BB	AA	BB	BB	BB	BB	BB	BB	AA	BB	AA	BB	AA	AA	BB	AA	BB	AA	BB	AB	BB	AA	BB	AA	AA	AA	BB	AA	AA	AA	BB	AA	BB	BB	BB	BB	AA	BB	BB	AA	BB	AA	BB	BB
bin5	1	0.45	2.7	BB	AA	BB	AA	BB	BB	BB	BB	BB	BB	AA	BB	AA	BB	AA	AA	BB	AA	BB	AA	BB	AB	BB	AA	BB	AA	AA	AA	BB	AA	AA	AA	BB	AA	BB	BB	BB	BB	AA	BB	BB	AA	BB	AA	BB	BB
bin6	1	0.55	3.9	BB	AA	BB	AA	BB	BB	BB	BB	BB	BB	AA	BB	AA	BB	AA	AA	BB	AA	BB	AA	BB	AB	BB	AA	BB	AA	AA	AA	BB	AA	AA	AA	BB	AA	BB	BB	BB	BB	AA	BB	BB	AA	BB	AA	BB	BB
bin7	1	0.65	6.8	BB	AA	BB	AA	BB	BB	BB	BB	BB	BB	AA	BB	AA	BB	AA	AA	BB	AA	BB	AA	BB	AB	BB	AA	BB	AA	AA	AA	BB	AA	AA	AA	BB	AA	BB	BB	BB	BB	AA	BB	BB	AA	BB	AA	BB	BB
bin8	1	0.75	9.5	BB	AA	BB	AA	BB	BB	BB	BB	BB	BB	AA	BB	AA	BB	AA	AA	BB	AA	BB	AA	BB	AB	BB	AA	BB	AA	AA	AA	BB	AA	AA	AA	BB	AA	BB	BB	BB	BB	AA	BB	BB	AA	BB	AA	BB	BB
bin9	1	0.85	9.7	BB	AA	BB	AA	BB	BB	BB	BB	BB	BB	AA	BB	AA	BB	AA	AA	BB	AA	BB	AA	BB	AB	BB	AA	BB	AA	AA	AA	BB	AA	AA	AA	BB	AA	BB	BB	BB	BB	AA	BB	BB	AA	BB	AA	BB	BB
bin10	1	0.95	9.9	BB	AA	BB	AA	BB	BB	BB	BB	BB	BB	AA	BB	AA	BB	AA	AA	BB	AA	BB	AA	BB	AB	BB	AA	BB	AA	AA	AA	BB	AA	AA	AA	BB	AA	BB	BB	BB	BB	AA	BB	BB	AA	BB	AA	BB	BB
bin11	1	1.05	10.2	BB	AA	BB	AA	BB	BB	BB	BB	BB	BB	AA	AA	AA	BB	AA	AA	BB	AA	BB	AA	BB	AB	BB	AA	BB	AA	AA	AA	BB	AA	AA	AA	BB	AA	BB	BB	BB	BB	AA	BB	BB	AA	BB	AA	BB	BB
bin12	1	1.15	10.8	BB	AA	BB	AA	BB	BB	BB	BB	BB	BB	AA	AA	AA	BB	AA	AA	BB	AA	BB	AA	BB	AB	BB	AA	BB	AA	AA	AA	BB	AA	AA	AA	BB	AA	BB	BB	BB	BB	AA	BB	BB	AA	BB	AA	BB	BB
bin13	1	1.25	11.3	BB	AA	BB	AA	BB	BB	BB	BB	BB	BB	AA	AA	AA	BB	AA	AA	BB	AA	BB	AA	BB	AB	BB	AA	BB	AA	AA	AA	BB	AA	AA	AA	BB	AA	BB	BB	BB	BB	AA	BB	BB	AA	BB	AA	BB	BB
bin14	1	1.35	12.4	BB	AA	BB	AA	BB	BB	BB	BB	BB	BB	AA	AA	AA	BB	AA	AA	BB	AA	BB	AA	BB	AB	BB	AA	BB	AA	AA	AA	BB	AA	AA	AA	BB	AA	BB	BB	BB	BB	AA	BB	BB	AA	BB	AA	BB	BB
bin15	1	1.45	14.2	BB	AA	BB	AA	BB	BB	BB	BB	BB	BB	AA	AA	AA	BB	AA	AA	BB	AA	BB	AA	BB	AB	BB	AA	BB	AA	AA	AA	BB	AA	AA	AA	BB	AA	BB	BB	BB	BB	AA	BB	BB	AA	BB	AA	BB	BB
bin16	1	1.55	16.5	BB	AA	BB	AA	BB	BB	BB	BB	BB	BB	AA	AA	AA	BB	AA	AA	BB	AA	BB	AA	BB	AB	BB	AA	BB	AA	AA	AA	BB	AA	AA	AA	BB	AA	BB	BB	BB	BB	AA	BB	BB	AA	BB	AA	BB	BB
bin17	1	1.65	18,3	BB	AA	BB	AA	BB	BB	BB	BB	BB	BB	AA	AA	BB	BB	BB	AA	BB	AA	BB	AA	BB	AB	BB	AA	BB	AA	AA	AA	BB	AA	BB	AA	BB	AA	BB	BB	BB	BB	AA	BB	BB	AA	BB	AA	BB	BB
bin18	1	1.75	21.9	BB	AA	BB	AA	BB	BB	BB	BB	BB	BB	AA	AA	BB	BB	BB	AA	BB	BB	BB	AA	BB	AB	BB	AA	BB	AA	BB	AA	BB	AA	BB	AA	BB	AA	BB	BB	BB	BB	AA	BB	BB	BB	BB	AA	BB	BB
bin19	1	1.85	22.9	BB	AA	BB	AA	BB	BB	BB	BB	BB	BB	AA	AA	BB	BB	BB	AA	BB	BB	BB	AA	BB	BB	BB	AA	BB	AA	BB	AA	BB	AA	BB	BB	BB	AA	BB	BB	BB	BB	AA	BB	BB	BB	BB	AA	BB	BB
bin20	1	1.95	23.1	BB	AA	BB	AA	BB	BB	BB	BB	BB	BB	AA	AA	BB	BB	BB	AA	BB	BB	BB	AA	BB	BB	BB	AA	BB	AA	BB	AA	BB	AA	BB	BB	BB	AA	BB	BB	BB	BB	AA	BB	BB	BB	BB	AA	BB	BB
bin21	1	2.05	23.2	BB	AA	BB	AA	BB	BB	BB	BB	BB	BB	AA	AA	BB	BB	BB	AA	BB	BB	BB	AA	BB	BB	BB	AA	BB	AA	BB	AA	BB	AA	BB	BB	BB	AA	BB	BB	BB	BB	AA	BB	BB	BB	AA	AA	BB	BB
bin22	1	2.15	23.7	BB	AA	AA	AA	BB	BB	BB	BB	BB	BB	AA	AA	BB	BB	BB	AA	BB	BB	BB	AA	BB	BB	BB	AA	BB	AA	BB	AA	BB	AA	BB	BB	BB	BB	BB	BB	BB	BB	AA	BB	BB	BB	AA	AA	BB	BB
bin23	1	2.25	24.6	BB	AA	AA	AA	BB	BB	BB	BB	BB	BB	AA	AA	BB	BB	BB	AA	BB	BB	BB	AA	BB	BB	BB	AA	BB	AA	BB	AA	BB	AA	BB	BB	BB	BB	BB	BB	BB	BB	AA	BB	BB	BB	AA	AA	BB	BB
bin24	1	2.4	25.2	BB	AA	AA	AA	BB	BB	BB	BB	BB	BB	AA	AA	BB	BB	BB	AA	BB	BB	BB	AA	BB	BB	BB	AA	BB	AA	BB	AA	BB	AA	BB	BB	BB	BB	BB	BB	BB	BB	AA	BB	BB	BB	AA	AA	BB	BB
bin25	1	2.55	26.3	BB	AA	AA	AA	BB	BB	BB	BB	BB	BB	AA	AA	BB	BB	BB	AA	BB	BB	BB	AA	BB	BB	BB	BB	BB	AA	BB	AA	BB	AA	BB	BB	BB	BB	BB	BB	BB	BB	AA	BB	BB	BB	AA	AA	BB	BB
bin26	1	2.65	27.2	BB	AA	AA	AA	BB	BB	BB	BB	BB	BB	AA	AA	BB	BB	BB	AA	BB	BB	BB	AA	BB	BB	BB	BB	BB	BB	BB	AA	BB	AA	BB	BB	BB	BB	BB	BB	BB	BB	AA	BB	BB	BB	AA	AA	BB	BB
bin27	1	2.75	27.7	BB	AA	BB	AA	BB	BB	BB	BB	BB	BB	AA	AA	BB	BB	BB	AA	BB	BB	BB	AA	BB	BB	BB	BB	BB	BB	BB	AA	BB	AA	BB	BB	AA	BB	BB	BB	BB	BB	AA	BB	BB	BB	AA	AA	BB	BB
bin28	1	2.85	27.8	BB	AA	BB	AA	BB	BB	BB	BB	BB	BB	AA	AA	BB	BB	BB	AA	BB	BB	BB	AA	BB	BB	BB	BB	BB	BB	BB	AA	BB	AA	BB	BB	AA	BB	BB	BB	BB	BB	AA	BB	BB	BB	AA	AA	BB	BB
bin29	1	2.95	27.9	BB	AA	BB	AA	BB	BB	BB	BB	BB	BB	AA	AA	BB	BB	BB	AA	BB	BB	BB	AA	BB	BB	BB	BB	BB	BB	BB	AA	BB	AA	BB	BB	AA	BB	BB	BB	BB	BB	AA	BB	BB	BB	AA	AA	BB	BB
bin30	1	3.05	28	BB	AA	BB	AA	BB	BB	BB	BB	BB	BB	AA	AA	BB	BB	BB	AA	BB	BB	BB	AA	BB	BB	BB	BB	BB	BB	BB	AA	BB	AA	BB	BB	AA	BB	BB	BB	BB	BB	AA	BB	BB	BB	AA	AA	BB	BB
bin31	1	3.15	28.3	BB	AA	BB	AA	BB	BB	BB	BB	BB	BB	AA	AA	BB	BB	BB	AA	BB	BB	BB	AA	BB	BB	BB	BB	BB	BB	BB	AA	BB	AA	BB	AA	AA	BB	BB	BB	BB	BB	AA	BB	BB	BB	AA	AA	BB	BB
bin32	1	3.25	30.2	BB	AA	BB	AA	BB	BB	BB	BB	BB	BB	AA	AA	BB	BB	BB	AA	BB	BB	BB	AA	BB	BB	BB	BB	BB	BB	BB	AA	BB	AA	BB	AA	AA	BB	BB	BB	BB	BB	AA	BB	BB	BB	AA	AA	BB	BB
bin33	1	3.35	33.6	BB	AA	BB	AA	BB	BB	BB	BB	BB	BB	AA	AA	BB	BB	BB	AA	BB	BB	BB	AA	BB	BB	BB	BB	BB	BB	BB	AA	BB	AA	BB	AA	BB	BB	BB	BB	BB	BB	AA	BB	BB	BB	AA	AA	BB	BB
bin34	1	3.45	35.7	BB	AA	BB	AA	BB	BB	BB	BB	AA	BB	AA	AA	BB	BB	BB	AA	BB	BB	BB	AA	BB	BB	BB	BB	BB	BB	AA	AA	BB	AA	BB	AA	BB	BB	BB	BB	BB	BB	AA	BB	BB	BB	AA	AA	BB	BB
bin35	1	3.55	38.5	BB	AA	BB	AA	BB	BB	BB	AA	AA	BB	AA	AA	BB	BB	BB	AA	BB	AA	BB	AA	BB	AA	BB	BB	BB	BB	AA	AA	BB	AA	AA	AA	BB	BB	BB	BB	BB	BB	AA	BB	BB	BB	AA	AA	BB	BB
bin36	1	3.65	39.9	BB	AA	BB	AA	BB	BB	BB	AA	AA	BB	AA	AA	BB	BB	BB	AA	BB	AA	BB	AA	BB	AA	BB	BB	BB	BB	AA	AA	BB	AA	AA	AA	BB	BB	BB	BB	BB	BB	AA	BB	BB	BB	AA	AA	BB	BB
bin37	1	3.8	40.2	BB	AA	BB	AA	BB	BB	BB	AA	AA	BB	AA	BB	BB	BB	BB	AA	BB	AA	BB	AA	BB	AA	BB	BB	BB	BB	AA	AA	BB	AA	AA	AA	BB	BB	BB	BB	BB	BB	AA	BB	BB	BB	AA	AA	BB	BB
bin38	1	3.95	40.5	BB	AA	BB	AA	BB	BB	BB	AA	AA	BB	AA	BB	BB	BB	BB	AA	BB	AA	BB	AA	BB	AA	BB	BB	BB	BB	AA	AA	BB	AA	AA	AA	BB	BB	BB	BB	BB	BB	AA	BB	BB	BB	AA	AA	BB	BB
bin39	1	4.1	40.8	BB	AA	BB	AA	BB	BB	BB	AA	AA	BB	AA	BB	BB	BB	BB	AA	BB	AA	BB	AA	BB	AA	BB	BB	BB	BB	AA	AA	BB	AA	AA	AA	BB	BB	BB	BB	AA	BB	AA	BB	BB	BB	AA	AA	BB	BB
bin40	1	4.3	41.8	BB	AA	BB	AA	BB	BB	BB	AA	AA	BB	AA	BB	BB	BB	BB	AA	BB	AA	BB	AA	BB	AA	BB	BB	BB	BB	AA	AA	BB	AA	AA	AA	BB	BB	BB	BB	AA	BB	AA	BB	BB	BB	AA	AA	BB	BB
bin41	1	4.45	42.3	BB	AA	BB	AA	BB	BB	BB	AA	AA	BB	AA	BB	BB	BB	BB	AA	BB	AA	BB	AA	BB	AA	BB	BB	BB	BB	AA	AA	BB	AA	AA	AA	BB	BB	BB	BB	AA	BB	AA	BB	BB	BB	AA	AA	BB	BB
bin42	1	4.55	42.8	BB	BB	BB	AA	BB	BB	BB	AA	AA	BB	AA	BB	BB	BB	BB	AA	BB	AA	BB	AA	BB	AA	BB	BB	BB	BB	AA	AA	BB	AA	AA	AA	BB	BB	BB	BB	AA	BB	AA	BB	BB	BB	AA	AA	BB	BB
bin43	1	4.65	42.8	BB	BB	BB	AA	BB	BB	BB	AA	AA	BB	AA	BB	BB	BB	BB	AA	BB	AA	BB	AA	BB	AA	BB	BB	BB	BB	AA	AA	BB	AA	AA	AA	BB	BB	BB	BB	AA	BB	AA	BB	BB	BB	AA	AA	BB	BB
bin44	1	4.75	43.4	BB	BB	BB	AA	BB	BB	BB	AA	AA	BB	AA	BB	BB	BB	BB	AA	BB	AA	BB	AA	BB	AA	BB	BB	BB	BB	AA	AA	BB	AA	AA	AA	BB	BB	BB	BB	AA	BB	AA	BB	BB	BB	AA	AA	BB	BB
bin45	1	4.85	43.8	BB	BB	BB	AA	BB	BB	BB	AA	AA	BB	AA	BB	BB	BB	BB	AA	BB	AA	BB	AA	BB	AA	BB	BB	BB	BB	AA	AA	BB	AA	AA	AA	BB	BB	BB	BB	AA	BB	AA	BB	BB	BB	AA	AA	BB	BB
bin46	1	4.95	44.2	BB	BB	BB	AA	BB	BB	BB	AA	AA	BB	AA	BB	BB	BB	BB	AA	BB	AA	BB	AA	BB	AA	BB	BB	BB	BB	AA	AA	BB	AA	AA	AA	BB	BB	BB	BB	AA	BB	AA	BB	BB	BB	AA	AA	BB	BB
bin47	1	5.05	44.8	BB	BB	BB	AA	BB	BB	BB	AA	AA	BB	AA	BB	BB	BB	BB	AA	AA	AA	AA	AA	BB	AA	BB	BB	BB	BB	AA	AA	BB	AA	AA	AA	BB	BB	BB	BB	AA	AA	AA	BB	BB	BB	AA	BB	BB	BB
bin48	1	5.15	47.2	BB	BB	BB	AA	BB	BB	BB	AA	AA	BB	AA	BB	BB	BB	BB	AA	AA	AA	AA	AA	BB	AA	BB	BB	BB	BB	AA	AA	BB	AA	AA	AA	BB	BB	BB	BB	AA	AA	AA	BB	BB	BB	AA	BB	BB	BB
bin49	1	5.25	48	BB	BB	BB	AA	BB	BB	BB	AA	AA	BB	AA	BB	BB	BB	BB	AA	AA	AA	AA	AA	AA	AA	BB	BB	BB	BB	AA	AA	BB	AA	AA	AA	BB	BB	BB	BB	AA	AA	AA	BB	BB	BB	AA	BB	BB	BB
bin50	1	5.35	48.9	BB	BB	BB	AA	BB	BB	BB	AA	AA	BB	AA	BB	BB	BB	BB	AA	AA	AA	AA	AA	AA	AA	BB	BB	BB	BB	AA	AA	BB	AA	AA	AA	BB	AB	BB	BB	AA	AA	AA	BB	BB	AB	AA	BB	BB	BB
bin51	1	5.45	49.9	BB	BB	BB	AA	BB	BB	BB	AA	AA	BB	AA	BB	BB	BB	BB	AA	BB	AA	AA	AA	AA	AA	BB	BB	BB	BB	AA	AA	BB	AA	AA	AA	BB	AB	BB	BB	AA	AA	AA	BB	BB	AB	AA	BB	AA	BB
bin52	1	5.55	51.2	BB	BB	BB	AA	BB	BB	BB	AA	AA	BB	AA	BB	BB	BB	BB	AA	BB	AA	AA	AA	AA	AA	BB	BB	BB	BB	AA	AA	BB	AA	AA	AA	BB	AB	BB	BB	AA	AA	AA	BB	BB	AB	AA	BB	AA	BB
bin53	1	5.65	52.4	BB	BB	BB	AA	AA	BB	BB	AA	AA	BB	AA	BB	BB	BB	BB	AA	BB	AB	AA	AA	AA	AA	AA	BB	BB	BB	AA	AA	BB	AA	AA	AA	BB	AB	BB	BB	AA	AA	AA	BB	BB	AB	AA	BB	AA	BB
bin54	1	5.85	53.4	BB	BB	BB	AA	AA	BB	BB	AA	AA	BB	AA	BB	BB	BB	BB	AA	BB	AB	AA	AA	AA	AA	AA	BB	BB	BB	AA	AA	BB	AA	AA	AA	BB	AB	BB	BB	AA	AA	AA	BB	BB	AB	AA	BB	AA	BB
bin55	1	6.05	54	BB	BB	BB	AA	AA	BB	BB	AA	AA	BB	AA	BB	BB	BB	BB	AA	BB	AB	AA	AA	AA	AA	AA	BB	BB	BB	AA	AA	BB	AA	AA	AA	BB	AB	BB	BB	AA	AA	AA	BB	BB	AB	AA	BB	AA	BB
bin56	1	6.15	54.4	BB	BB	BB	AA	AA	BB	BB	AA	AA	BB	AA	BB	BB	BB	BB	AA	BB	AB	AA	AA	AA	AA	AA	BB	BB	BB	AA	AA	BB	AA	AA	AA	BB	AB	BB	BB	AA	AA	AA	BB	BB	AB	AA	BB	AA	BB
bin57	1	6.25	54.9	BB	BB	BB	AA	AA	BB	BB	AA	AA	BB	AA	BB	BB	BB	BB	AA	BB	AB	AA	AA	AA	AA	AA	BB	BB	BB	AA	AA	BB	AA	AA	AA	BB	AB	BB	BB	AA	AA	AA	BB	BB	AB	AA	BB	AA	BB
bin58	1	6.35	55.4	BB	BB	BB	AA	AA	BB	BB	AA	AA	BB	AA	BB	BB	BB	BB	AA	BB	AB	AA	AA	AA	AA	AA	BB	BB	BB	AA	AA	BB	AA	AA	AA	BB	AB	BB	BB	AA	AA	AA	BB	BB	AB	AA	BB	AA	BB
bin59	1	6.45	55.7	BB	BB	BB	AA	AA	BB	BB	AA	AA	BB	BB	BB	BB	BB	BB	AA	BB	AB	AA	AA	AA	AA	AA	BB	BB	BB	AA	AA	BB	AA	AA	AA	BB	AB	BB	BB	AA	AA	AA	BB	BB	AB	AA	BB	AA	BB
bin60	1	6.55	56	BB	BB	BB	AA	AA	BB	BB	AA	AA	BB	BB	BB	BB	BB	BB	AA	BB	AB	AA	AA	AA	AA	AA	BB	BB	BB	AA	AA	BB	AA	AA	AA	BB	AB	BB	BB	AA	AA	AA	BB	BB	BB	AA	BB	AA	BB
bin61	1	6.65	56.4	BB	BB	BB	AA	AA	BB	BB	AA	AA	BB	BB	BB	BB	BB	AA	AA	BB	AB	AA	AA	AA	AA	AA	BB	BB	BB	AA	AA	BB	AA	AA	AA	BB	BB	BB	BB	AA	AA	AA	BB	BB	BB	AA	BB	AA	BB
bin62	1	6.75	58.3	BB	BB	BB	AA	AA	BB	BB	AA	AA	BB	BB	BB	AA	BB	AA	AA	BB	AB	AA	AA	AA	AA	AA	BB	BB	BB	AA	AA	BB	AA	AA	AA	BB	BB	BB	BB	AA	AA	AA	BB	BB	BB	AA	BB	AA	BB
bin63	1	6.85	59.2	BB	BB	BB	AA	AA	BB	BB	AA	AA	BB	BB	BB	AA	BB	AA	AA	BB	AB	AA	AA	AA	AA	AA	BB	BB	BB	BB	AA	BB	AA	AA	AA	BB	BB	BB	BB	AA	AA	AA	BB	BB	BB	AA	BB	AA	BB
bin64	1	6.95	59.9	BB	BB	BB	AA	BB	BB	BB	AA	AA	BB	BB	BB	AA	BB	AA	AA	BB	AA	AA	AA	AA	AA	AA	BB	BB	BB	BB	AA	BB	AA	AA	AA	BB	BB	BB	BB	AA	AA	AA	BB	BB	BB	AA	BB	AA	BB
bin65	1	7.05	60.4	BB	BB	BB	AA	BB	BB	BB	AA	AA	BB	BB	BB	AA	BB	AA	AA	BB	AA	AA	AA	AA	AA	AA	BB	BB	BB	BB	AA	BB	AA	AA	AA	BB	BB	BB	BB	AA	AA	AA	BB	BB	BB	AA	BB	AA	BB
bin66	1	7.15	61.3	BB	BB	BB	AA	BB	BB	BB	AA	AA	BB	BB	BB	AA	BB	AA	AA	AA	AA	AA	AA	AA	AA	AA	BB	BB	BB	BB	AA	BB	AA	AA	AA	BB	BB	BB	BB	AA	AA	AA	BB	BB	BB	AA	BB	AA	BB
bin67	1	7.25	62	BB	BB	BB	AA	BB	BB	BB	AA	AA	BB	BB	BB	AA	BB	AA	AA	AA	AA	AA	AA	AA	AA	AA	BB	BB	BB	BB	AA	BB	AA	AA	AA	BB	BB	BB	BB	AA	AA	AA	BB	BB	BB	AA	BB	AA	BB
bin68	1	7.35	62.3	BB	BB	BB	AA	BB	BB	BB	AA	AA	BB	BB	BB	AA	BB	AA	AA	AA	AA	AA	AA	AA	AA	AA	BB	BB	BB	BB	AA	BB	AA	AA	AA	BB	BB	BB	BB	AA	AA	AA	BB	BB	BB	AA	BB	AA	BB
bin69	1	7.45	62.7	BB	BB	BB	AA	BB	BB	BB	AA	AA	BB	BB	BB	AA	BB	AA	BB	AA	AA	AA	AA	AA	AA	AA	BB	BB	BB	BB	AA	BB	AA	AA	AA	BB	BB	BB	BB	AA	AA	AA	BB	BB	BB	AA	BB	AA	BB
bin70	1	7.55	64.4	BB	BB	BB	AA	BB	BB	BB	AA	AA	BB	BB	BB	AA	BB	AA	BB	AA	AA	AA	AA	AA	AA	AA	BB	BB	BB	BB	AA	BB	AA	AA	AA	BB	BB	BB	BB	AA	AA	AA	BB	AA	BB	AA	BB	AA	BB
bin71	1	7.65	65.2	BB	BB	BB	AA	BB	BB	BB	AA	AA	BB	BB	BB	AA	BB	AA	BB	AA	AA	AA	AA	AA	AA	AA	BB	BB	BB	BB	AA	BB	AA	AA	AA	BB	BB	BB	AA	AA	AA	AA	BB	AA	BB	AA	BB	AA	BB
bin72	1	7.75	67.7	BB	BB	BB	AA	AA	AA	AA	AA	AA	BB	BB	AA	AA	BB	AA	BB	AA	AA	AA	AA	AA	AA	AA	BB	BB	BB	AA	AA	BB	AA	AA	AA	BB	AA	AA	AA	AA	AA	AA	BB	AA	AA	AA	AA	AA	BB
bin73	1	7.85	69.8	BB	BB	BB	AA	AA	AA	AA	AA	AA	BB	AA	AA	AA	BB	AA	AA	AA	AA	AA	AA	AA	AA	AA	AA	BB	BB	AA	AA	BB	AA	AA	AA	AA	AA	AA	AA	AA	AA	AA	BB	AA	AA	AA	AA	AA	AA
bin74	1	7.95	73.3	BB	BB	BB	AA	AA	AA	AA	AA	AA	BB	AA	AA	AA	BB	AA	AA	AA	AA	AA	AA	AA	AA	AA	AA	BB	BB	AA	AA	BB	AA	AA	AA	AA	AA	AA	AA	AA	AA	AA	BB	AA	AA	AA	AA	AA	AA
bin75	1	8.05	73.4	BB	BB	BB	AA	AA	AA	AA	AA	AA	BB	AA	AA	AA	BB	AA	AA	AA	AA	AA	AA	AA	AA	AA	AA	BB	BB	AA	AA	BB	AA	AA	AA	AA	AA	AA	AA	AA	AA	AA	BB	AA	AA	AA	AA	AA	AA
bin76	1	8.15	73.6	BB	BB	BB	AA	AA	AA	AA	AA	AA	BB	AA	AA	AA	BB	AA	AA	AA	AA	AA	AA	AA	AA	AA	AA	BB	BB	AA	AA	BB	AA	AA	AA	AA	AA	AA	AA	AA	AA	AA	BB	AA	AA	AA	AA	AA	AA
bin77	1	8.25	73.9	BB	BB	BB	AA	AA	AA	AA	AA	AA	BB	AA	AA	AA	BB	AA	AA	AA	AA	AA	AA	AA	AA	AA	AA	BB	BB	AA	AA	BB	AA	AA	AA	AA	AA	AA	AA	AA	AA	AA	BB	AA	AA	AA	AA	AA	AA
bin78	1	8.35	74.1	BB	BB	BB	AA	AA	AA	AA	AA	AA	BB	AA	AA	AA	BB	AA	AA	AA	AA	AA	AA	AA	AA	AA	AA	BB	BB	AA	AA	BB	AA	AA	AA	AA	AA	AA	AA	AA	AA	AA	BB	AA	AA	AA	AA	AA	AA
bin79	1	8.45	74.9	BB	BB	BB	AA	AA	AA	AA	AA	AA	BB	AA	AA	AA	BB	AA	AA	AA	AA	AA	AA	AA	AA	AA	AA	BB	BB	AA	AA	BB	AA	AA	AA	AA	AA	AA	AA	AA	AA	AA	BB	AA	AA	AA	AA	AA	AA
bin80	1	8.6	75.6	BB	BB	BB	AA	AA	AA	AA	AA	AA	BB	AA	AA	AA	BB	AA	AA	AA	AA	AA	AA	AA	AA	AA	AA	AA	BB	AA	AA	BB	AA	AA	AA	AA	AA	AA	AA	AA	AA	AA	BB	AA	AA	AA	AA	AA	AA
bin81	1	8.75	76.3	BB	BB	BB	AA	AA	AA	AA	AA	AA	BB	AA	AA	AA	BB	AA	AA	AA	AA	AA	AA	AA	AA	AA	AA	AA	BB	AA	AA	BB	AA	AA	AA	AA	AA	AA	AA	AA	AA	AA	BB	AA	AA	AA	AA	AA	AA
bin82	1	8.85	77.8	BB	BB	BB	AA	BB	AA	AA	AA	AA	BB	AA	AA	AA	BB	AA	AA	AA	AA	AA	AA	AA	AA	AA	AA	AA	BB	AA	AA	BB	AA	AA	AA	AA	AA	BB	AA	AA	AA	AA	BB	AA	AA	AA	BB	AA	BB
bin83	1	8.95	79.5	BB	BB	BB	AA	BB	BB	AA	AA	AA	BB	AA	AA	AA	BB	AA	AA	AA	AA	AA	AA	AA	AA	AA	AA	AA	BB	AA	AA	BB	AA	AA	AA	BB	AA	BB	AA	AA	AA	AA	BB	AA	AA	AA	BB	AA	BB
bin84	1	9.05	79.9	BB	BB	BB	AA	BB	BB	AA	AA	AA	BB	AA	AA	AA	BB	AA	AA	AA	AA	AA	AA	AA	AA	AA	AA	AA	BB	AA	AA	BB	AA	AA	AA	BB	AA	BB	AA	AA	AA	AA	BB	AA	AA	AA	BB	AA	BB
bin85	1	9.15	80.2	BB	BB	BB	AA	BB	BB	AA	AA	AA	BB	AA	AA	AA	BB	AA	AA	AA	AA	AA	AA	AA	AA	AA	AA	AA	BB	BB	AA	BB	AA	AA	AA	BB	AA	BB	AA	AA	AA	AA	BB	AA	AA	AA	BB	AA	BB
bin86	1	9.25	84.2	BB	BB	BB	AA	BB	BB	AA	AA	AA	BB	AA	AA	AA	BB	AA	AA	AA	AA	AA	AA	AA	AA	AA	AA	AA	BB	BB	AA	BB	AA	AA	AA	BB	AA	BB	AA	AA	AA	AA	BB	BB	AA	AA	BB	AA	BB
bin87	1	9.35	85.3	BB	BB	BB	AA	BB	BB	BB	AA	AA	BB	AA	BB	AA	BB	AA	BB	AA	AA	AA	AA	BB	AA	AA	BB	AA	BB	BB	AA	BB	AA	AA	AA	BB	BB	BB	BB	AA	AA	AA	BB	BB	AA	AA	BB	AA	BB
bin88	1	9.5	88.6	BB	BB	BB	AA	BB	BB	BB	AA	AA	BB	AA	BB	AA	BB	AA	BB	AA	AA	AA	BB	BB	AA	AA	BB	BB	BB	BB	BB	BB	AA	AA	AA	BB	BB	BB	BB	BB	AA	AA	BB	BB	BB	AA	BB	AA	BB
bin89	1	9.65	89.2	BB	BB	BB	AA	BB	BB	BB	AA	AA	BB	AA	BB	AA	BB	AA	BB	AA	AA	AA	BB	BB	AA	AA	BB	BB	BB	BB	BB	BB	AA	AA	AA	BB	BB	BB	BB	BB	AA	AA	BB	BB	BB	AA	BB	AA	BB
bin90	1	9.75	90.3	BB	BB	BB	AA	BB	BB	BB	AA	AA	BB	AA	BB	AA	BB	AA	BB	AA	AA	AA	BB	BB	AA	AA	BB	BB	AA	BB	BB	BB	AA	AA	AA	BB	BB	BB	BB	BB	AA	AA	BB	BB	BB	AA	AA	AA	BB
bin91	1	9.85	90.5	BB	BB	BB	AA	BB	BB	BB	AA	AA	BB	AA	BB	AA	BB	AA	BB	AA	AA	AA	BB	BB	AA	AA	BB	BB	AA	BB	BB	BB	AA	AA	AA	BB	BB	BB	BB	BB	AA	AA	BB	BB	BB	AA	AA	AA	BB
bin92	1	9.95	90.6	BB	BB	BB	AA	BB	BB	BB	AA	AA	BB	AA	BB	AA	BB	AA	BB	AA	AA	BB	BB	BB	AA	AA	BB	BB	AA	BB	BB	BB	AA	AA	AA	BB	BB	BB	BB	BB	AA	AA	BB	BB	BB	AA	AA	AA	BB
bin93	1	10.05	90.9	BB	BB	BB	AA	BB	BB	BB	AA	AA	BB	AA	BB	AA	BB	AA	BB	AA	AA	BB	BB	BB	AA	AA	BB	BB	AA	BB	BB	BB	AA	AA	AA	BB	BB	BB	BB	BB	AA	AA	BB	BB	BB	AA	AA	AA	BB
bin94	1	10.15	91.2	BB	BB	BB	AA	BB	BB	BB	AA	AA	BB	AA	BB	AA	BB	AA	BB	AA	AA	BB	BB	BB	AA	AA	BB	BB	AA	BB	BB	BB	AA	AA	AA	BB	BB	BB	BB	BB	AA	AA	BB	BB	BB	AA	AA	AA	BB
bin95	1	10.25	91.9	BB	BB	BB	BB	BB	BB	BB	AA	AA	BB	AA	BB	AA	BB	AA	BB	AA	AA	BB	BB	BB	AA	AA	BB	BB	AA	BB	BB	BB	AA	AA	AA	BB	BB	BB	BB	BB	AA	AA	BB	BB	BB	AA	AA	AA	BB
bin96	1	10.35	92.2	BB	BB	BB	BB	BB	BB	BB	AA	AA	BB	AA	BB	AA	BB	AA	BB	AA	AA	BB	BB	BB	AA	AA	BB	BB	AA	BB	BB	BB	AA	AA	AA	BB	BB	BB	BB	BB	AA	AA	BB	BB	BB	AA	AA	AA	BB
bin97	1	10.45	92.6	BB	BB	BB	BB	BB	BB	BB	AA	AA	BB	AA	BB	AA	BB	AA	BB	AA	AA	BB	BB	BB	AA	AA	BB	BB	AA	BB	BB	BB	AA	AA	AA	BB	BB	BB	BB	BB	AA	AA	BB	BB	BB	AA	AA	AA	BB
bin98	1	10.55	93	BB	BB	BB	BB	BB	BB	BB	AA	AA	BB	AA	BB	AA	BB	AA	BB	AA	AA	BB	BB	BB	AA	AA	BB	BB	AA	BB	BB	BB	AA	AA	AA	BB	BB	BB	BB	BB	AA	AA	BB	BB	BB	AA	AA	AA	BB
bin99	1	10.65	93.5	BB	BB	BB	BB	BB	BB	BB	AA	AA	BB	AA	BB	AA	BB	AA	BB	AA	AA	BB	BB	BB	AA	AA	BB	BB	AA	BB	BB	BB	AA	AA	AA	BB	BB	BB	BB	BB	AA	AA	BB	BB	BB	AA	AA	BB	BB
bin100	1	10.75	94	BB	BB	BB	BB	BB	BB	BB	AA	AA	BB	AA	BB	AA	BB	AA	BB	AA	AA	BB	BB	BB	AA	AA	BB	BB	AA	BB	BB	BB	AA	AA	AA	BB	BB	BB	BB	BB	AA	AA	BB	BB	BB	BB	AA	BB	BB
bin101	1	10.85	94.4	BB	BB	BB	BB	BB	BB	BB	AA	AA	BB	AA	BB	AA	BB	AA	BB	AA	AA	BB	BB	BB	AA	AA	AA	BB	AA	BB	BB	BB	AA	AA	AA	BB	BB	BB	BB	BB	AA	AA	BB	BB	BB	BB	AA	BB	BB
bin102	1	10.95	95	BB	BB	BB	BB	BB	BB	BB	AA	AA	BB	AA	BB	AA	BB	AA	BB	AA	AA	BB	BB	BB	AA	AA	AA	BB	AA	BB	BB	BB	AA	AA	AA	BB	BB	BB	BB	BB	AA	AA	BB	BB	BB	BB	AA	BB	BB
bin103	1	11.05	95.2	BB	BB	BB	BB	BB	BB	BB	AA	AA	BB	AA	BB	AA	BB	AA	BB	AA	AA	BB	BB	BB	AA	AA	AA	BB	AA	BB	BB	BB	AA	AA	AA	BB	BB	BB	BB	BB	AA	AA	BB	BB	BB	BB	AA	BB	BB
bin104	1	11.15	95.7	BB	BB	BB	BB	BB	BB	BB	AA	AA	BB	AA	BB	AA	BB	AA	BB	AA	AA	BB	BB	BB	AA	AA	AA	BB	AA	BB	BB	BB	AA	AA	AA	BB	BB	BB	BB	BB	AA	AA	BB	BB	BB	BB	AA	BB	BB
bin105	1	11.25	96	BB	BB	BB	BB	BB	BB	BB	AA	AA	BB	AA	BB	AA	BB	AA	BB	AA	AA	BB	BB	BB	AA	AA	AA	BB	AA	BB	BB	BB	AA	AA	AA	BB	BB	BB	BB	BB	AA	AA	BB	BB	BB	BB	AA	BB	BB
bin106	1	11.35	96.3	AA	BB	BB	BB	BB	BB	BB	AA	AA	BB	AA	BB	AA	BB	AA	BB	AA	AA	BB	BB	BB	AA	AA	AA	BB	AA	BB	BB	BB	AA	AA	AA	BB	BB	BB	BB	BB	AA	AA	BB	BB	BB	BB	AA	BB	BB
bin107	1	11.55	96.8	AA	BB	BB	BB	BB	BB	BB	AA	AA	BB	AA	BB	AA	BB	AA	BB	AA	AA	BB	BB	BB	AA	AA	AA	BB	AA	BB	BB	BB	AA	AA	AA	BB	BB	BB	BB	BB	AA	AA	BB	BB	BB	BB	AA	BB	BB
bin108	1	11.75	97	AA	BB	BB	BB	BB	BB	BB	AA	AA	BB	BB	BB	AA	BB	AA	BB	AA	AA	BB	BB	BB	AA	AA	AA	BB	AA	BB	BB	BB	AA	AA	AA	BB	BB	BB	BB	BB	AA	AA	BB	BB	BB	BB	AA	BB	BB
bin109	1	11.85	97.3	AA	BB	BB	BB	BB	BB	BB	AA	BB	BB	BB	BB	AA	BB	AA	BB	AA	AA	BB	BB	BB	AA	AA	AA	BB	AA	BB	BB	BB	AA	AA	AA	BB	BB	BB	BB	BB	AA	AA	BB	BB	BB	BB	AA	BB	BB
bin110	1	11.95	99.2	AA	BB	BB	BB	BB	BB	BB	AA	BB	BB	BB	BB	AA	BB	AA	BB	BB	AA	BB	BB	BB	BB	AA	AA	BB	AA	BB	BB	BB	BB	AA	AA	BB	BB	BB	BB	BB	AA	AA	BB	BB	BB	BB	AA	BB	BB
bin111	1	12.05	104.2	AA	BB	BB	BB	BB	BB	BB	AA	BB	BB	BB	BB	AA	BB	AA	BB	BB	AA	BB	BB	BB	BB	AA	AA	BB	AA	BB	BB	BB	BB	AA	AA	BB	BB	BB	BB	BB	AA	AA	BB	BB	BB	BB	AA	BB	BB
bin112	1	12.15	105	AA	BB	BB	BB	BB	BB	BB	AA	BB	BB	BB	BB	AA	BB	AA	BB	BB	AA	BB	BB	BB	BB	AA	AA	BB	AA	AA	BB	BB	BB	AA	AA	BB	BB	BB	BB	BB	AA	AA	BB	BB	BB	BB	AA	BB	BB
bin113	1	12.25	105.6	AA	BB	BB	AA	BB	BB	BB	AA	BB	BB	BB	BB	AA	BB	AA	BB	BB	AA	BB	BB	BB	BB	AA	AA	BB	AA	AA	BB	BB	BB	AA	AA	BB	BB	BB	BB	BB	AA	AA	BB	BB	BB	BB	AA	BB	BB
bin114	1	12.35	106.3	AA	BB	BB	AA	BB	BB	BB	AA	BB	BB	BB	BB	AA	BB	AA	BB	BB	AA	BB	BB	BB	BB	AA	AA	BB	AA	AA	BB	BB	BB	AA	AA	BB	BB	AA	BB	BB	AA	AA	BB	BB	BB	BB	AA	BB	BB
bin115	1	12.45	108.4	AA	BB	BB	AA	BB	BB	BB	AA	BB	BB	BB	BB	AA	BB	AA	BB	BB	AA	BB	BB	BB	BB	AA	AA	BB	AA	AA	BB	BB	BB	AA	AA	BB	BB	AA	BB	BB	AA	AA	BB	BB	BB	BB	AA	BB	BB
bin116	1	12.55	112.3	AA	BB	BB	AA	BB	BB	BB	AA	AA	BB	BB	BB	AA	BB	AA	BB	AA	AA	BB	BB	BB	AA	AA	AA	BB	AA	AA	BB	BB	AA	AA	AA	BB	BB	AA	BB	BB	AA	AA	BB	BB	BB	BB	AA	BB	BB
bin117	1	12.7	112.6	AA	BB	BB	AA	BB	BB	BB	AA	AA	BB	BB	BB	AA	BB	AA	BB	AA	AA	BB	BB	BB	AA	AA	AA	BB	AA	AA	BB	BB	AA	AA	AA	BB	BB	AA	BB	BB	BB	AA	BB	BB	BB	BB	AA	BB	BB
bin118	1	12.85	112.9	AA	BB	BB	AA	BB	AA	BB	AA	AA	BB	BB	BB	AA	BB	AA	BB	AA	AA	BB	BB	BB	AA	AA	AA	BB	AA	AA	BB	BB	AA	AA	AA	BB	BB	AA	BB	BB	BB	AA	BB	BB	BB	BB	AA	BB	BB
bin119	1	12.95	113.9	AA	BB	BB	AA	BB	AA	BB	AA	AA	BB	BB	BB	AA	BB	AA	BB	AA	AA	BB	BB	BB	AA	AA	AA	BB	AA	AA	BB	BB	AA	AA	AA	BB	BB	AA	BB	BB	BB	AA	BB	BB	BB	BB	AA	BB	BB
bin120	1	13.15	113.9	AA	BB	BB	AA	BB	AA	BB	AA	AA	BB	BB	BB	AA	BB	AA	BB	AA	AA	BB	BB	BB	AA	AA	AA	BB	AA	AA	BB	BB	AA	AA	AA	BB	BB	AA	BB	BB	BB	AA	BB	BB	BB	BB	AA	BB	BB
bin121	1	13.35	114.2	AA	BB	BB	AA	BB	AA	AB	AA	AA	BB	AB	BB	AA	BB	AA	BB	AA	AA	BB	BB	BB	AA	AA	AA	BB	AA	AA	BB	BB	AA	AA	AA	BB	BB	AA	BB	BB	BB	AA	BB	BB	BB	BB	AA	BB	BB
bin122	1	13.45	114.3	AA	BB	BB	AA	BB	AA	AB	AA	AA	BB	AB	BB	AA	BB	AA	BB	AA	AA	BB	BB	BB	AA	AA	AA	BB	AA	AA	AA	BB	AA	AA	AA	BB	BB	AA	BB	BB	BB	AA	BB	BB	BB	BB	AA	BB	BB
bin123	1	13.55	114.5	AA	BB	BB	AA	BB	AA	AB	AA	AA	BB	AB	BB	AA	BB	AA	BB	AA	AA	BB	BB	BB	AA	AA	AA	BB	AA	AA	AA	BB	AA	AA	AA	BB	BB	AA	BB	BB	BB	AA	BB	BB	BB	BB	AA	BB	BB
bin124	1	13.7	115.2	AA	BB	BB	AA	BB	AA	AB	AA	AA	BB	AB	BB	AA	BB	AA	BB	AA	AA	BB	BB	BB	AA	AA	AA	BB	AA	AA	AA	BB	AA	AA	AA	BB	BB	AA	BB	BB	BB	AA	BB	BB	BB	BB	AA	BB	BB
bin125	1	13.85	115.2	AA	BB	BB	AA	BB	AA	AB	AA	AA	BB	AB	BB	AA	BB	AA	BB	AA	AA	BB	BB	BB	AA	AA	AA	BB	AA	AA	AA	BB	AA	AA	AA	BB	BB	AA	BB	BB	BB	AA	BB	BB	BB	BB	AA	BB	BB
bin126	1	13.95	115.3	AA	BB	BB	AA	BB	AA	AB	AA	AA	BB	AB	BB	AA	BB	AA	BB	AA	AA	BB	BB	BB	AA	AA	AA	BB	AA	AA	AA	BB	AA	AA	AA	BB	BB	AA	BB	BB	BB	AA	BB	BB	BB	BB	AA	BB	BB
bin127	1	14.05	115.5	AA	BB	BB	AA	BB	AA	AB	AA	AA	BB	AB	BB	AA	BB	AA	BB	AA	AA	BB	BB	BB	AA	AA	AA	BB	AA	AA	AA	BB	AA	AA	AA	BB	BB	AA	BB	BB	BB	AA	BB	BB	BB	BB	AA	BB	BB
bin128	1	14.15	115.5	AA	BB	BB	AA	BB	AA	AB	AA	AA	BB	AB	BB	AA	BB	AA	BB	AA	AA	BB	BB	BB	AA	AA	AA	BB	AA	AA	AA	BB	AA	AA	AA	BB	BB	AA	BB	BB	BB	AA	BB	BB	BB	BB	AA	BB	BB
bin129	1	14.35	115.5	AA	BB	BB	AA	BB	AA	AB	AA	AA	BB	AB	BB	AA	BB	AA	BB	AA	AA	BB	BB	BB	AA	AA	AA	BB	AA	AA	AA	BB	AA	AA	AA	BB	BB	AA	BB	BB	BB	AA	BB	BB	BB	BB	AA	BB	BB
bin130	1	14.55	115.8	AA	BB	BB	AA	BB	AA	AB	AA	AA	BB	AB	BB	AA	BB	AA	BB	AA	AA	BB	BB	BB	AA	AA	AA	BB	AA	AA	AA	BB	AA	AA	AA	BB	BB	AA	BB	BB	BB	AA	BB	BB	BB	BB	AA	BB	BB
bin131	1	14.65	116.2	AA	BB	BB	AA	BB	AA	AB	AA	AA	BB	AB	BB	AA	BB	AA	BB	AA	AA	BB	BB	BB	AA	AA	AA	BB	AA	AA	AA	BB	AA	AA	AA	BB	BB	AA	BB	BB	BB	AA	BB	BB	BB	BB	AA	BB	BB
bin132	1	14.75	116.6	AA	BB	BB	AA	BB	AA	AB	AA	AA	BB	AB	BB	AA	BB	AA	BB	AA	AA	BB	BB	BB	AA	AA	AA	BB	AA	AA	AA	BB	AA	AA	AA	BB	BB	AA	BB	BB	BB	AA	BB	BB	BB	BB	AA	BB	BB
bin133	1	14.85	116.8	AA	BB	BB	AA	BB	AA	BB	AA	AA	BB	AB	BB	AA	BB	AA	BB	AA	AA	BB	BB	BB	AA	AA	AA	BB	AA	AA	AA	BB	AA	AA	AA	BB	BB	AA	BB	BB	BB	AA	BB	BB	BB	BB	AA	BB	BB
bin134	1	15.2	117.1	AA	BB	BB	AA	BB	AA	BB	AA	AA	BB	AB	BB	AA	BB	AA	BB	AA	AA	BB	BB	BB	AA	AA	AA	BB	AA	AA	AA	BB	AA	AA	AA	BB	BB	AA	BB	BB	BB	AA	BB	BB	BB	BB	AA	BB	BB
bin135	1	15.55	117.3	AA	BB	BB	AA	BB	AA	BB	AA	AA	BB	AB	BB	AA	BB	AA	BB	AA	AA	BB	BB	BB	AA	AA	AA	BB	AA	AA	AA	BB	AA	AA	AA	BB	BB	AA	BB	BB	BB	AA	BB	BB	BB	BB	AA	BB	BB
bin136	1	15.65	117.4	AA	BB	BB	AA	BB	AA	BB	AA	AA	BB	AB	BB	AA	BB	AA	BB	AA	AA	BB	BB	BB	AA	AA	AA	BB	AA	AA	AA	BB	AA	AA	AA	BB	BB	AA	BB	BB	BB	AA	BB	BB	BB	BB	AA	BB	BB
bin137	1	17.55	117.7	AA	BB	BB	AA	BB	AA	BB	AA	AA	BB	BB	BB	AA	BB	AA	BB	AA	AA	BB	BB	BB	AA	AA	AA	BB	AA	AA	AA	BB	AA	AA	AA	BB	BB	AA	BB	BB	BB	AA	BB	BB	BB	BB	AA	BB	BB
bin138	1	19.6	118	AA	BB	BB	AA	BB	AA	BB	AA	AA	BB	BB	BB	AA	BB	AA	BB	AA	AA	BB	BB	BB	AA	AA	AA	BB	AA	AA	AA	BB	AA	AA	AA	BB	BB	AA	BB	BB	BB	AA	BB	BB	BB	BB	AA	BB	BB
bin139	1	19.95	118.3	AA	BB	BB	AA	BB	AA	BB	AA	AA	BB	BB	BB	AA	BB	AA	BB	AA	AA	BB	BB	BB	AA	AA	AA	BB	AA	AA	AA	BB	AA	AA	AA	BB	BB	AA	BB	BB	BB	AA	BB	BB	BB	BB	AA	BB	BB
bin140	1	20.2	119	AA	BB	BB	AA	BB	AA	BB	AA	AA	BB	BB	BB	AA	BB	AA	BB	AA	AA	BB	BB	BB	AA	AA	AA	BB	AA	AA	AA	BB	AA	AA	AA	BB	BB	AA	BB	BB	BB	AA	BB	BB	BB	BB	AA	BB	BB
bin141	1	20.35	119.4	AA	BB	BB	AA	BB	AA	BB	AA	AA	BB	BB	BB	AA	BB	AA	BB	AA	AA	BB	BB	BB	AA	AA	AA	BB	AA	AA	AA	BB	AA	AA	AA	BB	BB	AA	BB	BB	BB	AA	BB	BB	BB	BB	AA	BB	BB
bin142	1	20.5	119.5	AA	BB	BB	AA	BB	AA	BB	AA	AA	BB	BB	BB	AA	BB	AA	BB	AA	AA	BB	BB	BB	AA	AA	AA	BB	AA	AA	AA	BB	AA	AA	AA	BB	BB	AA	BB	BB	BB	AA	BB	BB	BB	BB	AA	BB	BB
bin143	1	20.65	119.6	AA	BB	BB	AA	BB	AA	BB	AA	AA	BB	BB	BB	AA	BB	AA	BB	AA	AA	BB	BB	BB	AA	AA	AA	BB	AA	AA	AA	BB	AA	AA	AA	BB	BB	AA	BB	BB	BB	AA	BB	BB	BB	BB	AA	BB	BB
bin144	1	20.75	119.8	AA	BB	BB	AA	BB	AA	BB	AA	AA	BB	BB	BB	AA	BB	AA	BB	AA	AA	BB	BB	AA	AA	AA	AA	BB	AA	AA	AA	BB	AA	AA	AA	BB	BB	AA	BB	BB	BB	AA	BB	BB	BB	BB	AA	BB	BB
bin145	1	20.85	120.2	AA	BB	BB	AA	BB	AA	BB	AA	AA	BB	BB	BB	AA	BB	AA	BB	AA	AA	BB	BB	AA	AA	AA	AA	BB	AA	AA	AA	BB	AA	AA	AA	BB	BB	AA	BB	BB	BB	AA	BB	BB	BB	BB	AA	BB	BB
bin146	1	20.95	120.8	AA	BB	BB	AA	BB	AA	BB	AA	AA	BB	BB	BB	AA	BB	AA	BB	AA	AA	BB	BB	AA	AA	AA	AA	BB	AA	AA	AA	BB	AA	AA	AA	BB	BB	AA	AA	AA	BB	AA	BB	BB	AA	BB	AA	BB	BB
bin147	1	21.05	121.3	AA	BB	BB	AA	BB	AA	BB	AA	AA	BB	BB	BB	AA	BB	AA	BB	AA	AA	BB	BB	AA	AA	AA	AA	BB	AA	AA	AA	BB	AA	AA	AA	BB	BB	AA	AA	AA	BB	AA	BB	BB	AA	BB	AA	BB	BB
bin148	1	21.15	123.2	AA	BB	BB	AA	AB	AA	BB	AA	AA	BB	BB	BB	AA	BB	AA	BB	AA	AA	BB	BB	AA	AA	AA	AA	BB	AA	AA	AA	BB	AA	AA	AA	BB	BB	AA	AA	AA	BB	AA	BB	BB	AA	BB	AA	BB	BB
bin149	1	21.4	123.2	AA	BB	BB	AA	AB	AA	BB	AA	AA	BB	BB	BB	AA	BB	AA	BB	AA	AA	BB	BB	AA	AA	AA	AA	BB	AA	AA	AA	BB	AA	AA	AA	BB	BB	AA	AA	AA	BB	AA	BB	BB	AA	BB	AA	BB	BB
bin150	1	21.65	123.6	AA	BB	BB	AA	AB	AA	BB	AA	AA	BB	BB	BB	AA	BB	AA	BB	AA	AA	BB	BB	AA	AA	AA	AA	BB	AA	AA	AA	BB	AA	AA	AA	BB	BB	AA	AA	AA	BB	AA	BB	BB	AA	AA	AA	BB	BB
bin151	1	21.8	124.3	AA	BB	BB	AA	AB	AA	BB	AA	AA	BB	BB	BB	AA	BB	AA	BB	AA	AA	BB	BB	AA	AA	AA	AA	BB	AA	AA	AA	BB	AA	AA	AA	BB	BB	AA	AA	AA	BB	AA	BB	BB	AA	AA	AA	BB	BB
bin152	1	21.95	124.7	AA	BB	BB	AA	AB	AA	BB	AA	AA	BB	BB	BB	AA	BB	AA	BB	AA	AA	BB	BB	AA	AA	AA	AA	BB	AA	AA	AA	BB	AA	AA	AA	BB	BB	AA	AA	AA	BB	AA	BB	BB	AA	AA	AA	BB	BB
bin153	1	22.05	126.3	AA	BB	BB	AA	AB	AA	BB	AA	AA	BB	BB	BB	AA	BB	AA	BB	AA	AA	BB	BB	AA	AA	AA	AA	BB	BB	AA	AA	BB	AA	AA	AA	BB	BB	AA	AA	AA	BB	AA	BB	BB	AA	AA	AA	BB	BB
bin154	1	22.15	126.6	AA	BB	BB	AA	AB	AA	BB	AA	AA	BB	BB	BB	AA	BB	AA	BB	AA	AA	BB	BB	AA	AA	AA	AA	BB	BB	AA	AA	BB	AA	AA	AA	BB	BB	BB	AA	AA	BB	AA	BB	BB	AA	AA	AA	BB	BB
bin155	1	22.25	126.7	AA	BB	BB	AA	AB	AA	BB	AA	AA	BB	BB	BB	AA	BB	AA	BB	AA	AA	BB	BB	AA	AA	AA	AA	BB	BB	AA	AA	BB	AA	AA	AA	BB	BB	BB	AA	AA	BB	AA	BB	BB	AA	AA	AA	BB	BB
bin156	1	22.35	127	AA	BB	BB	AA	AB	AA	BB	AA	AA	BB	BB	BB	AA	BB	AA	BB	AA	AA	BB	BB	AA	AA	AA	AA	BB	BB	AA	AA	BB	AA	AA	AA	BB	BB	BB	BB	AA	BB	AA	BB	BB	AA	AA	AA	BB	BB
bin157	1	22.45	227.4	AA	BB	BB	AA	AB	AA	BB	AA	AA	BB	BB	BB	AA	BB	AA	BB	AA	AA	BB	BB	AA	AA	AA	AA	BB	BB	AA	AA	BB	AA	AA	AA	BB	BB	BB	BB	AA	BB	AA	BB	BB	AA	AA	AA	BB	BB
bin158	1	22.55	127.7	AA	BB	BB	AA	AB	AA	BB	AA	AA	BB	BB	BB	AA	BB	AA	BB	AA	AA	BB	BB	AA	AA	AA	AA	BB	BB	AA	AA	BB	AA	AA	AA	BB	BB	BB	BB	AA	BB	AA	BB	BB	AA	AA	AA	BB	BB
bin159	1	22.65	128.2	AA	BB	BB	AA	AB	AA	BB	AA	AA	BB	BB	BB	AA	BB	AA	BB	AA	AA	BB	BB	AA	AA	AA	AA	BB	BB	AA	AA	BB	AA	AA	AA	BB	BB	BB	BB	AA	BB	AA	BB	BB	AA	AA	AA	BB	BB
bin160	1	22.75	128.7	AA	BB	BB	AA	AB	AA	BB	AA	AA	BB	BB	BB	AA	BB	AA	BB	AA	BB	BB	BB	AA	AA	BB	AA	BB	BB	AA	AA	BB	AA	AA	AA	BB	BB	BB	BB	BB	BB	AA	BB	BB	BB	AA	AA	BB	BB
bin161	1	22.85	129.5	BB	BB	BB	AA	AB	AA	BB	AA	AA	BB	BB	BB	AA	BB	AA	BB	AA	BB	BB	BB	AA	AA	BB	AA	BB	BB	AA	AA	BB	AA	AA	AA	BB	BB	BB	BB	BB	BB	AA	BB	BB	BB	AA	AA	BB	BB
bin162	1	22.95	129.7	BB	BB	BB	AA	AB	AA	BB	AA	AA	BB	BB	BB	AA	BB	AA	BB	AA	BB	BB	BB	AA	AA	BB	AA	BB	BB	AA	AA	BB	AA	AA	AA	BB	BB	BB	BB	BB	BB	AA	BB	BB	BB	AA	AA	BB	BB
bin163	1	23.05	130.2	BB	BB	BB	AA	AB	AA	BB	AA	AA	BB	BB	BB	AA	BB	AA	BB	AA	BB	BB	BB	AA	AA	BB	AA	BB	BB	AA	AA	BB	AA	AA	AA	BB	BB	BB	BB	BB	BB	AA	BB	BB	BB	AA	AB	BB	BB
bin164	1	23.25	130.6	BB	BB	BB	AA	AB	AA	BB	AA	AA	BB	BB	BB	AA	BB	AA	BB	AA	BB	BB	BB	AA	AA	BB	AA	BB	BB	AA	AA	BB	AA	AA	AA	BB	BB	BB	BB	BB	BB	AA	BB	BB	BB	AA	AB	BB	BB
bin165	1	23.45	131	BB	BB	BB	AA	AB	AA	BB	AA	AA	BB	BB	BB	AA	BB	AA	BB	AA	BB	BB	BB	AA	AA	BB	AA	BB	BB	AA	AA	BB	AA	AA	AA	BB	BB	BB	BB	BB	BB	AA	BB	BB	BB	AA	AB	BB	BB
bin166	1	23.6	131.4	BB	BB	BB	AA	AB	AA	BB	AA	AA	BB	BB	BB	AA	BB	AA	BB	AA	BB	BB	BB	AA	AA	BB	AA	BB	BB	AA	AA	BB	AA	AA	AA	BB	BB	BB	BB	BB	BB	AA	BB	BB	BB	AA	AB	BB	BB
bin167	1	23.75	131.8	BB	BB	BB	AA	AB	AA	BB	AA	AA	BB	BB	BB	AA	BB	AA	BB	AA	BB	BB	BB	AA	AA	BB	AA	BB	BB	AA	AA	BB	AA	AA	AA	BB	BB	BB	BB	BB	BB	AA	BB	BB	BB	AA	AB	BB	BB
bin168	1	23.85	132.2	BB	BB	BB	AA	AB	AA	BB	AA	AA	BB	BB	BB	AA	BB	AA	BB	AA	BB	BB	BB	AA	AA	BB	AA	BB	BB	AA	AA	BB	AA	AA	AA	BB	AB	BB	BB	BB	BB	AA	BB	BB	BB	AA	AB	BB	BB
bin169	1	23.95	132.6	BB	BB	BB	AA	AB	AA	BB	AA	AA	BB	BB	BB	AA	BB	AA	BB	AA	BB	BB	BB	AA	AA	BB	AA	BB	BB	AA	AA	BB	AA	AA	AA	BB	AB	BB	BB	BB	BB	AA	BB	BB	BB	AA	AB	BB	BB
bin170	1	24.05	132.9	BB	BB	BB	AA	AB	AA	BB	AA	AA	BB	BB	BB	AA	BB	AA	BB	AA	BB	BB	BB	AA	AA	BB	AA	BB	BB	AA	AA	BB	AA	AA	AA	BB	AB	BB	BB	BB	BB	AA	BB	BB	BB	AA	AB	BB	BB
bin171	1	24.15	133.6	BB	BB	BB	AA	AB	AA	BB	AA	AA	BB	BB	BB	AA	BB	AA	BB	AA	BB	BB	BB	AA	AA	BB	AA	BB	BB	AA	AA	BB	AA	AA	AA	BB	AB	BB	BB	BB	BB	AA	BB	BB	BB	AA	AB	BB	BB
bin172	1	24.25	134.2	BB	BB	BB	AA	AB	AA	BB	AA	AA	BB	BB	BB	AA	BB	AA	BB	AA	BB	BB	BB	AA	AA	BB	AA	BB	BB	AA	AA	BB	AA	AA	AA	BB	AB	BB	BB	BB	BB	AA	BB	BB	BB	AA	AB	BB	BB
bin173	1	24.35	135.8	BB	BB	BB	AA	AB	AA	BB	AA	AA	BB	BB	BB	AA	BB	AA	BB	AA	BB	BB	BB	AA	AA	BB	AA	BB	BB	AA	AA	BB	AA	AA	AA	BB	AB	BB	BB	BB	BB	AA	BB	BB	AA	AA	BB	BB	BB
bin174	1	24.45	136.1	BB	BB	BB	AA	AB	AA	BB	AA	AA	BB	BB	BB	AA	BB	AA	BB	AA	BB	BB	BB	AA	AA	BB	AA	BB	BB	AA	AA	BB	AA	AA	AA	BB	AB	BB	BB	BB	BB	AA	BB	BB	AA	AA	BB	BB	BB
bin175	1	24.55	136.5	BB	BB	BB	AA	BB	AA	BB	AA	AA	BB	BB	BB	AA	BB	AA	BB	AA	BB	BB	BB	AA	AA	BB	AA	BB	BB	AA	AA	BB	AA	AA	AA	BB	AB	BB	BB	BB	BB	AA	BB	BB	AA	AA	BB	BB	BB
bin176	1	24.65	137.2	BB	BB	BB	AA	BB	AA	BB	AA	AA	BB	BB	BB	AA	BB	AA	BB	AA	BB	BB	BB	AA	AA	BB	AA	BB	BB	AA	AA	BB	AA	AA	AA	BB	AB	BB	BB	BB	BB	AA	BB	BB	AA	AA	BB	BB	BB
bin177	1	24.8	138.2	BB	BB	BB	AA	BB	AA	BB	AA	AA	BB	BB	BB	AA	BB	AA	BB	AA	BB	BB	BB	AA	AA	BB	AA	BB	BB	AA	AA	BB	AA	AA	AA	BB	AB	BB	BB	BB	BB	AA	BB	BB	AA	AA	BB	BB	BB
bin178	1	24.95	138.5	BB	BB	BB	AA	BB	AA	BB	AA	AA	BB	BB	BB	AA	BB	AA	BB	AA	BB	BB	BB	AA	AA	BB	AA	BB	BB	AA	AA	BB	AA	AA	AA	BB	AB	BB	BB	BB	BB	AA	BB	BB	AA	AA	BB	BB	BB
bin179	1	25.05	138.9	BB	BB	BB	AA	BB	AA	BB	AA	AA	BB	BB	BB	AA	BB	AA	BB	AA	BB	BB	BB	AA	AA	BB	AA	BB	BB	AA	AA	BB	AA	AA	AA	BB	AB	BB	BB	BB	BB	AA	BB	BB	AA	AA	BB	BB	BB
bin180	1	25.15	139.9	BB	BB	BB	AA	BB	AA	BB	AA	AA	BB	BB	BB	AA	BB	AA	BB	AA	BB	BB	BB	AA	AA	BB	AA	BB	BB	AA	AA	BB	AA	AA	AA	BB	AB	BB	BB	BB	BB	AA	BB	BB	AA	AA	BB	BB	BB
bin181	1	25.25	140.2	BB	BB	BB	AA	BB	AA	BB	AA	AA	BB	BB	BB	AA	BB	AA	BB	AA	BB	BB	BB	AA	AA	BB	AA	BB	BB	AA	AA	BB	AA	AA	AA	BB	AB	BB	BB	BB	BB	AA	BB	BB	AA	AA	BB	BB	BB
bin182	1	25.35	141	BB	BB	BB	AA	BB	AA	BB	AA	AA	BB	BB	BB	AA	BB	AA	BB	AA	BB	BB	BB	AA	AA	BB	AA	BB	BB	AA	AA	BB	AA	AA	AA	BB	AB	BB	BB	BB	BB	AA	BB	BB	AA	AA	BB	BB	BB
bin183	1	25.45	141.7	BB	BB	BB	AA	BB	AA	BB	AA	AA	BB	BB	BB	AA	BB	AA	BB	AA	BB	BB	BB	AA	AA	BB	AA	BB	BB	AA	AA	BB	AA	AA	AA	BB	BB	BB	BB	BB	BB	AA	BB	BB	AA	AA	BB	BB	BB
bin184	1	25.55	142.4	BB	BB	BB	AA	BB	AA	BB	AA	AA	BB	BB	BB	AA	BB	AA	BB	AA	BB	BB	BB	AA	AA	BB	AA	BB	BB	AA	AA	BB	AA	AA	AA	BB	BB	BB	BB	BB	BB	AA	BB	BB	BB	AA	BB	BB	BB
bin185	1	25.65	143.8	BB	BB	AA	AA	BB	AA	BB	AA	AA	BB	BB	BB	AA	BB	AA	BB	AA	BB	BB	BB	AA	AA	BB	AA	BB	BB	AA	AA	BB	AA	AA	AA	BB	BB	BB	BB	BB	BB	AA	BB	BB	BB	AA	BB	BB	BB
bin186	1	25.75	144.3	BB	BB	AA	AA	BB	AA	BB	AA	AA	BB	BB	BB	AA	BB	AA	BB	AA	BB	BB	BB	AA	AA	BB	AA	BB	BB	AA	AA	BB	AA	AA	AA	BB	BB	BB	BB	BB	BB	AA	BB	BB	BB	AA	BB	BB	BB
bin187	1	25.85	144.8	BB	BB	AA	AA	BB	AA	BB	AA	AA	BB	BB	BB	AA	AA	AA	BB	AA	BB	BB	BB	AA	AA	BB	AA	AA	BB	AA	AA	BB	AA	AA	AA	BB	BB	BB	BB	BB	BB	AA	BB	BB	BB	AA	BB	BB	BB
bin188	1	25.95	145.1	BB	BB	AA	AA	BB	AA	BB	AA	AA	BB	BB	BB	AA	AA	BB	BB	AA	BB	BB	BB	AA	AA	BB	AA	AA	BB	AA	AA	BB	AA	AA	AA	BB	BB	BB	BB	BB	BB	AA	BB	BB	BB	AA	BB	BB	BB
bin189	1	26.05	145.6	BB	BB	AA	AA	BB	AA	BB	AA	AA	BB	BB	BB	AA	AA	BB	BB	AA	BB	BB	BB	AA	AA	BB	AA	AA	BB	AA	AA	BB	AA	AA	AA	BB	BB	BB	BB	BB	BB	BB	BB	BB	BB	AA	BB	BB	BB
bin190	1	26.15	146.5	BB	BB	AA	AA	BB	AA	BB	AA	AA	BB	BB	BB	BB	AA	BB	BB	AA	BB	BB	BB	AA	AA	BB	AA	AA	BB	AA	AA	BB	BB	AA	AA	BB	BB	BB	BB	BB	BB	BB	BB	BB	BB	AA	BB	BB	BB
bin191	1	26.3	146.8	BB	BB	AA	AA	BB	AA	BB	AA	AA	BB	BB	BB	BB	AA	BB	BB	AA	BB	BB	BB	AA	AA	BB	AA	AA	BB	AA	AA	BB	BB	AA	AA	BB	BB	BB	BB	BB	BB	BB	BB	BB	BB	AA	BB	BB	BB
bin192	1	26.5	147.5	BB	BB	AA	AA	BB	AA	BB	AA	AA	BB	BB	BB	BB	AA	BB	BB	AA	BB	BB	BB	AA	AA	BB	AA	AA	BB	AA	AA	BB	BB	AA	AA	BB	BB	BB	BB	BB	BB	BB	BB	BB	BB	AA	BB	BB	BB
bin193	1	26.65	147.8	BB	BB	AA	AA	BB	AA	AA	AA	AA	BB	BB	BB	BB	AA	BB	BB	AA	BB	BB	BB	AA	AA	BB	AA	AA	BB	AA	AA	BB	BB	AA	AA	BB	BB	BB	BB	BB	BB	BB	BB	BB	BB	AA	BB	BB	BB
bin194	1	26.75	148.5	BB	BB	AA	AA	BB	AA	AA	AA	AA	BB	BB	BB	BB	AA	BB	BB	AA	BB	BB	BB	AA	AA	BB	AA	AA	BB	AA	AA	BB	BB	AA	AA	BB	BB	BB	BB	BB	BB	BB	BB	BB	BB	AA	BB	BB	BB
bin195	1	26.9	148.5	BB	BB	AA	AA	BB	AA	AA	AA	AA	BB	BB	BB	BB	AA	BB	BB	AA	BB	BB	BB	AA	AA	BB	AA	AA	BB	AA	AA	BB	BB	AA	AA	BB	BB	BB	BB	BB	BB	BB	BB	BB	BB	AA	BB	BB	BB
bin196	1	27.05	148.8	BB	BB	AA	AA	BB	AA	AA	AA	AA	BB	BB	BB	BB	AA	BB	BB	AA	BB	BB	BB	AA	AA	BB	AA	AA	BB	AA	AA	BB	BB	AA	AA	BB	BB	BB	BB	BB	BB	BB	BB	BB	BB	AA	BB	BB	BB
bin197	1	27.15	149.2	BB	BB	AA	AA	BB	AA	AA	AA	AA	BB	BB	BB	BB	AA	BB	BB	AA	BB	BB	BB	AA	AA	BB	AA	AA	BB	AA	AA	BB	BB	AA	AA	BB	BB	BB	BB	BB	BB	BB	BB	BB	BB	AA	BB	BB	BB
bin198	1	27.3	149.6	BB	BB	AA	AA	BB	AA	AA	AA	AA	BB	BB	BB	BB	AA	BB	BB	AA	BB	BB	BB	AA	AA	BB	AA	AA	BB	AA	AA	BB	BB	AA	AA	BB	BB	BB	BB	BB	BB	BB	BB	BB	BB	AA	BB	BB	BB
bin199	1	27.45	149.8	BB	BB	AA	AA	BB	AA	AA	AA	AA	BB	BB	BB	BB	AA	BB	BB	AA	BB	BB	BB	AA	AA	BB	AA	AA	BB	AA	AA	BB	BB	AA	AA	BB	BB	BB	BB	BB	BB	BB	BB	BB	BB	AA	BB	BB	BB
bin200	1	27.55	150	BB	BB	AA	AA	BB	AA	AA	AA	AA	BB	BB	BB	BB	AA	BB	BB	AA	BB	BB	BB	AA	AA	BB	AA	AA	BB	AA	AA	BB	BB	AA	AA	BB	BB	BB	BB	BB	BB	BB	BB	BB	BB	AA	BB	BB	BB
bin201	1	27.65	150.2	BB	BB	AA	AA	BB	AA	AA	AA	AA	BB	BB	BB	BB	AA	BB	BB	AA	BB	BB	BB	AA	AA	BB	AA	AA	BB	AA	AA	BB	BB	AA	AA	BB	BB	BB	BB	BB	BB	BB	BB	BB	BB	AA	BB	BB	BB
bin202	1	27.75	150.5	BB	BB	AA	AA	BB	AA	AA	AA	AA	BB	BB	BB	BB	AA	BB	BB	AA	BB	BB	BB	AA	AA	BB	AA	AA	BB	AA	AA	BB	BB	AA	AA	BB	BB	BB	BB	BB	BB	BB	BB	BB	BB	AA	BB	BB	BB
bin203	1	27.85	150.8	BB	BB	AA	AA	BB	AA	AA	AA	AA	BB	BB	BB	BB	AA	BB	BB	AA	BB	BB	BB	AA	AA	BB	AA	AA	BB	AA	AA	BB	BB	AA	AA	BB	BB	BB	BB	BB	BB	BB	BB	BB	BB	AA	BB	BB	BB
bin204	1	27.95	151.9	BB	BB	AA	AA	BB	AA	AA	AA	AA	BB	BB	BB	BB	AA	BB	BB	AA	BB	BB	BB	AA	AA	BB	AA	AA	BB	AA	AA	BB	BB	AA	AA	BB	BB	BB	BB	BB	BB	BB	BB	BB	BB	AA	BB	BB	BB
bin205	1	28.1	152.2	BB	BB	AA	AA	BB	AA	AA	AA	AA	BB	BB	BB	BB	AA	BB	BB	AA	BB	BB	BB	AA	AA	BB	AA	AA	BB	AA	AA	BB	BB	AA	AA	BB	BB	BB	BB	BB	BB	BB	BB	BB	BB	AA	BB	BB	BB
bin206	1	28.25	152.4	BB	BB	AA	AA	BB	AA	AA	AA	AA	BB	BB	BB	BB	AA	BB	BB	AA	BB	BB	BB	AA	AA	BB	AA	AA	BB	AA	AA	BB	BB	AA	AA	BB	BB	BB	BB	BB	BB	BB	BB	BB	BB	AA	BB	BB	BB
bin207	1	28.4	152.7	BB	BB	AA	AA	BB	AA	AA	AA	AA	BB	BB	BB	BB	AA	BB	BB	AA	BB	BB	BB	AA	AA	BB	AA	AA	BB	AA	AA	BB	BB	AA	AA	BB	BB	BB	BB	AA	BB	BB	BB	BB	BB	AA	BB	BB	BB
bin208	1	28.7	152.9	BB	BB	AA	AA	BB	AA	AA	AA	AA	BB	BB	BB	BB	AA	BB	BB	AA	BB	BB	BB	AA	AA	BB	AA	AA	BB	AA	AA	BB	BB	AA	AA	BB	BB	BB	BB	AA	BB	BB	BB	BB	BB	AA	BB	BB	BB
bin209	1	28.95	153.2	BB	BB	AA	AA	BB	AA	AA	AA	AA	BB	BB	BB	BB	AA	BB	BB	AA	BB	BB	BB	AA	AA	BB	AA	AA	BB	AA	AA	BB	BB	AA	AA	BB	BB	BB	BB	AA	BB	BB	BB	BB	BB	AA	BB	BB	BB
bin210	1	29.05	153.4	BB	BB	AA	AA	BB	AA	AA	AA	AA	BB	BB	BB	BB	AA	BB	BB	AA	BB	BB	BB	AA	AA	BB	AA	AA	BB	AA	AA	BB	BB	AA	AA	BB	BB	BB	BB	AA	BB	BB	BB	BB	BB	AA	BB	BB	BB
bin211	1	29.2	153.6	BB	BB	AA	AA	BB	AA	AA	AA	AA	BB	BB	BB	BB	AA	BB	BB	AA	BB	BB	BB	AA	AA	BB	AA	AA	BB	AA	AA	BB	BB	AA	AA	BB	BB	BB	BB	AA	BB	BB	BB	BB	BB	AA	BB	BB	BB
bin212	1	29.35	153.7	BB	BB	AA	AA	BB	AA	AA	AA	AA	BB	BB	BB	BB	AA	BB	BB	AA	BB	BB	BB	AA	AA	BB	AA	AA	BB	AA	AA	BB	BB	AA	AA	BB	BB	BB	BB	AA	BB	BB	BB	BB	BB	AA	BB	BB	BB
bin213	1	29.45	154.2	BB	BB	AA	AA	BB	AA	AA	AA	AA	BB	BB	BB	BB	AA	BB	BB	AA	BB	BB	BB	AA	AA	BB	AA	AA	BB	AA	AA	BB	BB	AA	AA	BB	BB	BB	BB	AA	BB	BB	BB	BB	BB	AA	BB	BB	BB
bin214	1	29.55	154.7	BB	BB	AA	AA	BB	AA	AA	AA	AA	BB	BB	BB	BB	AA	BB	BB	AA	BB	BB	BB	AA	AA	BB	AA	AA	BB	AA	AA	BB	BB	AA	AA	BB	BB	BB	BB	AA	BB	BB	BB	BB	BB	AA	BB	BB	BB
bin215	1	29.65	154.9	BB	BB	AA	AA	BB	AA	AA	AA	AA	BB	BB	BB	BB	AA	BB	BB	AA	BB	BB	BB	AA	AA	BB	AA	AA	BB	AA	AA	BB	BB	AA	AA	BB	BB	BB	BB	AA	BB	BB	BB	BB	BB	AA	BB	BB	BB
bin216	1	29.75	155.3	BB	BB	AA	AA	BB	AA	AA	AA	AA	BB	BB	BB	BB	AA	BB	BB	BB	BB	BB	BB	AA	AA	BB	AA	AA	BB	AA	AA	BB	BB	AA	AA	BB	BB	BB	BB	AA	BB	BB	BB	BB	BB	AA	BB	BB	BB
bin217	1	29.85	155.5	BB	BB	AA	AA	BB	AA	AA	AA	AA	BB	BB	BB	BB	AA	BB	BB	BB	BB	BB	BB	AA	AA	BB	AA	AA	BB	AA	AA	BB	BB	AA	AA	BB	BB	BB	BB	AA	BB	BB	BB	BB	BB	AA	BB	BB	BB
bin218	1	29.95	155.6	BB	BB	AA	AA	BB	AA	AA	AA	AA	BB	BB	BB	BB	AA	BB	BB	BB	BB	BB	BB	AA	AA	BB	AA	AA	BB	AA	AA	BB	BB	AA	AA	BB	BB	BB	BB	AA	BB	BB	BB	BB	BB	AA	BB	BB	BB
bin219	1	30.05	155.9	BB	BB	AA	AA	BB	AA	AA	AA	AA	BB	BB	BB	BB	AA	BB	BB	BB	BB	BB	BB	AA	AA	BB	AA	AA	BB	AA	AA	BB	BB	AA	AA	BB	BB	BB	BB	AA	BB	BB	AA	BB	BB	AA	BB	BB	BB
bin220	1	30.15	156.2	BB	BB	AA	AA	BB	AA	AA	AA	AA	BB	BB	BB	BB	AA	BB	BB	BB	BB	BB	BB	AA	AA	BB	AA	AA	BB	AA	AA	BB	BB	AA	AA	BB	BB	BB	BB	AA	BB	BB	AA	BB	BB	AA	BB	BB	BB
bin221	1	30.25	156.3	BB	BB	AA	AA	BB	AA	AA	AA	AA	BB	BB	BB	BB	AA	BB	BB	BB	BB	BB	BB	AA	AA	BB	AA	AA	BB	AA	AA	BB	BB	AA	AA	BB	BB	BB	BB	AA	BB	BB	AA	BB	BB	AA	BB	BB	BB
bin222	1	30.35	156.6	BB	BB	AA	AA	BB	AA	AA	AA	AA	BB	BB	BB	BB	AA	BB	BB	BB	BB	BB	BB	AA	AA	BB	AA	AA	BB	AA	AA	BB	BB	AA	AA	BB	BB	BB	BB	AA	BB	BB	AA	BB	BB	AA	BB	BB	BB
bin223	1	30.45	157	BB	BB	AA	AA	BB	AA	AA	BB	AA	BB	BB	BB	BB	AA	BB	BB	BB	BB	BB	BB	AA	AA	BB	AA	AA	BB	AA	AA	BB	BB	AA	AA	BB	BB	BB	BB	AA	BB	BB	AA	BB	BB	AA	BB	BB	BB
bin224	1	30.6	157.2	BB	BB	AA	AA	BB	AA	AA	BB	AA	BB	BB	BB	BB	AA	BB	BB	BB	BB	BB	BB	AA	AA	BB	AA	AA	BB	AA	AA	BB	BB	AA	AA	BB	BB	BB	BB	AA	BB	BB	AA	BB	BB	AA	BB	BB	BB
bin225	1	30.75	157.3	BB	BB	AA	AA	BB	AA	AA	BB	AA	BB	BB	BB	BB	AA	BB	BB	BB	BB	BB	BB	AA	AA	BB	AA	AA	BB	AA	AA	BB	BB	AA	AA	BB	BB	BB	BB	AA	BB	BB	AA	BB	BB	AA	BB	BB	BB
bin226	1	30.85	157.7	BB	BB	AA	AA	BB	AA	AA	BB	AA	BB	BB	BB	BB	AA	BB	BB	BB	BB	BB	BB	AA	AA	BB	AA	AA	BB	AA	AA	BB	BB	AA	AA	BB	BB	BB	BB	AA	BB	BB	AA	BB	BB	AA	BB	BB	BB
bin227	1	30.95	158	BB	BB	AA	AA	BB	AA	AA	BB	AA	BB	BB	BB	BB	AA	BB	BB	BB	BB	BB	BB	AA	AA	BB	AA	AA	BB	AA	AA	BB	BB	AA	AA	BB	BB	BB	BB	AA	BB	BB	AA	BB	BB	AA	BB	BB	BB
bin228	1	31.05	158.2	BB	BB	AA	AA	BB	AA	AA	BB	AA	BB	BB	BB	BB	AA	BB	BB	BB	BB	BB	BB	BB	AA	BB	AA	AA	BB	AA	AA	BB	BB	AA	AA	BB	BB	BB	BB	AA	BB	BB	AA	BB	BB	AA	BB	BB	BB
bin229	1	31.15	158.5	BB	BB	AA	AA	BB	AA	AA	BB	AA	BB	BB	BB	BB	AA	BB	BB	BB	BB	BB	BB	BB	AA	BB	AA	AA	BB	AA	AA	BB	BB	AA	AA	BB	BB	BB	BB	AA	BB	BB	AA	BB	BB	AA	BB	BB	BB
bin230	1	31.25	158.7	BB	BB	AA	AA	BB	AA	AA	BB	AA	BB	BB	AA	BB	AA	BB	BB	BB	BB	BB	BB	BB	AA	BB	AA	AA	BB	AA	AA	BB	BB	AA	AA	BB	BB	BB	BB	AA	BB	BB	AA	BB	BB	AA	BB	BB	BB
bin231	1	31.35	158.8	BB	BB	AA	AA	BB	AA	AA	BB	AA	BB	BB	AA	BB	AA	BB	BB	BB	BB	BB	BB	BB	AA	BB	AA	AA	BB	AA	AA	BB	BB	AA	AA	BB	BB	BB	BB	AA	BB	BB	AA	BB	BB	AA	BB	BB	BB
bin232	1	31.45	159	BB	BB	AA	AA	BB	AA	AA	BB	AA	BB	BB	AA	BB	AA	BB	BB	BB	BB	BB	BB	BB	AA	BB	AA	AA	BB	AA	AA	BB	BB	AA	AA	BB	BB	BB	BB	AA	BB	BB	AA	BB	BB	AA	BB	BB	BB
bin233	1	31.6	159.3	BB	BB	AA	AA	BB	AA	AA	BB	AA	BB	BB	AA	BB	AA	BB	BB	BB	BB	BB	BB	BB	AA	BB	AA	AA	BB	AA	AA	BB	BB	AA	AA	BB	BB	BB	BB	AA	BB	BB	AA	BB	BB	AA	BB	BB	BB
bin234	1	31.75	160.3	BB	BB	AA	AA	BB	AA	AA	BB	AA	BB	BB	AA	BB	AA	BB	BB	BB	BB	BB	BB	BB	AA	BB	AA	AA	BB	AA	AA	BB	BB	AA	AA	BB	BB	BB	BB	AA	BB	BB	AA	BB	BB	AA	BB	BB	BB
bin235	1	31.85	160.5	BB	BB	AA	AA	BB	AA	AA	BB	AA	BB	BB	AA	BB	AA	BB	BB	BB	BB	BB	BB	BB	AA	BB	AA	AA	BB	AA	AA	BB	BB	AA	AA	BB	BB	BB	BB	AA	BB	BB	AA	BB	BB	AA	BB	BB	BB
bin236	1	31.95	160.7	BB	BB	AA	AA	BB	AA	AA	BB	AA	BB	BB	AA	BB	AA	BB	BB	BB	BB	BB	BB	BB	AA	BB	AA	AA	BB	AA	AA	BB	BB	AA	AA	BB	BB	BB	BB	AA	BB	BB	AA	BB	BB	AA	BB	BB	BB
bin237	1	32.05	161	BB	BB	AA	AA	BB	AA	AA	BB	AA	BB	BB	AA	BB	AA	BB	BB	BB	BB	BB	BB	BB	AA	BB	AA	AA	BB	AA	AA	BB	BB	AA	AA	BB	BB	BB	BB	AA	BB	BB	AA	BB	BB	AA	BB	BB	BB
bin238	1	32.15	161.3	BB	BB	AA	AA	BB	AA	AA	BB	AA	BB	BB	AA	BB	AA	BB	BB	BB	BB	BB	BB	BB	AA	BB	AA	AA	BB	AA	AA	BB	BB	AA	AA	BB	BB	BB	BB	AA	BB	BB	AA	BB	BB	AA	BB	BB	BB
bin239	1	32.25	161.7	BB	BB	AA	AA	BB	AA	AA	BB	AA	BB	BB	AA	BB	AA	BB	BB	BB	BB	BB	BB	BB	AA	BB	AA	AA	BB	AA	AA	BB	BB	AA	AA	BB	BB	BB	BB	AA	BB	BB	AA	BB	BB	AA	BB	BB	BB
bin240	1	32.4	161.9	BB	BB	AA	AA	BB	AA	AA	BB	AA	BB	BB	AA	BB	AA	BB	BB	BB	BB	BB	BB	BB	AA	BB	AA	AA	BB	AA	AA	BB	BB	AA	AA	BB	BB	BB	BB	AA	BB	BB	AA	BB	BB	AA	BB	BB	BB
bin241	1	32.55	162	BB	BB	AA	AA	BB	AA	AA	BB	AA	BB	BB	AA	BB	AA	BB	BB	BB	BB	BB	BB	BB	AA	BB	AA	AA	BB	AA	AA	BB	BB	AA	AA	BB	BB	BB	BB	AA	BB	BB	AA	BB	BB	AA	BB	BB	BB
bin242	1	32.65	162.4	BB	BB	AA	AA	BB	AA	AA	BB	AA	BB	BB	AA	BB	AA	BB	BB	BB	BB	BB	BB	BB	AA	BB	AA	AA	BB	AA	AA	BB	BB	AA	AA	BB	BB	BB	BB	AA	BB	BB	AA	BB	BB	AA	BB	BB	BB
bin243	1	32.75	163	BB	BB	AA	AA	BB	AA	AA	BB	AA	BB	BB	AA	BB	AA	BB	BB	BB	BB	BB	BB	BB	AA	BB	AA	AA	BB	AA	AA	BB	BB	AA	AA	BB	BB	BB	BB	AA	BB	BB	AA	BB	BB	AA	BB	BB	BB
bin244	1	32.85	163.7	BB	BB	AA	AA	BB	AA	AA	BB	AA	BB	BB	AA	BB	AA	BB	BB	BB	BB	BB	BB	BB	AA	BB	AA	AA	BB	AA	AA	BB	BB	AA	BB	BB	BB	BB	BB	AA	BB	BB	AA	BB	BB	AA	BB	BB	BB
bin245	1	33.05	164	BB	BB	AA	AA	BB	AA	AA	BB	AA	BB	BB	AA	BB	AA	BB	BB	BB	BB	BB	BB	BB	AA	BB	AA	AA	BB	AA	AA	BB	BB	AA	BB	BB	BB	BB	BB	AA	BB	BB	AA	BB	BB	AA	BB	BB	BB
bin246	1	33.3	164.3	BB	BB	AA	AA	BB	AA	AA	BB	AA	BB	BB	AA	BB	AA	BB	BB	BB	BB	BB	BB	BB	AA	BB	AA	AA	BB	AA	AA	BB	BB	AA	BB	BB	BB	BB	BB	AA	BB	BB	BB	BB	BB	AA	BB	BB	BB
bin247	1	33.45	164.6	BB	BB	AA	AA	BB	AA	AA	BB	AA	BB	BB	AA	BB	AA	BB	BB	BB	BB	BB	BB	BB	AA	BB	AA	AA	BB	AA	AA	BB	BB	AA	BB	BB	BB	BB	BB	AA	BB	BB	BB	BB	BB	AA	BB	BB	BB
bin248	1	33.6	164.7	BB	BB	AA	AA	BB	AA	AA	BB	AA	BB	BB	AA	BB	AA	BB	BB	BB	BB	BB	BB	BB	AA	BB	AA	AA	BB	BB	AA	BB	BB	AA	BB	BB	BB	BB	BB	AA	BB	BB	BB	BB	BB	AA	BB	BB	BB
bin249	1	33.75	164.9	BB	BB	AA	AA	BB	AA	AA	BB	AA	BB	BB	AA	BB	AA	BB	BB	BB	BB	BB	BB	BB	AA	BB	AA	AA	BB	BB	AA	BB	BB	AA	BB	BB	BB	BB	BB	AA	BB	BB	BB	BB	BB	AA	BB	BB	BB
bin250	1	33.85	165.1	BB	BB	AA	AA	BB	AA	AA	BB	AA	BB	BB	AA	BB	AA	BB	BB	BB	BB	BB	BB	BB	AA	BB	AA	AA	BB	BB	AA	BB	BB	AA	BB	BB	AA	BB	BB	AA	BB	BB	BB	BB	BB	AA	BB	BB	BB
bin251	1	33.95	165.3	BB	BB	AA	AA	BB	AA	AA	BB	AA	BB	BB	AA	BB	AA	BB	BB	BB	BB	BB	BB	BB	AA	BB	AA	AA	BB	BB	AA	AA	BB	AA	BB	BB	AA	BB	BB	AA	BB	BB	BB	BB	BB	AA	BB	BB	BB
bin252	1	34.05	165.6	BB	BB	AA	AA	BB	AA	AA	BB	AA	BB	BB	AA	BB	AA	BB	BB	BB	BB	BB	BB	BB	AA	BB	AA	AA	BB	BB	AA	AA	BB	AA	BB	BB	AA	BB	BB	AA	BB	BB	BB	BB	BB	AA	BB	BB	BB
bin253	1	34.15	167	BB	BB	AA	AA	BB	AA	AA	BB	BB	BB	BB	AA	BB	AA	BB	BB	BB	BB	BB	BB	BB	BB	BB	AA	AA	BB	BB	AA	AA	BB	BB	BB	BB	AA	BB	BB	AA	BB	BB	BB	BB	BB	AA	BB	BB	BB
bin254	1	34.25	168.2	BB	BB	AA	AA	BB	AA	AA	BB	BB	BB	BB	AA	BB	AA	BB	BB	BB	BB	BB	BB	BB	BB	BB	AA	AA	BB	BB	AA	AA	BB	BB	BB	BB	AA	BB	BB	AA	BB	BB	BB	BB	BB	AA	BB	BB	BB
bin255	1	34.35	169.4	BB	BB	AA	AA	BB	AA	AA	BB	BB	BB	BB	AA	BB	AA	BB	BB	BB	BB	BB	BB	AA	BB	BB	AA	AA	AA	BB	AA	AA	BB	BB	BB	BB	AA	BB	BB	AA	BB	BB	BB	BB	BB	AA	BB	BB	BB
bin256	1	34.45	169.6	BB	BB	AA	AA	BB	AA	AA	BB	BB	BB	BB	AA	BB	AA	BB	BB	BB	BB	BB	AA	AA	BB	BB	AA	AA	AA	BB	AA	AA	BB	BB	BB	BB	AA	BB	BB	AA	BB	BB	BB	BB	BB	AA	BB	BB	BB
bin257	1	34.55	169.7	BB	BB	AA	AA	BB	AA	AA	BB	BB	BB	BB	AA	BB	AA	BB	BB	BB	BB	BB	AA	AA	BB	BB	AA	AA	AA	BB	AA	AA	BB	BB	BB	BB	AA	BB	BB	AA	BB	BB	BB	BB	BB	AA	BB	BB	BB
bin258	1	34.65	170.2	BB	BB	AA	AA	BB	AA	AA	BB	BB	BB	BB	AA	BB	AA	BB	BB	BB	BB	BB	AA	AA	BB	BB	AA	AA	AA	BB	AA	AA	BB	BB	BB	BB	AA	BB	BB	AA	BB	BB	BB	BB	BB	AA	BB	BB	BB
bin259	1	34.75	170.4	BB	BB	AA	AA	BB	AA	AA	BB	BB	BB	BB	AA	BB	AA	BB	AA	BB	BB	BB	AA	AA	BB	BB	AA	AA	AA	BB	AA	AA	BB	BB	BB	BB	AA	BB	BB	AA	BB	BB	BB	BB	BB	AA	BB	BB	BB
bin260	1	34.85	170.7	BB	BB	AA	AA	BB	AA	AA	BB	BB	BB	BB	AA	BB	AA	BB	AA	BB	BB	BB	AA	AA	BB	BB	AA	AA	AA	BB	AA	AA	BB	BB	BB	BB	AA	BB	BB	AA	BB	BB	BB	BB	BB	AA	BB	BB	BB
bin261	1	34.95	171.4	BB	BB	AA	AA	BB	AA	AA	BB	BB	BB	BB	AA	BB	AA	BB	AA	BB	BB	BB	AA	AA	BB	BB	AA	AA	AA	BB	AA	AA	AA	AA	BB	BB	AA	BB	BB	AA	BB	BB	BB	BB	BB	AA	BB	BB	BB
bin262	1	35.15	171.9	BB	BB	AA	AA	BB	AA	AA	BB	BB	BB	BB	AA	BB	AA	BB	AA	BB	BB	BB	AA	AA	BB	BB	AA	AA	AA	BB	AA	AA	AA	AA	BB	BB	AA	BB	BB	AA	BB	BB	BB	BB	BB	AA	BB	BB	BB
bin263	1	35.35	172.4	BB	BB	AA	AA	BB	AA	AA	BB	BB	BB	BB	AA	BB	AA	BB	AA	BB	BB	BB	AA	AA	BB	BB	AA	AA	AA	BB	AA	AA	AA	AA	BB	BB	AA	BB	BB	AA	BB	BB	BB	BB	BB	AA	BB	BB	BB
bin264	1	35.45	172.8	BB	BB	AA	AA	BB	AA	AA	BB	BB	BB	AA	AA	BB	AA	BB	AA	BB	BB	BB	AA	AA	BB	BB	AA	AA	AA	BB	AA	AA	AA	AA	BB	BB	AA	BB	BB	AA	BB	BB	BB	BB	BB	AA	BB	BB	BB
bin265	1	35.55	173.1	BB	BB	AA	AA	BB	AA	AA	BB	BB	BB	AA	AA	BB	AA	BB	AA	BB	BB	BB	AA	AA	BB	BB	AA	AA	AA	BB	AA	AA	AA	AA	BB	BB	AA	BB	BB	AA	BB	BB	BB	BB	BB	AA	BB	BB	BB
bin266	1	35.65	174.5	BB	BB	AA	AA	BB	AA	AA	BB	AA	BB	AA	AA	BB	AA	BB	AA	BB	BB	BB	AA	AA	BB	BB	AA	AA	BB	BB	AA	AA	AA	AA	BB	BB	AA	BB	BB	AA	BB	BB	BB	BB	BB	AA	BB	BB	BB
bin267	1	35.8	176.2	BB	BB	AA	AA	BB	AA	AA	BB	AA	BB	AA	AA	BB	AA	BB	AA	BB	BB	BB	AA	AA	BB	BB	AA	AA	BB	BB	AA	AA	AA	AA	BB	BB	AA	BB	BB	AA	BB	BB	BB	BB	BB	AA	BB	BB	BB
bin268	1	35.95	176.8	BB	BB	AA	AA	BB	AA	AA	BB	AA	BB	AA	AA	BB	AA	BB	AA	BB	BB	BB	AA	AA	BB	BB	AA	AA	BB	BB	AA	AA	AA	AA	BB	BB	AA	BB	BB	AA	BB	BB	BB	BB	BB	AA	BB	BB	BB
bin269	1	36.05	177.2	BB	BB	AA	AA	BB	AA	AA	BB	AA	AA	AA	AA	BB	AA	BB	AA	BB	BB	BB	AA	AA	BB	BB	AA	AA	BB	BB	BB	AA	AA	AA	BB	BB	AA	BB	BB	AA	BB	BB	BB	BB	BB	AA	BB	BB	BB
bin270	1	36.15	177.6	BB	BB	AA	AA	AA	AA	AA	BB	AA	AA	AA	AA	BB	AA	BB	AA	BB	BB	BB	AA	AA	BB	BB	AA	AA	BB	BB	BB	AA	AA	AA	BB	BB	AA	BB	BB	AA	BB	BB	BB	BB	BB	AA	BB	BB	BB
bin271	1	36.25	178.3	BB	BB	AA	AA	AA	AA	AA	BB	AA	AA	AA	AA	BB	AA	BB	AA	BB	BB	BB	AA	AA	AA	BB	AA	AA	BB	BB	BB	AA	AA	AA	BB	BB	AA	BB	BB	AA	BB	BB	BB	BB	BB	AA	BB	BB	BB
bin272	1	36.35	179.7	BB	BB	AA	AA	AA	AA	AA	BB	AA	AA	AA	AA	BB	AA	BB	AA	BB	BB	AA	AA	AA	AA	BB	AA	AA	BB	BB	BB	AA	AA	AA	BB	BB	AA	BB	BB	AA	BB	BB	BB	BB	BB	AA	BB	BB	BB
bin273	1	36.45	180	BB	BB	AA	AA	AA	AA	AA	BB	AA	AA	AA	BB	BB	AA	BB	AA	BB	BB	AA	AA	AA	AA	BB	AA	AA	BB	BB	BB	AA	AA	AA	BB	BB	AA	BB	BB	AA	BB	BB	BB	BB	BB	AA	BB	BB	BB
bin274	1	36.55	180.6	BB	BB	AA	AA	AA	AA	AA	BB	AA	AA	AA	BB	BB	AA	BB	AA	BB	BB	AA	AA	AA	AA	BB	AA	AA	BB	BB	BB	AA	AA	AA	BB	BB	AA	BB	BB	AA	BB	BB	BB	BB	BB	AA	BB	BB	BB
bin275	1	36.7	181	BB	BB	AA	AA	AA	AA	AA	BB	AA	AA	AA	BB	BB	AA	BB	AA	BB	BB	AA	AA	AA	AA	BB	AA	AA	BB	AA	BB	AA	AA	AA	BB	BB	AA	BB	BB	AA	BB	BB	BB	BB	BB	AA	BB	BB	BB
bin276	1	36.85	181.3	BB	BB	AA	AA	AA	AA	AA	BB	AA	AA	AA	BB	BB	AA	BB	AA	BB	BB	AA	AA	AA	AA	BB	AA	AA	BB	AA	BB	AA	AA	AA	BB	BB	AA	BB	BB	AA	BB	BB	BB	BB	BB	AA	BB	BB	BB
bin277	1	36.95	182	BB	BB	AA	AA	AA	AA	AA	BB	AA	AA	AA	BB	BB	AA	BB	AA	BB	BB	AA	AA	AA	AA	BB	AA	AA	BB	AA	BB	AA	AA	AA	BB	BB	AA	BB	BB	AA	BB	BB	BB	BB	BB	AA	BB	AA	BB
bin278	1	37.05	182.7	BB	BB	AA	AA	AA	AA	AA	BB	AA	AA	AA	BB	BB	AA	BB	AA	BB	BB	AA	AA	AA	AA	BB	AA	AA	BB	AA	BB	AA	AA	AA	BB	BB	AA	BB	BB	AA	BB	BB	BB	BB	BB	AA	BB	AA	BB
bin279	1	37.15	183.4	BB	BB	AA	AA	AA	AA	AA	BB	AA	AA	AA	BB	BB	AA	BB	AA	BB	BB	BB	AA	AA	AA	BB	AA	AA	BB	AA	BB	AA	AA	AA	BB	BB	AA	BB	BB	AA	BB	BB	BB	BB	BB	AA	BB	AA	BB
bin280	1	37.25	184.2	BB	BB	AA	AA	AA	AA	AA	BB	AA	AA	AA	BB	BB	AA	BB	AA	BB	BB	BB	AA	AA	AA	BB	AA	AA	BB	AA	BB	AA	AA	AA	BB	BB	AA	BB	BB	AA	BB	BB	BB	BB	BB	AA	BB	AA	BB
bin281	1	37.35	184.8	BB	AA	AA	AA	BB	AA	AA	BB	AA	AA	AA	BB	BB	AA	BB	AA	BB	BB	BB	AA	AA	AA	BB	AA	AA	BB	AA	BB	AA	AA	AA	BB	BB	AA	BB	BB	AA	BB	BB	BB	BB	BB	AA	BB	AA	BB
bin282	1	37.5	185.5	BB	AA	AA	AA	BB	AA	AA	BB	AA	AA	AA	BB	BB	AA	BB	AA	BB	BB	BB	AA	AA	AA	BB	AA	AA	BB	AA	BB	AA	AA	AA	BB	BB	AA	BB	BB	AA	BB	BB	BB	BB	BB	AA	BB	AA	BB
bin283	1	37.65	185.8	BB	AA	AA	AA	BB	AA	AA	BB	AA	AA	AA	BB	BB	AA	BB	AA	BB	BB	BB	AA	AA	AA	BB	AA	AA	BB	AA	BB	AA	AA	AA	BB	BB	AA	BB	BB	AA	BB	BB	BB	BB	BB	AA	BB	AA	BB
bin284	1	37.8	185.9	BB	AA	AA	AA	BB	AA	AA	BB	AA	AA	AA	BB	BB	AA	BB	AA	BB	BB	BB	AA	AA	AA	BB	AA	AA	BB	AA	BB	AA	AA	AA	BB	BB	AA	BB	BB	AA	BB	BB	BB	BB	BB	AA	BB	AA	BB
bin285	1	37.95	186.1	BB	AA	AA	AA	BB	AA	AA	BB	AA	AA	AA	BB	BB	AA	BB	AA	BB	BB	BB	AA	AA	AA	BB	AA	AA	BB	AA	BB	AA	AA	AA	BB	BB	AA	BB	BB	AA	BB	BB	BB	BB	BB	AA	BB	AA	BB
bin286	1	38.05	186.2	BB	AA	AA	AA	BB	AA	AA	BB	AA	AA	AA	BB	BB	AA	BB	AA	BB	BB	BB	AA	AA	AA	BB	AA	AA	BB	AA	BB	AA	AA	AA	BB	BB	AA	BB	BB	AA	BB	BB	BB	BB	BB	AA	BB	AA	BB
bin287	1	38.15	186.4	BB	AA	AA	AA	BB	AA	AA	BB	AA	AA	AA	BB	BB	AA	BB	AA	BB	BB	BB	AA	AA	AA	BB	AA	AA	BB	AA	BB	AA	AA	AA	BB	BB	AA	BB	BB	AA	BB	BB	BB	BB	BB	AA	BB	AA	BB
bin288	1	38.3	187.1	BB	AA	AA	AA	BB	AA	AA	BB	AA	AA	AA	BB	BB	AA	BB	AA	BB	BB	BB	AA	AA	AA	BB	AA	AA	BB	AA	BB	AA	AA	AA	BB	BB	AA	BB	BB	AA	BB	BB	BB	BB	BB	AA	BB	AA	BB
bin289	1	38.5	187.8	BB	AA	AA	AA	BB	AA	AA	BB	AA	AA	AA	BB	BB	AA	BB	AA	BB	BB	BB	AA	AA	AA	BB	AA	AA	BB	AA	BB	AA	AA	AA	BB	BB	AA	BB	BB	AA	BB	BB	BB	BB	BB	AA	BB	AA	BB
bin290	1	38.65	188.5	BB	AA	AA	AA	BB	AA	AA	BB	AA	AA	AA	BB	BB	AA	BB	AA	BB	BB	BB	AA	AA	AA	BB	AA	AA	BB	AA	BB	AA	AA	AA	BB	BB	AA	BB	BB	AA	BB	BB	BB	BB	BB	AA	BB	AA	BB
bin291	1	38.75	189.2	BB	AA	AA	AA	AA	AA	AA	BB	AA	AA	AA	BB	BB	AA	BB	AA	BB	BB	BB	AA	AA	AA	BB	AA	AA	BB	AA	BB	AA	AA	AA	BB	BB	AA	AA	BB	AA	BB	BB	BB	BB	BB	AA	BB	AA	BB
bin292	1	38.85	189.7	BB	AA	AA	AA	AA	AA	AA	BB	AA	AA	AA	BB	BB	AA	BB	AA	BB	BB	BB	AA	AA	AA	BB	AA	AA	BB	AA	BB	AA	AA	AA	BB	BB	AA	AA	BB	AA	BB	BB	BB	BB	BB	AA	BB	AA	BB
bin293	1	39	190.6	BB	AA	AA	AA	AA	AA	AA	BB	AA	AA	AA	BB	BB	AA	BB	AA	BB	BB	BB	AA	AA	AA	BB	AA	AA	BB	AA	BB	AA	AA	AA	BB	BB	AA	AA	BB	AA	BB	BB	BB	BB	BB	AA	BB	AA	BB
bin294	1	39.15	190.9	BB	AA	AA	AA	AA	AA	AA	BB	AA	AA	AA	BB	BB	AA	BB	AA	BB	BB	BB	AA	AA	AA	BB	AA	AA	BB	AA	BB	AA	AA	AA	BB	BB	AA	AA	BB	AA	BB	BB	BB	BB	BB	AA	BB	AA	BB
bin295	1	39.25	191.3	BB	AA	AA	AA	AA	AA	AA	BB	AA	AA	AA	BB	BB	AA	BB	AA	BB	BB	BB	AA	AA	AA	BB	AA	AA	BB	AA	BB	AA	AA	AA	BB	BB	AA	AA	BB	AA	BB	BB	BB	BB	BB	AA	BB	AA	BB
bin296	1	39.35	191.6	BB	AA	AA	AA	AA	AA	AA	BB	AA	AA	AA	BB	BB	AA	BB	AA	BB	BB	BB	AA	AA	AA	BB	AA	AA	BB	AA	BB	AA	AA	AA	BB	BB	AA	AA	BB	AA	BB	BB	BB	BB	BB	AA	BB	AA	BB
bin297	1	39.45	191.9	BB	AA	AA	AA	AA	AA	AA	BB	AA	AA	AA	BB	BB	AA	BB	AA	BB	BB	BB	AA	AA	AA	BB	AA	AA	BB	AA	AA	AA	AA	AA	BB	BB	AA	AA	BB	AA	BB	BB	BB	BB	BB	AA	BB	AA	BB
bin298	1	39.55	192.1	BB	AA	AA	AA	AA	AA	AA	BB	AA	AA	AA	BB	BB	AA	BB	AA	BB	BB	BB	AA	AA	AA	BB	AA	AA	BB	AA	AA	AA	AA	AA	BB	BB	AA	AA	BB	AA	BB	BB	BB	BB	BB	AA	BB	AA	BB
bin299	1	39.65	192.3	BB	AA	AA	AA	AA	AA	AA	BB	AA	AA	AA	BB	BB	AA	BB	AA	BB	BB	BB	AA	AA	AA	BB	AA	AA	BB	AA	AA	AA	AA	AA	BB	BB	AA	AA	BB	AA	BB	BB	BB	BB	BB	AA	BB	AA	BB
bin300	1	39.8	192.7	BB	AA	AA	AA	AA	AA	AA	BB	AA	AA	AA	BB	BB	AA	BB	AA	BB	BB	BB	AA	AA	AA	BB	AA	AA	BB	AA	AA	AA	AA	AA	BB	BB	AA	AA	BB	AA	BB	BB	BB	BB	BB	AA	BB	AA	BB
bin301	1	39.95	193	BB	AA	AA	AA	AA	AA	AA	BB	AA	AA	AA	BB	BB	AA	BB	AA	BB	AA	BB	AA	AA	AA	BB	AA	AA	BB	AA	AA	AA	AA	AA	BB	BB	AA	AA	BB	AA	BB	BB	BB	BB	BB	AA	BB	AA	BB
bin302	1	40.05	194	BB	AA	AA	AA	AA	AA	AA	BB	AA	AA	AA	BB	BB	AA	BB	AA	AA	AA	BB	AA	AA	AA	AA	AA	AA	BB	AA	AA	AA	AA	AA	BB	BB	AA	AA	BB	AA	BB	BB	BB	BB	BB	AA	BB	AA	BB
bin303	1	40.15	194.4	BB	AA	AA	AA	AA	AA	AA	BB	AA	AA	AA	BB	BB	AA	BB	AA	AA	AA	BB	AA	AA	AA	AA	AA	AA	BB	AA	AA	AA	AA	AA	BB	BB	AA	AA	BB	AA	BB	BB	BB	BB	BB	AA	BB	AA	BB
bin304	1	40.25	195.7	BB	AA	AA	AA	AA	AA	AA	BB	AA	AA	AA	BB	BB	AA	BB	AA	AA	AA	BB	AA	AA	AA	AA	AA	AA	BB	AA	AA	AA	AA	AA	BB	BB	AA	AA	BB	AA	BB	BB	BB	BB	BB	AA	BB	AA	BB
bin305	1	40.35	196.2	BB	AA	AA	AA	AA	AA	AA	BB	AA	AA	AA	BB	BB	AA	BB	AA	AA	AA	BB	AA	AA	AA	AA	AA	AA	BB	AA	AA	AA	AA	AA	BB	BB	AA	AA	BB	AA	BB	BB	BB	BB	BB	AA	BB	AA	BB
bin306	1	40.45	196.7	BB	AA	AA	AA	AA	AA	AA	BB	AA	AA	AA	BB	BB	AA	BB	AA	AA	AA	BB	AA	AA	AA	AA	AA	AA	BB	AA	AA	AA	AA	AA	BB	BB	AA	AA	BB	BB	BB	BB	BB	BB	BB	AA	BB	AA	BB
bin307	1	40.55	197.1	BB	AA	AA	AA	AA	AA	AA	BB	AA	AA	AA	BB	BB	AA	BB	AA	AA	AA	BB	AA	AA	AA	AA	AA	AA	BB	AA	AA	AA	AA	AA	BB	BB	AA	AA	BB	BB	BB	BB	BB	BB	BB	AA	BB	AA	BB
bin308	1	40.65	197.7	BB	AA	AA	AA	AA	AA	AA	BB	AA	AA	AA	BB	BB	AA	BB	AA	AA	AA	BB	AA	AA	AA	AA	AA	AA	BB	AA	AA	AA	AA	AA	BB	BB	AA	AA	BB	BB	BB	BB	BB	BB	BB	AA	BB	AA	BB
bin309	1	40.75	198.2	BB	AA	AA	AA	AA	AA	AA	BB	AA	AA	AA	BB	BB	AA	BB	AA	AA	AA	BB	AA	AA	AA	AA	AA	AA	BB	AA	AA	AA	AA	AA	BB	BB	AA	AA	BB	BB	BB	BB	BB	BB	BB	AA	BB	AA	BB
bin310	1	40.85	199.3	BB	AA	AA	AA	AA	AA	AA	BB	AA	AA	AA	BB	BB	AA	BB	AA	AA	AA	BB	AA	AA	AA	AA	AA	AA	BB	AA	AA	AA	AA	AA	BB	BB	AA	AA	BB	BB	BB	BB	BB	BB	BB	AA	BB	AA	BB
bin311	1	40.95	200.8	AA	AA	AA	AA	AA	AA	AA	BB	AA	AA	AA	BB	AA	AA	BB	AA	AA	AA	BB	AA	AA	AA	AA	AA	AA	BB	AA	AA	AA	AA	AA	BB	BB	AA	AA	BB	BB	BB	BB	BB	BB	BB	AA	BB	AA	BB
bin312	1	41.05	201.2	AA	AA	AA	AA	AA	AA	AA	BB	AA	AA	AA	BB	AA	AA	AA	AA	BB	AA	BB	AA	AA	AA	AA	AA	AA	BB	AA	AA	AA	AA	AA	BB	BB	AA	BB	BB	BB	BB	BB	BB	BB	BB	AA	BB	AA	BB
bin313	1	41.15	201.9	AA	AA	AA	AA	AA	AA	AA	BB	AA	AA	AA	BB	AA	AA	AA	AA	BB	AA	BB	AA	AA	AA	AA	AA	AA	BB	AA	AA	AA	AA	AA	BB	BB	AA	BB	BB	BB	BB	BB	BB	BB	BB	AA	BB	AA	BB
bin314	1	41.25	202.3	AA	AA	AA	AA	AA	AA	AA	BB	AA	AA	AA	BB	AA	AA	AA	AA	BB	AA	BB	AA	AA	AA	AA	AA	AA	BB	AA	AA	AA	AA	AA	BB	BB	AA	BB	BB	BB	BB	BB	BB	BB	BB	AA	BB	AA	BB
bin315	1	41.4	203	AA	AA	AA	AA	AA	AA	AA	BB	AA	AA	AA	BB	AA	AA	AA	AA	BB	AA	BB	AA	AA	AA	AA	AA	AA	BB	AA	AA	AA	AA	AA	BB	BB	AA	BB	BB	BB	BB	BB	BB	BB	BB	AA	BB	AA	BB
bin316	1	41.55	203.4	AA	AA	AA	AA	AA	AA	AA	BB	AA	AA	AA	BB	AA	AA	AA	AA	BB	AA	BB	AA	AA	AA	AA	AA	AA	BB	AA	AA	AA	AA	AA	BB	BB	AA	BB	BB	BB	BB	BB	BB	BB	BB	AA	BB	AA	BB
bin317	1	41.65	203.6	AA	AA	AA	AA	AA	AA	AA	BB	AA	AA	AA	BB	AA	AA	AA	AA	BB	AA	BB	AA	AA	AA	AA	AA	AA	BB	AA	AA	AA	AA	AA	BB	BB	AA	BB	BB	BB	BB	BB	BB	BB	BB	AA	BB	AA	BB
bin318	1	41.75	204.8	AA	AA	AA	AA	AA	AA	AA	AA	AA	AA	AA	BB	AA	AA	AA	AA	BB	AA	BB	AA	AA	AA	AA	AA	AA	BB	AA	AA	AA	AA	AA	BB	BB	AA	BB	BB	BB	BB	BB	BB	BB	BB	AA	BB	AA	BB
bin319	1	41.85	205.3	AA	AA	AA	AA	AA	AA	AA	AA	AA	AA	AA	BB	AA	AA	AA	AA	BB	AA	BB	AA	AA	AA	AA	AA	AA	BB	AA	AA	AA	AA	AA	BB	BB	AA	BB	BB	BB	BB	BB	BB	BB	BB	AA	BB	AA	BB
bin320	1	41.95	205.8	AA	AA	AA	AA	AA	AA	AA	AA	AA	AA	AA	BB	AA	AA	AA	AA	BB	AA	BB	AA	AA	AA	AA	AA	AA	BB	AA	AA	AA	AA	AA	BB	BB	AA	BB	BB	BB	BB	BB	BB	BB	BB	AA	BB	AA	BB
bin321	1	42.1	206.8	AA	AA	AA	AA	AA	AA	AA	AA	AA	AA	AA	BB	AA	AA	AA	AA	BB	AA	BB	AA	AA	AA	AA	AA	AA	BB	AA	AA	AA	AA	AA	BB	BB	AA	BB	BB	BB	BB	BB	BB	BB	BB	AA	BB	AA	BB
bin322	1	42.25	207.1	AA	AA	AA	AA	AA	AA	AA	AA	AA	AA	AA	BB	AA	AA	AA	AA	BB	AA	BB	AA	AA	AA	AA	AA	AA	BB	AA	AA	AA	AA	AA	BB	BB	AA	BB	BB	BB	BB	BB	BB	BB	BB	AA	BB	AA	BB
bin323	1	42.35	207.4	AA	AA	AA	AA	AA	AA	AA	AA	AA	AA	AA	BB	AA	AA	AA	AA	BB	AA	BB	AA	AA	AA	AA	AA	AA	BB	AA	AA	AA	AA	AA	BB	BB	AA	BB	BB	BB	BB	BB	BB	BB	BB	AA	BB	AA	BB
bin324	1	42.45	208.3	AA	AA	AA	AA	AA	AA	AA	AA	AA	AA	AA	BB	AA	AA	AA	AA	BB	AA	BB	AA	AA	AA	AA	AA	AA	BB	AA	AA	AA	AA	AA	BB	BB	AA	BB	BB	BB	BB	BB	BB	BB	BB	AA	BB	AA	BB
bin325	1	42.55	208.8	AA	AA	AA	AA	AA	AA	AA	AA	AA	AA	AA	BB	AA	AA	AA	AA	BB	AA	BB	AA	AA	AA	AA	AA	AA	AA	AA	AA	AA	AA	AA	BB	BB	AA	BB	BB	BB	BB	BB	BB	BB	BB	AA	BB	AA	BB
bin326	1	42.65	209.5	AA	AA	AA	AA	AA	AA	AA	AA	AA	AA	AA	BB	AA	AA	AA	AA	BB	AA	BB	AA	AA	AA	AA	AA	AA	AA	AA	AA	AA	AA	AA	BB	BB	AA	BB	BB	BB	BB	BB	BB	BB	BB	AA	BB	AA	BB
bin327	1	42.75	209.7	AA	AA	AA	AA	AA	AA	AA	AA	AA	AA	AA	BB	AA	AA	AA	AA	BB	AA	BB	AA	AA	AA	AA	AA	AA	AA	AA	AA	AA	AA	AA	BB	BB	AA	BB	BB	BB	BB	BB	BB	BB	BB	AA	BB	AA	BB
bin328	1	42.85	210.2	AA	AA	AA	AA	AA	AA	AA	AA	AA	AA	AA	BB	AA	AA	AA	AA	BB	AA	BB	AA	AA	AA	AA	AA	AA	AA	AA	AA	AA	AA	AA	AA	BB	AA	BB	BB	BB	BB	BB	BB	BB	BB	AA	BB	AA	AB
bin329	1	42.95	210.5	AA	AA	AA	AA	AA	AA	AA	AA	AA	AA	AA	BB	AA	AA	AA	AA	BB	AA	BB	AA	AA	AA	AA	AA	AA	AA	AA	AA	AA	AA	AA	AA	BB	AA	BB	BB	BB	BB	BB	BB	BB	BB	AA	BB	AA	AB
bin330	1	43.05	210.9	AA	AA	AA	AA	AA	AA	AA	AA	AA	AA	AA	BB	AA	AA	AA	AA	BB	AA	BB	AA	AA	AA	AA	AA	AA	AA	AA	AA	AA	AA	AA	AA	BB	AA	BB	BB	BB	AA	BB	BB	BB	BB	AA	BB	AA	AB
bin331	1	43.25	211.6	AA	AA	AA	AA	AA	AA	AA	AA	AA	AA	AA	BB	AA	AA	AA	AA	AA	AA	BB	AA	AA	AA	AA	AA	AA	AA	AA	AA	AA	AA	AA	AA	BB	AA	BB	BB	BB	AA	BB	BB	BB	BB	AA	BB	AA	AB
bin332	1	43.45	211.9	AA	AA	AA	AA	AA	AA	AA	AA	AA	AA	AA	BB	AA	AA	AA	AA	AA	AA	BB	AA	AA	AA	AA	AA	AA	AA	AA	AA	AA	AA	AA	AA	BB	AA	BB	BB	BB	AA	BB	BB	BB	BB	AA	BB	AA	AB
bin333	1	43.55	212.6	AA	AA	AA	AA	AA	AA	AA	AA	AA	AA	AA	BB	AA	AA	AA	AA	AA	AA	BB	AA	AA	AA	AA	AA	AA	AA	AA	AA	AA	AA	AA	AA	BB	AA	BB	BB	BB	AA	BB	BB	BB	BB	AA	AA	AA	AB
bin334	1	43.65	213.5	AA	AA	AA	AA	AA	AA	AA	AA	AA	AA	AA	BB	AA	AA	AA	AA	AA	AA	BB	AA	AA	AA	AA	AA	AA	AA	AA	AA	AA	AA	AB	AA	BB	AA	BB	BB	BB	BB	BB	BB	BB	BB	AA	AA	AA	AB
bin335	1	43.75	214.3	AA	AA	AA	AA	AA	AA	AA	AA	AA	AA	AA	BB	AA	AA	AA	AA	AA	AA	BB	AA	AA	AA	AA	AA	AA	AA	AA	AA	AA	AA	AB	AA	BB	AA	BB	BB	BB	BB	BB	BB	BB	BB	AA	AA	AA	BB
bin336	1	43.85	215.5	BB	AA	AA	AA	AA	AA	AA	AA	AA	AA	AA	BB	AA	AA	AA	AA	AA	AA	BB	AA	AA	AA	AA	AA	AA	AA	AA	AA	AA	AA	AB	AA	BB	AA	BB	BB	BB	BB	BB	BB	BB	BB	AA	AA	AA	BB
bin337	1	43.95	216.3	BB	AA	AA	AA	AA	AA	AA	AA	AA	AA	AA	BB	AA	AA	AA	AA	AA	AA	BB	AA	AA	AA	AA	AA	AA	BB	AA	AA	AA	AA	AB	AA	BB	AA	BB	BB	BB	BB	BB	BB	BB	BB	AA	AA	AA	BB
bin338	1	44.05	217.5	BB	AA	AA	AA	AA	AA	AA	AA	AA	AA	AA	BB	AA	AA	AA	AA	AA	AA	AA	AA	AA	AA	AA	AA	AA	BB	AA	AA	AA	AA	AB	AA	BB	AA	BB	BB	BB	BB	BB	AA	BB	BB	AA	BB	AA	BB
bin339	1	44.2	217.8	BB	AA	AA	AA	AA	AA	AA	AA	AA	AA	AA	BB	AA	AA	AA	AA	AA	AA	AA	AA	AA	AA	AA	AA	AA	BB	AA	AA	AA	AA	AB	AA	BB	AA	BB	BB	BB	BB	BB	AA	BB	BB	AA	BB	AA	BB
bin340	1	44.4	219.5	BB	AA	AA	AA	AA	AA	AA	AA	AA	AA	AA	BB	AA	AA	AA	AA	AA	AA	AA	AA	AA	AA	AA	AA	AA	BB	AA	AA	AA	AA	AA	AA	BB	AA	BB	BB	BB	BB	BB	AA	BB	BB	AA	BB	AA	BB
bin341	1	44.55	219.8	BB	AA	AA	AA	AA	AA	AA	AA	AA	AA	AA	BB	AA	AA	AA	AA	AA	AA	AA	AA	AA	AA	AA	AA	AA	BB	AA	AA	AA	AA	AA	AA	BB	AA	BB	BB	BB	BB	BB	AA	BB	BB	AA	BB	AA	BB
bin342	1	44.7	220.1	BB	AA	AA	AA	AA	AA	AA	AA	AA	AA	AA	BB	AA	AA	AA	AA	AA	AA	AA	AA	BB	AA	AA	AA	AA	BB	AA	AA	AA	AA	AA	AA	BB	AA	BB	BB	BB	BB	BB	AA	BB	BB	AA	BB	AA	BB
bin343	1	44.9	220.4	BB	AA	AA	AA	AA	AA	AA	AA	AA	AA	AA	BB	AA	AA	AA	AA	AA	AA	AA	AA	BB	AA	AA	AA	AA	BB	AA	AA	AA	AA	AA	AA	BB	AA	BB	BB	BB	BB	BB	AA	BB	BB	AA	BB	AA	BB
bin344	1	45.05	221.1	BB	AA	AA	AA	AA	AA	AA	AA	AA	AA	AA	BB	AA	AA	AA	AA	AA	AA	AA	AA	BB	AA	AA	AA	AA	BB	AA	AA	AA	AA	AA	AA	BB	AA	BB	BB	BB	BB	BB	AA	BB	AA	AA	BB	AA	BB
bin345	2	0.05	0	AA	BB	AA	AA	AA	BB	BB	AA	AA	AA	AA	BB	AA	BB	AA	AA	BB	BB	BB	BB	AA	AA	BB	AA	BB	BB	AA	AA	BB	BB	BB	BB	BB	BB	AB	BB	AA	BB	AA	BB	BB	BB	AA	AA	BB	AA
bin346	2	0.15	0.2	AA	BB	AA	AA	AA	BB	BB	AA	AA	AA	AA	BB	AA	BB	AA	AA	BB	BB	BB	BB	AA	AA	BB	AA	BB	BB	AA	AA	BB	BB	BB	BB	BB	BB	AB	BB	AA	BB	AA	BB	BB	BB	AA	AA	BB	AA
bin347	2	0.25	0.3	AA	BB	AA	AA	AA	BB	BB	AA	AA	AA	AA	BB	AA	BB	AA	AA	BB	BB	BB	BB	AA	AA	BB	AA	BB	BB	AA	AA	BB	BB	BB	BB	BB	BB	AB	BB	AA	BB	AA	BB	BB	BB	AA	AA	BB	AA
bin348	2	0.35	0.8	AA	BB	AA	AA	AA	BB	BB	AA	AA	AA	AA	BB	AA	BB	AA	AA	BB	BB	BB	BB	AA	AA	BB	AA	BB	BB	AA	AA	BB	BB	BB	BB	BB	BB	AB	BB	AA	BB	AA	BB	BB	BB	AA	AA	BB	AA
bin349	2	0.45	1	AA	BB	AA	AA	AA	BB	BB	AA	AA	AA	AA	BB	AA	BB	AA	AA	BB	BB	BB	BB	AA	AA	BB	AA	BB	BB	AA	AA	BB	BB	BB	BB	BB	BB	AB	BB	AA	BB	AA	BB	BB	BB	AA	AA	BB	AA
bin350	2	0.55	1.3	AA	BB	AA	AA	AA	BB	BB	AA	AA	AA	AA	BB	AA	BB	AA	AA	BB	BB	BB	BB	AA	AA	BB	AA	BB	BB	AA	AA	BB	BB	BB	BB	BB	BB	AB	BB	AA	BB	AA	BB	BB	BB	AA	AA	BB	AA
bin351	2	0.7	2.3	AA	BB	AA	AA	AA	BB	BB	AA	AA	AA	AA	BB	AA	BB	AA	AA	BB	BB	BB	BB	AA	AA	BB	AA	BB	BB	AA	AA	BB	BB	BB	BB	BB	BB	AB	BB	AA	BB	AA	BB	BB	BB	AA	AA	BB	BB
bin352	2	0.85	2.5	AA	BB	AA	AA	AA	BB	BB	AA	AA	AA	AA	BB	AA	BB	AA	AA	BB	BB	BB	BB	AA	AA	BB	AA	BB	BB	AA	AA	BB	BB	BB	BB	BB	BB	AB	BB	AA	BB	AA	BB	BB	BB	AA	AA	BB	BB
bin353	2	0.95	2.6	AA	BB	AA	AA	AA	BB	BB	AA	AA	AA	AA	BB	AA	BB	AA	AA	BB	BB	BB	BB	AA	AA	BB	AA	BB	BB	AA	AA	BB	BB	BB	BB	AA	BB	AB	BB	AA	BB	AA	BB	BB	BB	AA	AA	BB	BB
bin354	2	1.05	3.3	AA	BB	AA	AA	AA	BB	BB	BB	AA	AA	AA	BB	AA	BB	AA	AA	BB	BB	BB	BB	AA	AA	BB	AA	BB	BB	AA	AA	BB	BB	BB	BB	AA	BB	AB	BB	AA	BB	AA	BB	BB	BB	AA	AA	BB	BB
bin355	2	1.2	4.3	AA	BB	AA	AA	AA	BB	BB	BB	AA	AA	AA	BB	AA	BB	AA	AA	BB	BB	BB	BB	AA	AA	BB	AA	BB	BB	AA	AA	BB	BB	BB	BB	AA	BB	AB	BB	AA	BB	AA	BB	BB	BB	AA	AA	BB	BB
bin356	2	1.4	4.6	AA	BB	AA	AA	AA	BB	BB	BB	AA	AA	AA	BB	AA	BB	AA	AA	BB	BB	BB	BB	AA	AA	BB	AA	BB	BB	AA	AA	BB	BB	BB	BB	AA	BB	AB	BB	AA	BB	AA	BB	BB	BB	AA	AA	BB	BB
bin357	2	1.55	4.6	AA	BB	AA	AA	AA	BB	BB	BB	AA	AA	AA	BB	AA	BB	AA	AA	BB	BB	BB	BB	AA	AA	BB	AA	BB	BB	AA	AA	BB	BB	BB	BB	AA	BB	AB	BB	AA	BB	AA	BB	BB	BB	AA	AA	BB	BB
bin358	2	1.7	6.7	AA	BB	AA	AA	AA	BB	BB	BB	AA	AA	AA	BB	AA	BB	AA	AA	BB	BB	BB	BB	AA	AA	BB	AA	BB	BB	AA	AA	BB	AA	BB	BB	BB	BB	AB	BB	AA	BB	AA	BB	BB	BB	AA	BB	BB	BB
bin359	2	1.85	8.4	AA	BB	AA	AA	AA	BB	BB	BB	AA	AA	AA	BB	AA	BB	AA	AA	BB	BB	BB	BB	AA	AA	BB	AA	BB	BB	AA	AA	BB	AA	BB	BB	BB	BB	AB	BB	AA	BB	AA	BB	BB	BB	AA	BB	BB	BB
bin360	2	1.95	9.1	AA	BB	AA	AA	AA	BB	BB	BB	AA	AA	AA	BB	AA	BB	AA	AA	BB	BB	BB	BB	AA	AA	BB	AA	BB	BB	AA	AA	BB	AA	BB	BB	BB	BB	AB	BB	AA	BB	AA	BB	BB	BB	AA	BB	BB	BB
bin361	2	2.05	9.4	AA	BB	AA	AA	AA	BB	BB	BB	AA	AA	AA	BB	AA	BB	AA	AA	BB	BB	BB	BB	AA	AA	AA	AA	BB	BB	AA	AA	BB	AA	BB	BB	BB	BB	AB	BB	AA	BB	AA	BB	BB	BB	AA	BB	BB	BB
bin362	2	2.15	10.3	AA	BB	AA	AA	AA	BB	BB	BB	AA	AA	AA	BB	AA	BB	AA	AA	BB	BB	BB	BB	AA	AA	AA	AA	BB	BB	AA	AA	BB	AA	BB	AA	BB	BB	AB	BB	AA	BB	AA	BB	BB	BB	AA	BB	BB	BB
bin363	2	2.25	11.1	AA	BB	AA	AA	AA	BB	BB	BB	AA	AA	AA	BB	AA	BB	AA	AA	BB	BB	BB	BB	AA	AA	AA	AA	BB	BB	AA	AA	BB	AA	BB	AA	BB	BB	AB	BB	AA	BB	AA	BB	BB	BB	AA	BB	BB	BB
bin364	2	2.35	11.4	AA	BB	AA	AA	AA	BB	BB	BB	AA	AA	AA	BB	AA	BB	AA	AA	AA	BB	BB	BB	AA	AA	AA	AA	BB	BB	AA	AA	BB	AA	BB	AA	BB	BB	AB	BB	AA	BB	AA	BB	BB	BB	AA	BB	BB	BB
bin365	2	2.45	11.8	AA	BB	AA	AA	AA	BB	BB	BB	AA	AA	AA	BB	AA	BB	AA	AA	AA	BB	BB	BB	AA	AA	AA	AA	BB	BB	AA	AA	BB	AA	BB	AA	BB	BB	AB	BB	AA	BB	AA	BB	BB	BB	AA	BB	BB	BB
bin366	2	2.55	12.5	AA	BB	AA	AA	AA	BB	BB	BB	AA	AA	AA	BB	AA	BB	AA	AA	AA	BB	BB	BB	AA	AA	AA	AA	BB	BB	AA	AA	BB	AA	BB	AA	BB	BB	BB	BB	AA	BB	AA	BB	BB	BB	AA	BB	BB	BB
bin367	2	2.65	12.9	AA	BB	AA	AA	AA	BB	BB	BB	AA	AA	AA	BB	AA	BB	AA	AA	AA	BB	BB	BB	AA	AA	AA	AA	BB	BB	AA	AA	BB	AA	BB	AA	BB	BB	BB	BB	AA	BB	AA	BB	BB	BB	AA	BB	BB	BB
bin368	2	2.8	13.3	BB	BB	AA	AA	BB	BB	BB	BB	AA	AA	AA	BB	AA	BB	AA	AA	AA	BB	BB	BB	AA	AA	AA	AA	BB	BB	AA	AA	BB	AA	BB	AA	BB	BB	BB	BB	AA	BB	AA	BB	BB	BB	AA	BB	BB	BB
bin369	2	2.95	13.5	BB	BB	AA	AA	BB	BB	BB	BB	AA	AA	AA	BB	AA	BB	AA	AA	AA	BB	BB	BB	AA	AA	AA	AA	BB	BB	AA	AA	BB	AA	BB	AA	BB	BB	BB	BB	AA	BB	AA	BB	BB	BB	AA	BB	BB	BB
bin370	2	3.05	13.8	BB	BB	AA	AA	BB	BB	BB	BB	AA	AA	AA	BB	AA	BB	AA	AA	AA	BB	BB	BB	AA	AA	AA	AA	BB	BB	AA	AA	BB	AA	BB	AA	BB	BB	BB	BB	AA	BB	AA	BB	BB	BB	AA	BB	BB	BB
bin371	2	3.15	14	BB	BB	AA	AA	BB	BB	BB	BB	AA	AA	AA	BB	BB	BB	AA	AA	AA	BB	BB	BB	AA	AA	AA	AA	BB	BB	AA	AA	BB	AA	BB	AA	BB	BB	BB	BB	AA	BB	AA	BB	BB	BB	AA	BB	BB	BB
bin372	2	3.25	14.2	BB	BB	AA	AA	BB	BB	BB	BB	AA	AA	AA	BB	BB	BB	AA	AA	AA	BB	BB	BB	AA	AA	AA	AA	BB	BB	AA	AA	BB	AA	BB	AA	BB	BB	BB	BB	AA	BB	AA	BB	BB	BB	AA	BB	BB	BB
bin373	2	3.35	14.4	BB	BB	AA	AA	BB	BB	BB	BB	AA	AA	AA	BB	BB	BB	BB	AA	AA	BB	BB	BB	AA	AA	AA	AA	BB	BB	AA	AA	BB	AA	BB	AA	BB	BB	BB	BB	AA	BB	AA	BB	BB	BB	AA	BB	BB	BB
bin374	2	3.45	15.5	BB	BB	AA	AA	BB	BB	BB	BB	AA	AA	AA	BB	BB	BB	BB	AA	AA	BB	BB	BB	AA	AA	AA	AA	BB	BB	AA	AA	BB	AA	BB	AA	BB	BB	BB	BB	AA	BB	AA	BB	BB	BB	AA	BB	BB	BB
bin375	2	3.55	16.7	BB	BB	AA	AA	BB	BB	BB	BB	AA	AA	AA	BB	BB	BB	BB	AA	AA	BB	BB	BB	AA	AA	AA	AA	BB	BB	AA	AA	BB	AA	AA	AA	BB	BB	BB	BB	AA	BB	AA	BB	BB	BB	AA	BB	BB	BB
bin376	2	3.65	17.8	BB	BB	AA	AA	BB	BB	BB	BB	AA	AA	AA	BB	BB	BB	BB	AA	AA	BB	BB	BB	AA	AA	AA	AA	BB	BB	AA	AA	BB	AA	AA	AA	BB	BB	BB	BB	AA	BB	AA	BB	BB	BB	AA	BB	BB	BB
bin377	2	3.75	18	BB	BB	AA	AA	BB	AA	BB	BB	AA	AA	AA	BB	BB	BB	BB	AA	AA	BB	BB	BB	AA	AA	AA	AA	BB	BB	AA	AA	BB	AA	AA	AA	BB	BB	BB	BB	AA	BB	AA	BB	BB	BB	AA	BB	BB	BB
bin378	2	3.85	18.2	BB	BB	BB	AA	BB	AA	BB	BB	AA	AA	AA	BB	BB	BB	BB	AA	AA	BB	BB	BB	AA	AA	AA	AA	BB	BB	AA	AA	BB	AA	AA	AA	BB	BB	BB	BB	AA	BB	AA	BB	BB	BB	AA	BB	BB	BB
bin379	2	3.95	18.6	BB	BB	BB	AA	BB	AA	BB	BB	AA	AA	AA	BB	BB	BB	BB	AA	AA	BB	BB	BB	AA	AA	AA	AA	BB	BB	AA	AA	BB	AA	AA	AA	BB	BB	BB	BB	AA	AA	AA	BB	BB	BB	AA	BB	BB	BB
bin380	2	4.05	18.9	BB	BB	BB	AA	BB	AA	BB	BB	AA	AA	AA	BB	BB	BB	BB	AA	AA	BB	BB	BB	AA	AA	AA	AA	BB	BB	AA	AA	BB	AA	AA	AA	BB	BB	BB	BB	AA	AA	AA	BB	BB	BB	AA	BB	BB	BB
bin381	2	4.15	19.6	BB	BB	BB	AA	BB	AA	BB	BB	AA	AA	AA	BB	BB	BB	BB	AA	AA	BB	BB	BB	AA	AA	AA	AA	BB	BB	AA	AA	BB	AA	AA	AA	BB	BB	BB	BB	AA	AA	AA	BB	BB	BB	AA	BB	BB	BB
bin382	2	4.25	20	BB	BB	BB	AA	BB	AA	BB	BB	AA	AA	AA	BB	BB	BB	BB	AA	AA	BB	BB	BB	AA	AA	AA	AA	BB	BB	AA	AA	AA	AA	AA	AA	BB	BB	BB	BB	AA	AA	AA	BB	BB	BB	AA	BB	BB	BB
bin383	2	4.35	20.3	BB	BB	BB	AA	BB	AA	BB	BB	AA	AA	AA	BB	BB	BB	BB	AA	AA	BB	BB	BB	AA	AA	AA	AA	BB	BB	AA	AA	AA	AA	AA	AA	BB	BB	BB	BB	AA	AA	AA	BB	BB	BB	AA	BB	BB	BB
bin384	2	4.45	21.4	BB	BB	BB	AA	BB	AA	BB	BB	AA	AA	AA	BB	BB	BB	BB	AA	AA	BB	BB	BB	AA	AA	AA	AA	BB	BB	AA	AA	AA	AA	AA	AA	BB	BB	BB	BB	AA	AA	AA	BB	BB	BB	BB	BB	BB	BB
bin385	2	4.6	21.8	BB	BB	BB	AA	BB	AA	BB	BB	AA	AA	AA	BB	BB	BB	BB	AA	AA	BB	BB	BB	AA	AA	AA	AA	BB	BB	AA	AA	AA	AA	AA	AA	BB	BB	BB	BB	AA	AA	BB	BB	BB	BB	BB	BB	BB	BB
bin386	2	4.75	22	BB	BB	BB	AA	BB	AA	BB	BB	AA	AA	AA	BB	BB	BB	BB	AA	AA	BB	BB	BB	AA	AA	AA	AA	BB	BB	AA	AA	AA	AA	AA	AA	BB	BB	BB	BB	AA	AA	BB	BB	BB	BB	BB	BB	BB	BB
bin387	2	4.85	22.2	BB	BB	BB	AA	BB	AA	BB	BB	AA	AA	AA	BB	BB	BB	BB	AA	AA	BB	BB	BB	AA	AA	AA	AA	BB	BB	AA	AA	AA	AA	AA	AA	BB	BB	BB	BB	AA	AA	BB	BB	BB	BB	BB	BB	BB	BB
bin388	2	4.95	22.3	BB	BB	BB	AA	BB	AA	BB	BB	AA	AA	AA	BB	BB	BB	BB	AA	AA	BB	BB	BB	AA	AA	AA	AA	BB	BB	AA	AA	AA	AA	AA	AA	BB	BB	BB	BB	AA	AA	BB	BB	BB	BB	BB	BB	BB	BB
bin389	2	5.05	22.6	BB	BB	BB	AA	BB	AA	BB	BB	AA	AA	AA	BB	BB	BB	BB	AA	AA	BB	BB	BB	AA	AA	AA	AA	BB	BB	AA	AA	BB	AA	AA	AA	BB	BB	BB	BB	AA	AA	BB	BB	BB	BB	BB	BB	BB	BB
bin390	2	5.15	23.7	BB	BB	BB	AA	BB	AA	BB	BB	AA	AA	AA	BB	BB	BB	BB	AA	AA	BB	BB	BB	AA	AA	AA	AA	BB	BB	AA	AA	BB	AA	AA	AA	BB	BB	BB	BB	AA	AA	BB	BB	BB	BB	BB	BB	BB	BB
bin391	2	5.25	24.3	BB	BB	BB	AA	BB	AA	BB	BB	AA	AA	AA	BB	BB	BB	BB	AA	AA	BB	BB	BB	AA	AA	AA	AA	BB	BB	AA	AA	BB	AA	AA	AA	BB	BB	BB	BB	AA	AA	BB	BB	BB	BB	BB	BB	BB	BB
bin392	2	5.35	25.8	BB	BB	BB	AA	BB	AA	BB	BB	AA	AA	AA	BB	BB	BB	BB	AA	AA	BB	BB	BB	AA	AA	AA	BB	BB	BB	AA	AA	BB	AA	AA	AA	BB	BB	BB	BB	AA	AA	BB	BB	BB	BB	BB	AA	BB	BB
bin393	2	5.5	26.8	BB	BB	BB	AA	BB	AA	BB	BB	AA	AA	AA	BB	BB	BB	BB	AA	AA	BB	BB	BB	AA	AA	AA	BB	BB	BB	AA	AA	BB	AA	AA	AA	BB	BB	BB	BB	AA	AA	BB	BB	BB	BB	BB	AA	BB	BB
bin394	2	5.65	27.5	BB	BB	BB	AA	BB	AA	BB	BB	AA	AA	AA	BB	BB	BB	BB	AA	AA	BB	BB	BB	BB	AA	AA	BB	AA	BB	AA	AA	BB	AA	AA	AA	BB	BB	BB	BB	AA	BB	BB	BB	BB	BB	BB	AA	BB	BB
bin395	2	5.75	28.3	BB	BB	BB	AA	BB	AA	BB	BB	AA	AA	AA	BB	BB	BB	BB	AA	AA	BB	BB	BB	BB	AA	AA	BB	AA	BB	AA	AA	BB	AA	AA	BB	BB	BB	BB	BB	AA	BB	BB	BB	BB	BB	BB	AA	BB	BB
bin396	2	5.85	28.9	BB	BB	BB	AA	BB	AA	BB	BB	AA	AA	AA	BB	BB	BB	BB	AA	AA	BB	BB	BB	BB	AA	AA	BB	AA	BB	AA	AA	BB	AA	AA	BB	BB	BB	BB	BB	AA	BB	BB	BB	BB	BB	BB	AA	BB	BB
bin397	2	5.95	29.9	BB	BB	BB	AA	BB	AA	BB	BB	AA	AA	AA	BB	BB	BB	BB	AA	AA	BB	BB	BB	BB	AA	AA	BB	AA	BB	AA	AA	BB	AA	AA	BB	BB	BB	BB	BB	AA	BB	BB	BB	BB	BB	BB	AA	BB	BB
bin398	2	6.3	30.6	BB	BB	BB	AA	BB	AA	BB	BB	AA	AA	AA	BB	BB	BB	BB	AA	AA	BB	BB	BB	BB	AA	AA	BB	AA	BB	AA	AA	BB	AA	AA	BB	BB	BB	BB	BB	AA	BB	BB	BB	BB	BB	BB	AA	BB	BB
bin399	2	6.65	30.9	BB	BB	BB	AA	BB	AA	BB	BB	AA	AA	AA	BB	BB	BB	BB	AA	AA	BB	BB	BB	BB	AA	AA	BB	AA	BB	AA	AA	BB	AA	AA	BB	BB	BB	BB	BB	AA	BB	BB	BB	BB	BB	BB	AA	BB	BB
bin400	2	6.75	31.5	BB	BB	BB	AA	BB	AA	BB	BB	AA	AA	AA	BB	BB	BB	BB	AA	AA	BB	BB	BB	BB	AA	AA	BB	BB	BB	AA	AA	BB	AA	AA	BB	BB	BB	BB	BB	AA	BB	BB	BB	BB	BB	BB	AA	BB	BB
bin401	2	6.85	32.3	BB	BB	BB	AA	BB	AA	BB	BB	AA	AA	AA	BB	BB	BB	BB	AA	AA	BB	BB	BB	BB	AA	AA	BB	BB	BB	AA	AA	BB	AA	AA	BB	BB	BB	BB	BB	AA	BB	BB	BB	BB	BB	BB	AA	BB	BB
bin402	2	6.95	33	BB	BB	BB	AA	BB	AA	BB	BB	AA	AA	AA	BB	BB	BB	BB	AA	AA	BB	BB	BB	BB	AA	AA	BB	BB	BB	AA	AA	BB	AA	AA	BB	BB	BB	BB	BB	AA	AA	BB	BB	BB	BB	BB	AA	BB	BB
bin403	2	7.05	34.3	BB	BB	BB	AA	BB	AA	BB	BB	AA	AA	AA	BB	BB	BB	BB	AA	AA	BB	BB	BB	BB	AA	AA	BB	BB	BB	AA	AA	BB	AA	AA	BB	BB	BB	BB	BB	AA	AA	BB	BB	BB	BB	BB	AA	BB	BB
bin404	2	7.15	35.1	BB	BB	BB	AA	BB	AA	BB	BB	AA	AA	AA	BB	BB	BB	BB	AA	AA	BB	BB	BB	BB	AA	AA	BB	BB	BB	AA	AA	BB	AA	AA	BB	BB	BB	BB	BB	AA	AA	BB	BB	BB	BB	BB	AA	BB	BB
bin405	2	7.25	35.4	BB	BB	BB	AA	BB	AA	BB	BB	AA	AA	AA	BB	BB	BB	BB	AA	AA	BB	BB	BB	BB	AA	AA	BB	BB	BB	AA	AA	BB	AA	AA	BB	BB	BB	BB	BB	AA	AA	BB	BB	BB	BB	BB	AA	BB	BB
bin406	2	7.35	35.5	BB	BB	BB	AA	BB	AA	BB	BB	AA	AA	AA	BB	BB	BB	BB	AA	AA	BB	BB	BB	BB	AA	AA	BB	BB	BB	AA	AA	BB	AA	AA	BB	BB	AA	BB	BB	AA	AA	BB	BB	BB	BB	BB	AA	BB	BB
bin407	2	7.45	35.7	BB	BB	BB	AA	BB	AA	BB	BB	AA	AA	AA	BB	BB	BB	BB	AA	AA	BB	BB	BB	BB	AA	AA	BB	BB	BB	AA	AA	BB	AA	AA	BB	BB	AA	BB	BB	AA	AA	BB	BB	BB	BB	BB	AA	BB	BB
bin408	2	7.55	36.1	BB	BB	BB	AA	BB	AA	BB	BB	AA	AA	AA	BB	BB	BB	BB	AA	AA	BB	BB	BB	BB	AA	AA	BB	BB	BB	AA	AA	BB	AA	AA	BB	BB	AA	BB	BB	AA	AA	AA	BB	BB	BB	BB	AA	BB	BB
bin409	2	7.65	36.4	BB	BB	BB	AA	BB	AA	BB	BB	AA	AA	AA	BB	BB	BB	BB	AA	AA	BB	BB	BB	BB	AA	AA	BB	BB	BB	AA	AA	BB	AA	AA	BB	BB	AA	BB	BB	AA	AA	AA	BB	BB	BB	BB	AA	BB	BB
bin410	2	7.9	37.1	BB	BB	BB	AA	BB	AA	BB	BB	AA	AA	AA	BB	BB	BB	BB	AA	AA	BB	BB	BB	BB	AA	AA	BB	BB	BB	AA	AA	BB	AA	AA	BB	BB	AA	BB	BB	AA	AA	AA	BB	BB	BB	BB	AA	BB	BB
bin411	2	8.15	37.8	BB	BB	BB	AA	BB	AA	BB	BB	AA	AA	AA	BB	BB	BB	BB	AA	AA	BB	BB	BB	BB	AA	AA	BB	BB	BB	AA	AA	BB	AA	AA	BB	BB	AA	BB	BB	AA	AA	AA	BB	BB	BB	BB	AA	BB	BB
bin412	2	8.25	38.1	BB	BB	BB	AA	BB	AA	BB	BB	AA	AA	AA	BB	BB	BB	BB	AA	AA	BB	BB	BB	BB	AA	AA	BB	BB	BB	AA	AA	BB	AA	AA	BB	BB	AA	BB	BB	AA	AA	AA	BB	BB	BB	BB	AA	BB	AA
bin413	2	8.35	38.5	BB	BB	BB	AA	BB	AA	BB	BB	AA	AA	AA	BB	BB	BB	BB	AA	AA	BB	BB	BB	BB	AA	AA	BB	BB	BB	AA	AA	BB	AA	AA	BB	BB	AA	BB	BB	AA	AA	AA	BB	BB	BB	BB	AA	BB	AA
bin414	2	8.45	38.8	BB	BB	BB	AA	BB	AA	BB	BB	AA	AA	AA	BB	BB	BB	BB	AA	AA	BB	BB	BB	BB	AA	AA	BB	BB	BB	AA	AA	BB	AA	AA	BB	BB	AA	BB	BB	AA	AA	AA	BB	BB	BB	BB	AA	BB	AA
bin415	2	8.55	39.2	BB	BB	BB	AA	BB	AA	BB	BB	AA	AA	AA	BB	BB	BB	BB	AA	AA	BB	BB	BB	BB	AA	AA	BB	BB	BB	AA	AA	BB	AA	AA	BB	BB	AA	BB	BB	AA	AA	AA	BB	BB	BB	BB	AA	BB	AA
bin416	2	8.65	39.5	BB	BB	BB	AA	BB	AA	BB	BB	AA	AA	AA	BB	BB	BB	BB	AA	AA	BB	BB	BB	BB	AA	AA	BB	BB	BB	AA	AA	BB	AA	AA	BB	BB	AA	BB	BB	AA	AA	AA	BB	BB	BB	BB	AA	BB	AA
bin417	2	8.75	39.8	BB	BB	BB	AA	BB	AA	BB	BB	AA	AA	AA	BB	BB	BB	BB	AA	AA	BB	BB	BB	BB	AA	AA	BB	BB	BB	AA	AA	BB	AA	AA	BB	BB	AA	BB	BB	AA	AA	AA	BB	BB	BB	BB	AA	BB	AA
bin418	2	8.85	40.4	BB	BB	BB	AA	BB	AA	BB	BB	AA	AA	AA	BB	BB	BB	BB	AA	AA	BB	BB	BB	BB	AA	AA	BB	BB	BB	AA	AA	BB	AA	AA	BB	BB	AA	BB	BB	AA	AA	AA	BB	BB	BB	BB	AA	BB	AA
bin419	2	8.95	40.4	BB	BB	BB	AA	BB	AA	BB	BB	AA	AA	AA	BB	BB	BB	BB	AA	AA	BB	BB	BB	BB	AA	AA	BB	BB	BB	AA	AA	BB	AA	AA	BB	BB	AA	BB	BB	AA	AA	AA	BB	BB	AA	BB	AA	BB	AA
bin420	2	9.05	40.7	BB	BB	BB	AA	BB	AA	BB	BB	AA	AA	AA	BB	BB	BB	BB	AA	AA	BB	BB	BB	BB	AA	AA	BB	BB	BB	AA	AA	BB	AA	AA	BB	BB	AA	BB	BB	AA	AA	AA	BB	BB	AA	BB	AA	BB	AA
bin421	2	9.2	41	BB	BB	BB	AA	BB	AA	BB	BB	AA	AA	AA	BB	BB	BB	BB	AA	AA	BB	BB	BB	BB	AA	AA	BB	BB	BB	AA	AA	BB	AA	AA	BB	BB	AA	BB	BB	AA	AA	AA	BB	BB	AA	BB	AA	BB	AA
bin422	2	9.35	41.1	BB	BB	BB	AA	BB	AA	BB	BB	AA	AA	AA	BB	BB	BB	BB	AA	AA	BB	BB	BB	BB	AA	AA	BB	BB	BB	AA	AA	BB	AA	AA	BB	BB	AA	BB	BB	AA	AA	AA	BB	BB	AA	BB	AA	BB	AA
bin423	2	9.45	41.4	BB	BB	BB	AA	BB	AA	BB	BB	AA	AA	BB	BB	BB	BB	BB	AA	AA	BB	BB	BB	BB	AA	AA	BB	BB	BB	AA	AA	BB	AA	AA	BB	BB	AA	BB	BB	AA	AA	AA	BB	BB	AA	BB	AA	BB	AA
bin424	2	9.55	42.1	BB	BB	BB	AA	BB	AA	BB	BB	AA	AA	BB	BB	BB	BB	BB	AA	AA	BB	BB	BB	BB	AA	AA	BB	BB	BB	AA	AA	BB	AA	AA	BB	BB	AA	BB	BB	AA	AA	AA	BB	BB	AA	BB	AA	BB	AA
bin425	2	9.65	42.9	BB	BB	BB	AA	BB	BB	BB	BB	AA	BB	BB	BB	BB	BB	BB	AA	AA	BB	BB	BB	BB	AA	AA	BB	BB	BB	AA	AA	BB	AA	AA	BB	BB	AA	BB	BB	BB	AA	AA	BB	BB	AA	BB	BB	BB	AA
bin426	2	9.75	43.6	BB	BB	BB	AA	BB	BB	BB	BB	AA	BB	BB	BB	BB	BB	BB	AA	AA	BB	BB	BB	BB	AA	AA	BB	BB	BB	AA	AA	BB	AA	AA	BB	BB	AA	BB	BB	BB	AA	AA	BB	BB	AA	BB	BB	BB	AA
bin427	2	9.85	44.8	BB	BB	BB	AA	BB	BB	BB	BB	AA	BB	BB	BB	BB	BB	BB	AA	AA	BB	BB	BB	BB	AA	AA	BB	BB	BB	AA	AA	BB	AA	AA	BB	BB	AA	BB	BB	BB	AA	AA	BB	BB	AA	BB	BB	BB	AA
bin428	2	9.95	46.3	BB	BB	BB	AA	BB	BB	BB	BB	AA	BB	BB	BB	BB	BB	BB	AA	AA	BB	BB	BB	BB	AA	AA	BB	BB	BB	AA	AA	BB	AA	AA	BB	BB	AA	BB	BB	BB	AA	AA	BB	BB	AA	BB	BB	BB	AA
bin429	2	10.05	46.3	BB	BB	BB	AA	BB	BB	BB	BB	AA	BB	BB	BB	BB	BB	BB	AA	AA	BB	BB	BB	BB	AA	AA	BB	BB	BB	AA	AA	BB	AA	AA	BB	BB	AA	BB	BB	BB	AA	AA	BB	BB	AA	BB	BB	AA	AA
bin430	2	10.15	47	BB	BB	BB	AA	BB	BB	BB	BB	AA	BB	AA	BB	BB	BB	BB	AA	AA	BB	BB	BB	BB	AA	AA	BB	BB	BB	AA	AA	BB	AA	AA	BB	BB	AA	BB	BB	BB	AA	AA	BB	BB	AA	BB	BB	AA	AA
bin431	2	10.3	49.5	BB	BB	BB	AA	BB	BB	BB	BB	AA	BB	AA	BB	BB	BB	BB	AA	AA	BB	BB	BB	BB	AA	AA	BB	BB	BB	AA	AA	BB	AA	AA	BB	AA	AA	AA	BB	BB	AA	AA	BB	AA	AA	AA	BB	AA	AA
bin432	2	10.5	49.8	BB	BB	BB	AA	BB	BB	BB	BB	AA	BB	AA	BB	BB	BB	BB	AA	AA	BB	BB	BB	BB	AA	AA	BB	BB	BB	AA	AA	BB	AA	AA	BB	AA	AA	AA	AA	BB	AA	AA	BB	AA	AA	AA	BB	AA	AA
bin433	2	10.65	50.2	BB	BB	BB	AA	BB	BB	BB	BB	AA	BB	AA	BB	BB	BB	BB	AA	AA	BB	BB	BB	BB	AA	AA	BB	BB	BB	AA	AA	BB	AA	AA	BB	AA	AA	AA	AA	BB	AA	AA	BB	AA	AA	AA	BB	AA	AA
bin434	2	10.75	50.5	BB	BB	BB	BB	BB	BB	BB	BB	AA	BB	AA	BB	BB	BB	BB	AA	AA	BB	BB	BB	BB	AA	AA	BB	BB	BB	AA	AA	BB	AA	AA	BB	AA	AA	AA	AA	BB	AA	AA	BB	AA	AA	AA	BB	AA	AA
bin435	2	10.85	50.8	BB	BB	BB	BB	BB	BB	BB	BB	AA	BB	AA	BB	BB	BB	BB	AA	AA	BB	BB	BB	BB	AA	AA	BB	BB	BB	AA	AA	BB	AA	AA	BB	AA	AA	AA	AA	BB	AA	AA	BB	AA	AA	AA	BB	BB	AA
bin436	2	10.95	51.2	BB	BB	BB	BB	BB	BB	BB	BB	AA	BB	AA	BB	BB	BB	BB	AA	AA	BB	BB	BB	BB	AA	AA	BB	BB	AA	AA	AA	BB	AA	AA	BB	AA	AA	AA	AA	BB	AA	AA	BB	AA	AA	AA	BB	BB	AA
bin437	2	11.05	54	BB	BB	BB	BB	BB	BB	BB	BB	AA	BB	BB	BB	BB	BB	BB	AA	AA	BB	BB	BB	BB	BB	AA	BB	BB	AA	AA	BB	BB	AA	AA	BB	AA	AA	AA	AA	BB	AA	AA	BB	AA	AA	AA	BB	BB	AA
bin438	2	11.15	54.3	BB	BB	BB	BB	BB	BB	BB	BB	AA	BB	BB	BB	BB	BB	BB	AA	AA	BB	BB	BB	BB	BB	AA	BB	BB	AA	AA	BB	BB	AA	AA	BB	AA	AA	AA	AA	BB	AA	AA	BB	AA	AA	AA	BB	BB	AA
bin439	2	11.3	54.7	BB	BB	BB	BB	BB	BB	BB	BB	AA	BB	BB	BB	BB	BB	BB	AA	AA	BB	BB	BB	BB	BB	AA	BB	BB	AA	AA	BB	BB	AA	AA	BB	AA	AA	AA	AA	BB	AA	AA	BB	AA	AA	AA	BB	BB	AA
bin440	2	11.45	54.9	BB	BB	BB	BB	BB	BB	BB	BB	AA	BB	BB	BB	BB	BB	BB	AA	AA	BB	BB	BB	BB	BB	AA	BB	BB	AA	AA	BB	BB	AA	AA	BB	AA	AA	AA	AA	BB	AA	AA	BB	AA	AA	AA	BB	BB	AA
bin441	2	11.55	55.1	BB	BB	BB	BB	BB	BB	BB	BB	AA	BB	BB	BB	BB	BB	BB	AA	AA	BB	BB	BB	BB	BB	AA	BB	BB	AA	AA	BB	BB	AA	AA	BB	AA	AA	AA	AA	BB	AA	AA	BB	AA	AA	AA	BB	BB	AA
bin442	2	11.75	55.5	BB	BB	BB	BB	BB	BB	BB	BB	AA	BB	BB	BB	BB	BB	BB	AA	AA	BB	BB	BB	BB	BB	AA	BB	BB	AA	AA	BB	BB	AA	AA	BB	AA	AA	AA	AA	BB	AA	AA	BB	AA	AA	AA	BB	BB	AA
bin443	2	12	55.9	BB	BB	BB	BB	BB	BB	BB	BB	AA	BB	BB	BB	BB	BB	BB	AA	AA	BB	BB	BB	BB	BB	AA	BB	BB	AA	AA	BB	BB	AA	AA	BB	AA	AA	AA	AA	BB	AA	AA	BB	AA	AA	AA	BB	BB	AA
bin444	2	12.15	56.2	BB	BB	BB	BB	BB	BB	BB	BB	AA	BB	BB	BB	BB	BB	BB	AA	AA	BB	BB	BB	BB	BB	AA	BB	BB	AA	AA	BB	BB	AA	AA	AA	AA	AA	AA	AA	BB	AA	AA	BB	AA	AA	AA	BB	BB	AA
bin445	2	14.25	56.6	BB	BB	BB	BB	BB	BB	BB	BB	AA	BB	BB	BB	BB	BB	BB	BB	AA	BB	BB	BB	BB	BB	AA	BB	BB	AA	AA	BB	BB	AA	AA	AA	AA	AA	AA	AA	BB	AA	AA	BB	AA	AA	AA	BB	BB	AA
bin446	2	16.35	57	BB	BB	BB	BB	BB	BB	BB	BB	AA	BB	BB	BB	BB	BB	BB	BB	AA	BB	BB	BB	BB	BB	AA	BB	BB	AA	AA	BB	BB	AA	AA	AA	AA	AA	AA	AA	BB	AA	AA	BB	AA	AA	AA	BB	BB	AA
bin447	2	16.65	57.2	BB	BB	BB	BB	BB	BB	BB	BB	AA	BB	BB	BB	BB	BB	BB	BB	AA	BB	BB	BB	BB	BB	AA	BB	BB	AA	AA	BB	BB	AA	AA	AA	AA	AA	AA	AA	BB	AA	AA	BB	AA	AA	AA	BB	AA	AA
bin448	2	16.95	57.5	BB	BB	BB	BB	BB	BB	BB	BB	AA	BB	BB	BB	BB	BB	BB	BB	AA	BB	BB	BB	BB	BB	AA	BB	BB	AA	AA	BB	BB	AA	AA	AA	AA	AA	AA	AA	BB	AA	AA	BB	AA	AA	AA	BB	AA	AA
bin449	2	17.05	57.7	BB	BB	BB	BB	BB	BB	BB	BB	AA	BB	BB	BB	BB	BB	BB	BB	AA	BB	BB	BB	BB	BB	AA	BB	BB	AA	AA	BB	BB	AA	AA	AA	AA	AA	AA	AA	BB	AA	AA	BB	AA	AA	AA	BB	AA	AA
bin450	2	17.15	58.1	BB	BB	BB	BB	BB	BB	BB	BB	AA	BB	BB	BB	BB	BB	BB	BB	AA	BB	BB	BB	BB	BB	AA	BB	BB	AA	AA	BB	BB	AA	AA	AA	BB	AA	AA	AA	BB	AA	AA	BB	AA	AA	AA	BB	AA	AA
bin451	2	17.25	58.3	BB	BB	BB	BB	BB	BB	BB	BB	AA	BB	BB	BB	BB	BB	BB	BB	AA	BB	BB	BB	BB	BB	AA	BB	BB	AA	AA	BB	BB	AA	AA	AA	BB	AA	BB	AA	BB	AA	AA	BB	AA	BB	BB	BB	AA	AA
bin452	2	17.35	58.5	BB	BB	BB	BB	BB	BB	BB	BB	AA	BB	BB	BB	BB	BB	BB	BB	AA	BB	BB	BB	BB	BB	AA	BB	BB	AA	AA	BB	BB	AA	AA	AA	BB	AA	BB	BB	BB	AA	AA	BB	BB	BB	BB	BB	AA	AA
bin453	2	17.45	58.9	BB	BB	BB	BB	BB	BB	BB	BB	AA	BB	BB	BB	BB	BB	BB	BB	AA	BB	BB	BB	BB	BB	AA	BB	BB	AA	AA	BB	BB	AA	AA	AA	BB	AA	BB	BB	BB	AA	AA	BB	BB	BB	BB	BB	AA	AA
bin454	2	17.55	59.3	BB	BB	BB	BB	BB	BB	BB	BB	AA	BB	BB	BB	BB	BB	BB	BB	AA	BB	BB	BB	BB	BB	AA	BB	BB	AA	AA	BB	BB	AA	AA	AA	BB	AA	BB	BB	BB	AA	AA	BB	BB	BB	BB	BB	AA	AA
bin455	2	17.65	59.6	BB	BB	BB	BB	BB	BB	BB	BB	AA	BB	BB	BB	BB	BB	BB	BB	AA	BB	BB	BB	BB	BB	AA	BB	BB	AA	AA	BB	BB	AA	AA	AA	BB	AA	BB	BB	BB	AA	AA	BB	AA	BB	BB	BB	AA	AA
bin456	2	17.75	59.9	BB	BB	BB	BB	BB	BB	BB	BB	AA	BB	BB	BB	BB	BB	BB	BB	AA	BB	BB	BB	BB	BB	AA	BB	BB	AA	AA	BB	BB	AA	AA	AA	BB	AA	BB	BB	BB	AA	AA	BB	AA	BB	AA	BB	AA	AA
bin457	2	17.85	60.5	BB	BB	BB	BB	BB	BB	BB	BB	AA	BB	BB	BB	BB	BB	BB	BB	AA	BB	BB	BB	BB	BB	AA	BB	BB	AA	AA	BB	BB	AA	AA	AA	AA	AA	AA	BB	BB	AA	AA	BB	AA	AA	AA	BB	AA	AA
bin458	2	17.95	61.3	BB	BB	BB	BB	BB	BB	BB	BB	AA	BB	BB	BB	BB	BB	BB	BB	AA	BB	BB	BB	BB	BB	AA	BB	BB	AA	AA	AA	BB	AA	AA	AA	AA	AA	AA	BB	BB	AA	AA	BB	AA	AA	AA	BB	AA	AA
bin459	2	18.05	61.5	BB	BB	BB	BB	BB	BB	BB	BB	AA	BB	BB	BB	BB	BB	BB	BB	AA	BB	BB	BB	BB	BB	AA	BB	BB	AA	AA	AA	BB	AA	AA	AA	AA	AA	AA	BB	BB	AA	AA	BB	AA	AA	AA	BB	AA	AA
bin460	2	18.2	61.7	BB	BB	BB	BB	BB	BB	BB	BB	AA	BB	BB	BB	BB	BB	BB	BB	AA	BB	BB	BB	BB	BB	AA	BB	BB	AA	AA	AA	BB	AA	AA	AA	AA	AA	AA	BB	BB	AA	AA	BB	AA	AA	AA	BB	AA	AA
bin461	2	18.35	62.2	BB	BB	BB	BB	BB	BB	AA	BB	AA	BB	BB	BB	BB	BB	BB	BB	AA	BB	BB	BB	BB	BB	AA	BB	BB	AA	AA	AA	BB	AA	AA	AA	AB	AA	AA	BB	BB	AA	AA	BB	AA	AA	AA	BB	AA	AA
bin462	2	18.5	62.8	BB	BB	BB	BB	BB	BB	AA	BB	AA	BB	BB	BB	BB	BB	BB	BB	AA	BB	BB	BB	BB	BB	AA	BB	BB	AA	AA	AA	BB	AA	AA	AA	AB	AA	AB	BB	BB	AA	AA	BB	AA	AA	AA	BB	AA	AA
bin463	2	18.65	63.1	BB	BB	BB	BB	BB	BB	AA	BB	AA	BB	BB	BB	BB	BB	BB	BB	AA	BB	BB	BB	BB	BB	AA	BB	BB	AA	AA	AA	BB	AA	AA	AA	AB	AA	AB	BB	BB	AA	AA	BB	AA	AA	AB	BB	AA	AA
bin464	2	18.75	63.5	BB	BB	BB	BB	BB	BB	AA	BB	AA	BB	BB	BB	BB	BB	BB	BB	AA	AA	BB	BB	BB	BB	AA	BB	BB	AA	AA	AA	BB	AA	AA	AA	AB	AA	AB	BB	BB	AA	AA	BB	AA	AA	AB	BB	BB	AA
bin465	2	18.85	64.1	BB	BB	BB	BB	BB	BB	AA	BB	AA	BB	BB	BB	BB	BB	BB	BB	AA	AA	BB	BB	BB	BB	AA	BB	BB	AA	AA	AA	BB	AA	AA	AA	AB	AA	AB	BB	BB	AA	AA	BB	BB	AA	AB	BB	BB	AA
bin466	2	19	64.6	BB	BB	BB	BB	BB	BB	AA	BB	AA	BB	BB	BB	BB	BB	BB	BB	AA	AA	BB	BB	BB	BB	AA	BB	BB	AA	AA	AA	BB	AA	AA	AA	AB	AA	AB	BB	BB	AA	AA	BB	BB	BB	AB	BB	BB	AA
bin467	2	19.15	65	BB	BB	BB	BB	BB	BB	AA	BB	AA	BB	BB	BB	BB	BB	BB	BB	AA	AA	BB	BB	BB	BB	AA	BB	BB	AA	AA	AA	BB	AA	AA	AA	AB	AA	AB	BB	BB	AA	AA	BB	BB	BB	AB	BB	BB	AA
bin468	2	19.25	65.6	BB	BB	BB	BB	BB	BB	AA	BB	AA	BB	BB	BB	BB	BB	BB	BB	AA	AA	BB	BB	BB	BB	AA	BB	BB	AA	AA	AA	BB	AA	AA	AA	AB	AA	AB	BB	BB	AA	AA	BB	BB	BB	AB	BB	BB	AA
bin469	2	19.35	66	BB	BB	BB	BB	BB	BB	AA	BB	AA	BB	BB	AA	BB	BB	BB	BB	AA	AA	BB	BB	BB	BB	AA	BB	BB	AA	AA	AA	BB	AA	AA	AA	AB	AA	AB	BB	BB	AA	AA	BB	BB	BB	AB	BB	BB	AA
bin470	2	19.45	66.4	BB	BB	BB	BB	BB	BB	AA	BB	AA	BB	BB	AA	BB	BB	BB	BB	AA	AA	BB	BB	BB	BB	AA	BB	BB	AA	AA	AA	BB	AA	AA	AA	AB	AA	AB	BB	BB	AA	AA	BB	BB	BB	AB	BB	BB	AA
bin471	2	19.55	66.8	BB	BB	BB	BB	BB	BB	AA	BB	AA	BB	BB	AA	BB	BB	BB	BB	AA	AA	BB	BB	BB	BB	AA	BB	BB	AA	AA	AA	BB	AA	AA	AA	AB	AA	AB	BB	BB	AA	AA	BB	BB	BB	AB	BB	BB	AA
bin472	2	19.65	67.2	BB	BB	BB	BB	BB	BB	AA	BB	AA	BB	BB	AA	BB	BB	BB	BB	AA	AA	BB	BB	BB	BB	AA	BB	BB	AA	AA	AA	BB	AA	AA	AA	AB	AA	AB	BB	BB	AA	AA	BB	BB	BB	AB	BB	BB	AA
bin473	2	19.75	67.6	BB	BB	BB	BB	BB	BB	AA	BB	AA	BB	BB	AA	BB	BB	BB	BB	AA	AA	BB	BB	BB	BB	AA	BB	BB	AA	AA	AA	BB	AA	AA	AA	AB	AA	AB	BB	BB	AA	AA	BB	BB	BB	AB	BB	AA	AA
bin474	2	19.85	68.5	BB	BB	BB	BB	BB	BB	AA	BB	AA	BB	BB	AA	BB	BB	BB	BB	AA	AA	BB	BB	BB	BB	AA	BB	BB	AA	AA	AA	BB	AA	AA	AA	AB	AA	AB	BB	BB	AA	AA	BB	BB	BB	AB	BB	AA	AA
bin475	2	19.95	70	BB	BB	BB	BB	BB	BB	AA	BB	AA	BB	BB	AA	BB	BB	BB	AA	AA	AA	BB	BB	BB	BB	AA	BB	BB	AA	AA	AA	BB	AA	AA	AA	AB	AA	AB	BB	BB	AA	AA	BB	BB	BB	AB	BB	AA	AA
bin476	2	20.05	71.1	BB	BB	BB	BB	BB	BB	AA	BB	AA	BB	BB	AA	BB	BB	BB	AA	AA	AA	BB	BB	BB	BB	AA	BB	BB	AA	AA	AA	BB	AA	AA	AA	BB	AA	AB	BB	BB	AA	AA	BB	BB	BB	AB	BB	AA	AA
bin477	2	20.15	42.2	BB	BB	BB	BB	BB	BB	AA	BB	AA	BB	BB	AA	BB	BB	BB	AA	AA	AA	BB	BB	BB	BB	AA	BB	BB	AA	AA	AA	BB	AA	AA	AA	BB	AA	BB	BB	BB	AA	AA	BB	BB	BB	BB	AA	AA	AA
bin478	2	20.25	73.4	BB	BB	BB	BB	BB	BB	AA	BB	AA	BB	BB	AA	BB	BB	BB	AA	AA	AA	BB	BB	BB	BB	AA	BB	BB	AA	AA	AA	BB	AA	AA	AA	BB	AA	BB	BB	BB	AA	AA	BB	BB	BB	BB	AA	AA	AA
bin479	2	20.35	74.4	BB	BB	BB	BB	BB	BB	AA	BB	AA	BB	BB	AA	BB	BB	BB	AA	AA	AA	BB	AA	BB	BB	AA	BB	BB	AA	AA	AA	BB	AA	AA	AA	BB	AA	BB	BB	BB	AA	AA	BB	BB	BB	BB	AA	AA	AA
bin480	2	20.45	75.2	BB	BB	BB	AA	BB	BB	AA	BB	AA	BB	BB	AA	BB	BB	BB	AA	AA	AA	BB	AA	BB	BB	AA	BB	BB	AA	AA	AA	BB	AA	AA	AA	BB	AA	BB	BB	BB	AA	AA	BB	BB	BB	BB	AA	AA	AA
bin481	2	20.55	75.9	BB	BB	BB	AA	BB	BB	AA	BB	AA	BB	BB	AA	BB	BB	BB	AA	AA	AA	BB	AA	BB	BB	AA	BB	BB	AA	AA	AA	BB	AA	AA	AA	BB	AA	BB	BB	BB	AA	AA	BB	BB	BB	BB	AA	AA	AA
bin482	2	20.65	76.2	BB	BB	BB	AA	BB	BB	AA	BB	AA	BB	BB	AA	BB	BB	BB	AA	AA	AA	BB	AA	BB	BB	AA	BB	BB	AA	AA	AA	BB	AA	AA	AA	BB	AA	BB	BB	BB	AA	AA	BB	BB	BB	BB	BB	AA	AA
bin483	2	20.75	77.3	BB	BB	BB	AA	BB	BB	AA	BB	AA	BB	BB	AA	BB	BB	BB	AA	AA	AA	BB	AA	BB	BB	AA	BB	BB	AA	AA	AA	BB	AA	AA	AA	BB	AA	BB	BB	BB	AA	AA	BB	BB	BB	BB	BB	AA	AA
bin484	2	20.85	78.2	BB	BB	BB	AA	BB	BB	AA	BB	AA	BB	BB	AA	BB	BB	BB	AA	AA	AA	BB	AA	BB	BB	AA	BB	BB	AA	AA	AA	BB	AA	AA	AA	BB	AA	BB	BB	BB	AA	AA	BB	BB	BB	BB	BB	AA	AA
bin485	2	20.95	79.1	BB	BB	BB	BB	BB	BB	AA	BB	AA	BB	BB	BB	BB	BB	BB	AA	AA	AA	BB	AA	BB	BB	AA	BB	BB	AA	BB	AA	BB	AA	AA	AA	BB	AA	BB	BB	BB	AA	AA	BB	BB	BB	BB	BB	AA	AA
bin486	2	21.05	79.9	BB	BB	BB	BB	BB	BB	AA	BB	AA	BB	BB	BB	BB	BB	BB	AA	AA	AA	BB	AA	BB	BB	AA	BB	BB	AA	BB	AA	BB	AA	AA	AA	BB	AA	BB	BB	BB	AA	AA	BB	BB	BB	BB	BB	AA	AA
bin487	2	21.15	80.3	BB	BB	BB	BB	BB	BB	AA	BB	AA	BB	BB	BB	BB	BB	BB	AA	AA	AA	BB	AA	BB	BB	AA	BB	BB	AA	BB	AA	BB	AA	AA	AA	BB	AA	BB	BB	BB	AA	AA	BB	BB	BB	BB	BB	AA	AA
bin488	2	21.3	80.9	BB	BB	BB	BB	BB	BB	AA	BB	AA	BB	BB	BB	BB	BB	BB	BB	AA	AA	BB	AA	BB	BB	AA	BB	BB	AA	BB	AA	BB	AA	BB	AA	BB	AA	BB	BB	BB	AA	AA	BB	BB	BB	BB	BB	AA	AA
bin489	2	21.45	81.2	BB	BB	BB	BB	BB	BB	AA	BB	AA	BB	BB	BB	BB	BB	BB	BB	AA	AA	BB	AA	BB	BB	AA	BB	BB	AA	BB	AA	BB	AA	BB	AA	BB	BB	BB	BB	BB	AA	AA	BB	BB	BB	BB	BB	BB	AA
bin490	2	21.55	82.6	BB	BB	BB	BB	BB	BB	AA	BB	AA	BB	BB	BB	BB	BB	BB	BB	AA	AA	BB	AA	BB	BB	AA	BB	BB	AA	BB	AA	BB	AA	BB	AA	BB	BB	BB	BB	BB	AA	BB	BB	BB	BB	BB	BB	BB	AA
bin491	2	21.65	83.3	BB	BB	BB	BB	BB	BB	AA	BB	AA	BB	BB	BB	BB	BB	BB	BB	AA	AA	BB	AA	BB	BB	AA	BB	BB	AA	BB	AA	BB	AA	BB	AA	BB	BB	BB	BB	BB	AA	BB	BB	BB	BB	BB	BB	BB	AA
bin492	2	21.75	83.9	BB	BB	BB	BB	BB	BB	AA	BB	AA	BB	BB	BB	AA	BB	BB	AA	AA	AA	BB	AA	BB	BB	AA	AA	BB	AA	BB	AA	BB	AA	BB	AA	BB	BB	BB	BB	BB	AA	BB	BB	BB	BB	BB	BB	BB	AA
bin493	2	21.85	84.3	BB	BB	BB	BB	BB	BB	AA	BB	AA	BB	BB	BB	AA	BB	AA	AA	AA	AA	BB	AA	BB	BB	AA	AA	BB	AA	BB	AA	BB	AA	BB	AA	BB	BB	BB	BB	BB	AA	BB	BB	BB	BB	BB	BB	BB	AA
bin494	2	21.95	84.8	AA	BB	BB	BB	BB	BB	AA	BB	AA	BB	AA	BB	AA	BB	AA	AA	AA	AA	BB	AA	BB	BB	AA	AA	BB	AA	BB	AA	BB	AA	BB	AA	BB	BB	BB	BB	BB	AA	BB	BB	BB	BB	BB	BB	BB	AA
bin495	2	22.05	85.3	AA	BB	BB	BB	BB	BB	AA	BB	AA	BB	AA	BB	AA	BB	AA	AA	AA	AA	BB	AA	BB	BB	AA	AA	BB	AA	BB	AA	BB	AA	BB	AA	BB	BB	BB	BB	BB	AA	BB	BB	BB	BB	BB	BB	BB	AA
bin496	2	22.15	86.2	AA	BB	BB	BB	BB	BB	AA	BB	AA	BB	AA	BB	AA	BB	AA	AA	AA	AA	BB	AA	BB	BB	AA	AA	BB	AA	BB	AA	BB	AA	BB	AA	BB	BB	BB	BB	BB	AA	BB	BB	BB	BB	BB	BB	BB	AA
bin497	2	22.25	87	AA	BB	BB	BB	BB	BB	AA	BB	AA	BB	AA	BB	AA	BB	AA	AA	AA	AA	BB	AA	BB	BB	AA	AA	BB	AA	BB	AA	BB	AA	BB	AA	BB	BB	BB	BB	BB	AA	BB	BB	BB	BB	BB	BB	BB	AA
bin498	2	22.4	88	AA	BB	BB	BB	BB	AA	AA	BB	AA	BB	AA	BB	AA	BB	AA	AA	AA	AA	BB	AA	BB	AA	AA	AA	BB	AA	BB	AA	BB	AA	BB	AA	BB	BB	BB	BB	BB	AA	BB	BB	BB	BB	BB	BB	BB	AA
bin499	2	22.55	89	AA	BB	BB	BB	BB	AA	AA	BB	AA	BB	AA	BB	AA	BB	AA	AA	AA	AA	BB	AA	BB	AA	AA	AA	BB	AA	AA	AA	BB	AA	BB	AA	BB	BB	BB	BB	BB	AA	BB	BB	BB	BB	BB	BB	BB	AA
bin500	2	22.65	89.3	AA	BB	BB	BB	BB	AA	AA	BB	AA	BB	AA	BB	AA	BB	AA	AA	AA	AA	BB	AA	BB	AA	AA	AA	BB	AA	AA	AA	BB	AA	BB	AA	BB	BB	BB	BB	BB	AA	BB	BB	BB	BB	BB	BB	BB	AA
bin501	2	22.75	90.8	AA	BB	BB	BB	BB	AA	BB	BB	AA	BB	AA	BB	AA	BB	AA	AA	AA	AA	BB	AA	BB	AA	AA	AA	BB	AA	AA	AA	BB	AA	BB	AA	BB	BB	BB	BB	BB	AA	BB	BB	BB	BB	BB	BB	BB	AA
bin502	2	22.85	91.4	AA	BB	BB	BB	BB	AA	BB	BB	AA	BB	AA	BB	BB	BB	AA	AA	AA	AA	BB	AA	BB	AA	AA	AA	BB	AA	AA	AA	BB	AA	BB	AA	BB	BB	BB	BB	BB	AA	BB	BB	BB	BB	BB	BB	BB	AA
bin503	2	22.95	92.2	AA	BB	BB	BB	BB	AA	BB	BB	AA	BB	AA	BB	BB	BB	AA	AA	AA	AA	BB	AA	BB	AA	AA	AA	BB	AA	AA	AA	BB	AA	BB	AA	BB	BB	BB	BB	BB	AA	BB	BB	BB	BB	BB	BB	BB	AA
bin504	2	23.05	93.5	AA	BB	BB	BB	BB	AA	BB	BB	AA	BB	AA	BB	BB	BB	AA	AA	AA	AA	BB	AA	BB	AA	AA	AA	BB	AA	AA	AA	BB	AA	BB	AA	BB	BB	BB	BB	BB	AA	BB	BB	BB	BB	BB	BB	BB	AA
bin505	2	23.15	94.5	AA	BB	BB	BB	BB	AA	BB	AA	AA	BB	AA	BB	BB	BB	AA	AA	AA	AA	BB	AA	BB	AA	AA	AA	BB	AA	AA	AA	BB	AA	BB	AA	BB	BB	BB	BB	BB	AA	BB	BB	BB	BB	BB	BB	BB	AA
bin506	2	23.25	96.7	AA	BB	BB	BB	BB	AA	BB	AA	AA	BB	AA	BB	AA	BB	AA	AA	AA	AA	BB	AA	BB	AA	AA	AA	BB	AA	AA	AA	BB	AA	BB	AA	BB	BB	BB	BB	BB	AA	BB	BB	BB	BB	BB	BB	BB	AA
bin507	2	23.35	97	AA	BB	BB	BB	BB	AA	BB	AA	AA	BB	AA	BB	AA	BB	AA	AA	AA	AA	BB	AA	BB	AA	AA	AA	BB	AA	AA	AA	BB	AA	BB	AA	BB	BB	BB	BB	BB	AA	BB	BB	BB	BB	BB	BB	BB	AA
bin508	2	23.45	97.6	AA	BB	BB	BB	BB	AA	BB	AA	AA	BB	AA	BB	AA	BB	AA	AA	AA	AA	BB	AA	BB	AA	AA	AA	BB	AA	AA	AA	BB	AA	BB	AA	BB	BB	BB	BB	BB	AA	BB	BB	BB	BB	BB	BB	BB	AA
bin509	2	23.55	98	AA	BB	BB	BB	BB	AA	BB	AA	AA	BB	AA	BB	AA	BB	AA	AA	AA	AA	BB	AA	BB	AA	AA	AA	BB	AA	AA	AA	BB	AA	BB	AA	BB	BB	BB	BB	BB	AA	BB	BB	BB	BB	BB	BB	BB	AA
bin510	2	23.65	98.3	AA	BB	BB	BB	BB	AA	BB	AA	AA	BB	AA	BB	AA	BB	AA	AA	AA	AA	BB	AA	BB	AA	AA	AA	BB	AA	AA	AA	BB	AA	BB	AA	BB	BB	BB	BB	BB	AA	BB	BB	BB	BB	BB	BB	BB	AA
bin511	2	23.75	98.8	AA	BB	BB	AA	BB	AA	BB	AA	AA	BB	AA	BB	AA	BB	AA	AA	AA	AA	BB	AA	BB	AA	AA	AA	BB	AA	AA	AA	BB	AA	BB	AA	BB	BB	BB	BB	BB	AA	BB	BB	BB	BB	BB	BB	BB	AA
bin512	2	23.85	99	AA	BB	BB	AA	BB	AA	BB	AA	AA	BB	AA	BB	AA	BB	AA	AA	AA	AA	BB	AA	BB	AA	AA	AA	BB	AA	AA	AA	BB	AA	BB	AA	BB	BB	BB	BB	BB	AA	BB	BB	BB	BB	BB	BB	BB	AA
bin513	2	23.95	100.2	AA	BB	BB	AA	BB	AA	BB	AA	AA	BB	AA	BB	AA	BB	AA	AA	AA	AA	BB	AA	BB	AA	AA	AA	BB	AA	AA	AA	BB	AA	BB	AA	BB	AB	BB	BB	BB	AA	BB	BB	AB	BB	BB	AA	BB	AA
bin514	2	24.05	101.1	AA	BB	BB	AA	BB	AA	BB	AA	AA	BB	AA	BB	AA	AA	AA	AA	AA	AA	BB	AA	BB	AA	AA	AA	AA	AA	AA	AA	BB	AA	BB	AA	AB	AB	AB	BB	BB	AA	BB	BB	AB	BB	BB	AA	BB	AA
bin515	2	24.2	101.4	AA	BB	BB	AA	BB	AA	BB	AA	AA	BB	AA	BB	AA	AA	AA	AA	AA	AA	BB	AA	BB	AA	AA	AA	AA	AA	AA	AA	BB	AA	BB	AA	AB	AB	AB	BB	BB	AA	BB	BB	AB	BB	BB	AA	AA	BB
bin516	2	24.35	102.1	AA	BB	BB	AA	BB	AA	BB	AA	AA	BB	AA	BB	AA	AA	AA	AA	AA	AA	BB	AA	BB	AA	AA	AA	AA	AA	AA	AA	BB	AA	BB	AA	AB	AB	AB	BB	BB	AA	BB	BB	AB	BB	BB	AA	AA	BB
bin517	2	24.45	102.6	AA	BB	BB	AA	BB	AA	BB	AA	AA	BB	AA	BB	AA	AA	AA	AA	AA	AA	BB	AA	BB	AA	AA	AA	AA	AA	AA	AA	BB	AA	BB	AA	AB	AB	AB	BB	BB	AA	BB	BB	AB	BB	BB	AA	AA	BB
bin518	2	24.55	103.2	AA	BB	BB	AA	BB	AA	BB	AA	AA	BB	AA	BB	AA	AA	AA	AA	AA	AA	BB	AA	BB	AA	AA	AA	AA	AA	AA	AA	BB	AA	BB	AA	AB	AB	AB	BB	BB	AA	AB	BB	AB	AA	AA	AA	AA	BB
bin519	2	24.65	103.6	AA	BB	BB	AA	BB	AA	BB	AA	AA	BB	AA	BB	AA	AA	AA	AA	AA	AA	AA	AA	BB	AA	AA	AA	AA	AA	AA	AA	BB	AA	BB	AA	AB	AB	AB	BB	BB	AA	AB	BB	AB	AA	AA	AA	AA	BB
bin520	2	24.75	104.2	AA	BB	BB	AA	BB	AA	BB	AA	AA	BB	AA	BB	AA	AA	AA	AA	AA	AA	AA	AA	BB	AA	AA	AA	AA	AA	AA	AA	BB	AA	BB	AA	AB	AB	AB	BB	BB	AA	AB	BB	AB	AA	AA	AA	AA	BB
bin521	2	24.85	104.7	AA	BB	BB	AA	BB	AA	BB	AA	AA	BB	AA	BB	AA	AA	AA	AA	AA	AA	AA	AA	BB	AA	AA	AA	AA	AA	AA	AA	BB	AA	BB	AA	AB	AB	AB	BB	BB	AA	AB	BB	AB	AA	AA	AA	AB	BB
bin522	2	24.95	105.2	AA	BB	BB	AA	BB	AA	BB	AA	AA	BB	AA	BB	AA	AA	AA	AA	AA	AA	AA	AA	BB	AA	AA	AA	AA	AA	AA	AA	BB	AA	BB	AA	AB	AB	AB	BB	BB	AA	AB	BB	AB	AA	AA	AA	AB	BB
bin523	2	25.05	105.9	AA	BB	BB	AA	BB	AA	BB	AA	AA	BB	AA	BB	AA	AA	AA	AA	AA	AA	AA	AA	BB	AA	AA	AA	AA	AA	AA	AA	BB	AA	BB	AA	AB	AB	AB	BB	BB	AA	AB	BB	AB	AA	AA	AA	AB	BB
bin524	2	25.15	106.6	AA	BB	BB	AA	BB	AA	BB	AA	AA	BB	AA	BB	AA	AA	AA	AA	AA	AA	AA	AA	BB	AA	AA	AA	AA	AA	AA	AA	BB	AA	BB	AA	AB	AB	AB	BB	BB	AA	AB	BB	AB	AA	AA	AA	AB	BB
bin525	2	25.25	106.9	AA	BB	BB	AA	BB	AA	BB	AA	AA	BB	AA	BB	AA	AA	AA	AA	AA	AA	AA	AA	BB	AA	AA	AA	AA	AA	AA	AA	BB	AA	BB	AA	AB	AB	AB	BB	BB	AA	AB	BB	AB	AA	AA	AA	AB	BB
bin526	2	25.35	107.3	AA	BB	BB	AA	BB	AA	BB	AA	AA	BB	AA	BB	AA	AA	AA	AA	AA	AA	AA	AA	BB	AA	AA	AA	AA	AA	AA	AA	BB	AA	BB	AA	BB	AB	AB	BB	BB	AA	AB	BB	AB	AA	AA	AA	AB	BB
bin527	2	25.45	107.5	AA	BB	BB	AA	BB	AA	BB	AA	AA	BB	AA	BB	AA	AA	AA	AA	AA	AA	AA	AA	BB	AA	AA	AA	AA	AA	AA	AA	BB	AA	BB	AA	BB	AB	AB	BB	BB	AA	AB	BB	AB	AA	AA	AA	AB	BB
bin528	2	25.55	107.7	AA	BB	BB	AA	BB	AA	BB	AA	AA	BB	AA	BB	AA	AA	AA	AA	AA	AA	AA	AA	BB	AA	AA	AA	AA	AA	AA	AA	BB	AA	BB	AA	BB	AB	AB	BB	BB	AA	AB	BB	AB	BB	AA	AA	AB	BB
bin529	2	25.65	108	AA	BB	BB	AA	BB	AA	BB	AA	AA	BB	AA	BB	AA	AA	AA	AA	AA	AA	AA	AA	BB	AA	AA	AA	AA	AA	AA	AA	BB	AA	BB	AA	BB	AB	AB	BB	BB	AA	AB	BB	AB	BB	AA	AA	AB	BB
bin530	2	25.75	108.2	AA	BB	BB	AA	BB	AA	BB	AA	AA	BB	AA	BB	AA	AA	AA	AA	AA	AA	AA	AA	BB	AA	AA	AA	AA	AA	AA	AA	BB	AA	BB	AA	BB	AB	AB	BB	BB	AA	AB	BB	AB	BB	AA	AA	AB	BB
bin531	2	25.85	108.4	AA	BB	BB	AA	BB	AA	BB	AA	AA	BB	AA	BB	AA	AA	AA	AA	AA	AA	AA	AA	BB	AA	AA	AA	AA	AA	AA	AA	BB	AA	BB	AA	BB	AB	AB	BB	BB	AA	AB	BB	AB	BB	AA	AA	AB	BB
bin532	2	25.95	108.8	AA	BB	BB	AA	BB	AA	BB	AA	AA	BB	AA	BB	AA	AA	AA	AA	AA	AA	AA	AA	BB	AA	AA	AA	AA	AA	AA	AA	BB	AA	BB	AA	BB	AB	AB	BB	BB	AA	AB	BB	AB	BB	BB	AA	AB	BB
bin533	2	26.1	109.2	AA	BB	BB	AA	BB	AA	BB	AA	AA	BB	AA	AA	AA	AA	AA	AA	AA	AA	AA	BB	BB	AA	AA	AA	AA	AA	AA	AA	BB	AA	BB	AA	BB	AB	AB	BB	BB	AA	AB	BB	AB	BB	BB	AA	AB	BB
bin534	2	26.25	109.4	AA	BB	BB	AA	BB	AA	BB	AA	AA	BB	AA	AA	AA	AA	AA	AA	AA	AA	AA	BB	BB	AA	AA	AA	AA	AA	AA	AA	BB	AA	BB	AA	BB	AB	AB	BB	BB	AA	AB	BB	AB	BB	BB	AA	AB	BB
bin535	2	26.35	109.5	AA	BB	BB	AA	BB	AA	BB	AA	AA	BB	AA	AA	AA	AA	AA	AA	AA	AA	AA	BB	BB	AA	AA	AA	AA	AA	AA	AA	BB	AA	BB	AA	BB	AB	AB	BB	BB	AA	AB	BB	AB	BB	BB	AA	AB	BB
bin536	2	26.45	109.9	AA	BB	BB	AA	BB	AA	BB	AA	AA	BB	AA	AA	AA	AA	AA	AA	AA	AA	AA	BB	BB	AA	AA	AA	AA	AA	AA	AA	BB	AA	BB	AA	BB	AB	BB	BB	BB	AA	AB	BB	BB	BB	BB	AA	AB	BB
bin537	2	26.55	110.2	AA	BB	BB	AA	BB	AA	BB	AA	AA	BB	AA	BB	AA	AA	AA	AA	AA	AA	AA	BB	BB	AA	AA	AA	AA	AA	AA	AA	BB	AA	BB	AA	BB	AB	BB	BB	BB	AA	AB	BB	BB	BB	BB	AA	AB	BB
bin538	2	26.65	110.6	AA	BB	BB	AA	BB	AA	BB	AA	AA	BB	AA	BB	AA	AA	AA	AA	AA	AA	AA	BB	BB	AA	AA	AA	AA	AA	AA	AA	BB	AA	BB	AA	BB	AB	BB	BB	BB	AA	AB	BB	BB	BB	BB	AA	AB	BB
bin539	2	26.75	110.8	AA	BB	BB	AA	BB	AA	BB	AA	AA	BB	AA	BB	AA	AA	AA	AA	AA	AA	AA	BB	BB	AA	AA	AA	AA	AA	AA	AA	BB	AA	BB	AA	BB	AB	BB	BB	BB	AA	AB	BB	BB	BB	BB	AA	BB	AA
bin540	2	26.85	111	AA	BB	BB	AA	BB	AA	BB	AA	AA	BB	AA	BB	AA	AA	AA	AA	AA	AA	AA	BB	BB	AA	AA	AA	AA	AA	AA	AA	BB	AA	BB	AA	BB	AB	BB	BB	BB	AA	AB	BB	BB	BB	BB	AA	BB	AA
bin541	2	26.95	111.5	AA	BB	BB	AA	BB	AA	BB	AA	AA	BB	AA	BB	AA	AA	AA	AA	AA	AA	AA	BB	BB	AA	AA	AA	AA	AA	AA	AA	BB	AA	BB	AA	BB	AB	BB	BB	BB	AA	AB	BB	BB	BB	BB	AA	BB	AA
bin542	2	27.05	112	AA	BB	BB	AA	BB	AA	BB	AA	AA	BB	AA	BB	AA	AA	AA	AA	AA	AA	AA	BB	BB	AA	AA	AA	AA	AA	AA	AA	BB	AA	BB	AA	BB	AB	BB	BB	BB	AA	AB	BB	BB	BB	BB	AA	BB	AA
bin543	2	27.15	112.4	AA	BB	BB	AA	BB	AA	BB	AA	AA	BB	AA	BB	AA	AA	AA	AA	AA	AA	AA	BB	BB	AA	AA	AA	AA	AA	AA	AA	BB	AA	BB	AA	BB	BB	BB	BB	BB	AA	AB	BB	BB	BB	BB	AA	BB	AA
bin544	2	27.25	112.9	AA	BB	BB	AA	BB	AA	BB	AA	AA	BB	AA	BB	AA	AA	AA	AA	AA	AA	AA	BB	BB	AA	AA	AA	AA	AA	AA	AA	BB	AA	BB	AA	BB	BB	BB	BB	BB	AA	AA	BB	BB	BB	BB	AA	BB	AA
bin545	2	27.35	113.1	AA	BB	BB	AA	AA	AA	BB	AA	AA	BB	AA	BB	AA	AA	AA	AA	AA	AA	AA	BB	BB	AA	AA	AA	AA	AA	AA	AA	BB	AA	BB	AA	BB	BB	BB	BB	BB	AA	AA	BB	BB	BB	BB	AA	BB	AA
bin546	2	27.45	114.1	AA	BB	BB	AA	AA	AA	BB	AA	AA	BB	AA	BB	AA	AA	AA	AA	AA	AA	AA	BB	BB	AA	AA	AA	AA	AA	AA	AA	BB	AA	BB	AA	BB	BB	BB	BB	BB	AA	AA	BB	BB	BB	BB	AA	BB	AA
bin547	2	27.55	114.4	AA	BB	BB	AA	AA	AA	BB	AA	AA	BB	AA	BB	AA	AA	AA	AA	AA	AA	AA	BB	BB	AA	AA	AA	AA	AA	AA	AA	BB	AA	BB	AA	BB	BB	BB	BB	BB	AA	AA	BB	BB	BB	BB	AA	BB	AA
bin548	2	27.65	114.8	AA	BB	BB	AA	AA	AA	BB	AA	AA	BB	AA	BB	AA	AA	AA	AA	AA	AA	AA	BB	BB	AA	AA	AA	AA	AA	AA	AA	BB	AA	BB	AA	BB	BB	BB	BB	BB	AA	AA	BB	BB	BB	BB	AA	BB	AA
bin549	2	27.75	115.1	AA	BB	BB	AA	AA	AA	BB	AA	AA	BB	AA	BB	AA	AA	AA	AA	AA	AA	AA	BB	BB	AA	AA	BB	AA	AA	AA	AA	BB	AA	BB	AA	BB	BB	BB	BB	BB	AA	AA	BB	BB	BB	BB	AA	BB	AA
bin550	2	27.85	115.5	AA	BB	BB	AA	AA	AA	BB	AA	AA	BB	AA	BB	AA	AA	AA	AA	AA	AA	AA	BB	BB	AA	AA	BB	AA	AA	AA	AA	BB	AA	BB	AA	BB	BB	BB	BB	BB	AA	AA	BB	BB	BB	BB	AA	BB	AA
bin551	2	27.95	115.8	AA	BB	BB	AA	AA	AA	BB	AA	AA	BB	AA	BB	AA	AA	AA	AA	AA	AA	AA	BB	BB	AA	AA	BB	AA	AA	AA	AA	BB	AA	BB	AA	BB	BB	BB	BB	BB	AA	AA	BB	BB	BB	BB	AA	BB	AA
bin552	2	28.05	116.2	AA	BB	BB	AA	AA	AA	BB	AA	AA	BB	AA	BB	AA	AA	AA	AA	AA	AA	AA	BB	BB	AA	AA	BB	AA	AA	AA	AA	BB	AA	BB	AA	BB	BB	BB	BB	BB	AA	AA	BB	BB	BB	BB	AA	BB	AA
bin553	2	28.15	116.8	AA	BB	BB	AA	AA	AA	BB	AA	AA	BB	AA	BB	AA	AA	AA	AA	AA	AA	AA	BB	BB	AA	AA	BB	AA	AA	AA	AA	BB	AA	BB	AA	BB	BB	BB	BB	BB	AA	AA	BB	BB	BB	BB	AA	BB	AA
bin554	2	28.25	117.1	AA	BB	BB	AA	AA	AA	BB	AA	AA	BB	AA	BB	AA	AA	AA	AA	AA	AA	AA	BB	BB	AA	AA	BB	AA	AA	AA	AA	BB	AA	BB	AA	BB	BB	BB	BB	BB	AA	AA	BB	BB	BB	BB	AA	BB	AA
bin555	2	28.35	117.4	AA	BB	BB	AA	AA	AA	BB	AA	AA	BB	AA	BB	AA	AA	AA	AA	AA	AA	AA	BB	BB	AA	AA	BB	AA	AA	AA	AA	BB	AA	BB	AA	BB	BB	BB	BB	BB	AA	AA	BB	BB	BB	BB	AA	BB	AA
bin556	2	28.45	117.9	AA	BB	BB	AA	AA	AA	BB	AA	AA	BB	AA	BB	AA	AA	AA	AA	AA	AA	AA	BB	BB	AA	AA	BB	AA	AA	AA	AA	BB	AA	BB	AA	BB	BB	BB	BB	BB	AA	AA	BB	BB	BB	BB	AA	BB	AA
bin557	2	28.65	118.1	AA	BB	BB	AA	AA	AA	BB	AA	AA	BB	AA	BB	AA	AA	AA	AA	AA	AA	AA	BB	BB	AA	AA	BB	AA	AA	AA	AA	BB	AA	BB	AA	BB	BB	BB	BB	BB	AA	AA	BB	BB	BB	BB	AA	BB	AA
bin558	2	28.9	118.5	AA	BB	BB	AA	BB	AA	BB	AA	AA	BB	AA	BB	AA	AA	AA	AA	AA	AA	AA	BB	BB	AA	AA	BB	AA	AA	AA	AA	BB	AA	BB	AA	BB	BB	BB	BB	BB	AA	AA	BB	BB	BB	BB	AA	BB	AA
bin559	2	29.05	118.8	AA	BB	BB	AA	BB	AA	BB	AA	AA	BB	AA	BB	AA	AA	AA	AA	AA	AA	AA	BB	BB	AA	AA	BB	AA	AA	AA	AA	BB	AA	BB	AA	BB	BB	BB	BB	BB	AA	AA	BB	BB	BB	BB	AA	BB	AA
bin560	2	29.15	119.2	AA	BB	BB	AA	BB	AA	BB	AA	AA	BB	AA	BB	AA	AA	AA	AA	AA	AA	AA	BB	BB	AA	AA	BB	AA	AA	AA	AA	BB	AA	BB	BB	BB	BB	BB	BB	BB	AA	AA	BB	BB	BB	BB	AA	BB	AA
bin561	2	29.25	119.5	AA	BB	BB	AA	BB	AA	BB	AA	AA	BB	AA	BB	AA	AA	AA	AA	AA	AA	AA	BB	BB	AA	AA	BB	AA	AA	AA	AA	BB	AA	BB	BB	BB	BB	BB	BB	BB	AA	AA	BB	BB	BB	BB	AA	BB	AA
bin562	2	29.45	120.5	AA	BB	BB	AA	BB	AA	BB	AA	AA	BB	AA	BB	AA	AA	AA	AA	AA	AA	AA	BB	BB	AA	AA	BB	BB	AA	AA	AA	BB	AA	BB	BB	BB	BB	BB	BB	BB	AA	AA	BB	BB	BB	BB	AA	BB	AA
bin563	2	29.65	121.5	BB	AA	BB	AA	BB	AA	BB	AA	AA	BB	AA	BB	AA	AA	AA	AA	AA	AA	AA	BB	BB	AA	AA	BB	BB	AA	AA	AA	BB	AA	BB	BB	BB	BB	BB	BB	BB	AA	AA	BB	BB	BB	BB	AA	BB	AA
bin564	2	29.75	121.7	BB	AA	BB	AA	BB	AA	BB	AA	AA	BB	AA	BB	AA	AA	AA	AA	AA	AA	AA	BB	BB	AA	AA	BB	BB	AA	AA	AA	BB	AA	BB	BB	BB	BB	BB	BB	BB	AA	AA	BB	BB	BB	BB	AA	BB	AA
bin565	2	29.9	121.8	BB	AA	BB	AA	BB	AA	BB	AA	AA	BB	AA	BB	AA	AA	AA	AA	AA	AA	AA	BB	BB	AA	AA	BB	BB	AA	AA	AA	BB	AA	BB	BB	BB	BB	BB	BB	BB	AA	AA	BB	BB	BB	BB	AA	BB	AA
bin566	2	30.05	122.8	BB	AA	BB	AA	BB	AA	BB	AA	AA	BB	AA	BB	AA	AA	AA	AA	AA	AA	AA	BB	BB	AA	AA	BB	BB	AA	AA	AA	BB	AA	BB	BB	BB	BB	BB	BB	BB	AA	AA	BB	BB	BB	BB	AA	BB	AA
bin567	2	30.15	123.6	BB	AA	BB	AA	BB	AA	BB	AA	AA	BB	AA	BB	AA	AA	AA	AA	AA	AA	AA	BB	BB	AA	AA	BB	BB	AA	AA	AA	BB	AA	BB	BB	BB	BB	BB	BB	BB	AA	AA	BB	BB	BB	BB	AA	BB	AA
bin568	2	30.25	124.2	BB	AA	BB	AA	BB	AA	BB	AA	AA	BB	AA	BB	AA	AA	AA	AA	AA	AA	AA	BB	BB	AA	AA	BB	AA	AA	AA	AA	BB	AA	BB	BB	BB	BB	BB	BB	BB	AA	AA	BB	BB	BB	BB	AA	BB	AA
bin569	2	30.35	124.7	BB	AA	BB	AA	BB	AA	BB	AA	AA	BB	AA	BB	AA	AA	AA	AA	AA	AA	AA	BB	BB	AA	AA	BB	AA	AA	AA	AA	BB	AA	BB	BB	BB	BB	BB	BB	BB	AA	AA	BB	BB	BB	BB	AA	BB	AA
bin570	2	30.45	125.6	BB	AA	BB	AA	BB	AA	BB	AA	AA	BB	AA	BB	AA	AA	AA	AA	AA	AA	AA	BB	BB	AA	AA	BB	AA	AA	AA	AA	BB	AA	BB	BB	BB	BB	BB	BB	BB	AA	AA	BB	BB	BB	BB	AA	BB	AA
bin571	2	30.55	126.3	BB	AA	BB	AA	BB	AA	BB	AA	AA	BB	AA	BB	AA	AA	AA	AA	AA	AA	AA	BB	BB	AA	AA	BB	AA	AA	AA	AA	BB	AA	BB	BB	BB	BB	BB	BB	BB	AA	AA	BB	BB	BB	BB	AA	BB	AA
bin572	2	30.65	126.8	BB	AA	BB	AA	BB	AA	BB	AA	AA	BB	AA	BB	AA	AA	AA	AA	AA	AA	AA	BB	BB	AA	AA	BB	AA	AA	AA	AA	AA	AA	BB	BB	BB	BB	BB	BB	BB	AA	AA	BB	BB	BB	BB	AA	BB	AA
bin573	2	30.75	127	BB	AA	BB	AA	BB	AA	BB	AA	AA	BB	AA	BB	AA	AA	AA	AA	AA	AA	AA	BB	BB	AA	AA	BB	AA	AA	AA	AA	AA	AA	AA	BB	BB	BB	BB	BB	BB	AA	AA	BB	BB	BB	BB	AA	BB	AA
bin574	2	30.9	127.4	BB	AA	BB	AA	BB	AA	BB	AA	AA	BB	AA	BB	AA	AA	AA	AA	AA	AA	AA	BB	BB	AA	AA	BB	AA	AA	AA	AA	AA	AA	AA	BB	BB	BB	BB	BB	BB	AA	AA	BB	BB	BB	BB	AA	BB	AA
bin575	2	31.05	127.8	BB	AA	BB	AA	BB	AA	BB	AA	AA	BB	AA	BB	AA	AA	AA	AA	AA	AA	AA	BB	BB	AA	AA	BB	AA	AA	AA	AA	AA	AA	AA	BB	BB	BB	BB	BB	BB	AA	AA	BB	BB	BB	BB	AA	BB	AA
bin576	2	31.15	128.1	BB	AA	BB	AA	BB	AA	BB	AA	AA	BB	AA	BB	AA	AA	AA	AA	AA	AA	AA	BB	BB	AA	AA	BB	AA	AA	AA	AA	AA	AA	AA	BB	BB	BB	BB	BB	BB	AA	AA	BB	BB	BB	BB	AA	BB	AA
bin577	2	31.25	128.4	BB	AA	BB	AA	BB	AA	BB	AA	AA	BB	AA	BB	AA	AA	AA	AA	AA	AA	AA	BB	BB	AA	AA	BB	AA	AA	AA	AA	AA	AA	AA	BB	BB	BB	BB	BB	BB	AA	AA	BB	BB	BB	BB	AA	BB	AA
bin578	2	31.35	128.5	BB	AA	BB	AA	BB	AA	BB	AA	AA	BB	AA	BB	AA	AA	AA	AA	AA	AA	AA	BB	BB	AA	AA	BB	AA	AA	AA	AA	AA	AA	AA	BB	BB	BB	BB	BB	BB	AA	AA	BB	BB	BB	BB	AA	BB	AA
bin579	2	31.45	128.7	BB	BB	BB	AA	BB	AA	BB	AA	AA	BB	AA	BB	AA	AA	AA	AA	AA	AA	AA	BB	BB	AA	AA	BB	AA	AA	AA	AA	AA	AA	AA	BB	BB	BB	BB	BB	BB	AA	AA	BB	BB	BB	BB	AA	BB	AA
bin580	2	31.55	129	BB	BB	BB	AA	BB	AA	BB	AA	AA	BB	AA	BB	AA	AA	AA	AA	AA	AA	AA	BB	BB	AA	AA	BB	AA	AA	AA	AA	AA	AA	AA	BB	BB	BB	BB	BB	BB	AA	AA	BB	BB	BB	BB	AA	BB	AA
bin581	2	31.65	129.3	BB	BB	BB	AA	BB	AA	BB	AA	AA	BB	AA	BB	AA	AA	AA	AA	AA	AA	AA	BB	BB	AA	AA	BB	AA	AA	AA	AA	AA	AA	AA	BB	BB	BB	BB	BB	BB	AA	AA	BB	BB	BB	BB	AA	BB	AA
bin582	2	31.75	129.7	BB	BB	BB	AA	BB	AA	BB	AA	AA	BB	AA	BB	AA	AA	AA	AA	AA	AA	AA	BB	BB	AA	AA	BB	AA	AA	AA	AA	AA	AA	AA	BB	BB	BB	BB	BB	BB	AA	AA	BB	BB	BB	BB	AA	BB	AA
bin583	2	31.85	130	BB	BB	BB	AA	BB	AA	BB	AA	AA	BB	AA	BB	AA	AA	AA	AA	AA	AA	AA	BB	BB	AA	AA	BB	AA	AA	AA	AA	AA	AA	AA	BB	BB	BB	BB	BB	BB	AA	AA	BB	BB	BB	BB	AA	BB	AA
bin584	2	31.95	131	BB	BB	BB	AA	BB	AA	BB	AA	AA	BB	AA	BB	AA	AA	AA	AA	AA	AA	AA	BB	BB	AA	AA	BB	AA	AA	AA	AA	AA	AA	AA	BB	BB	BB	BB	BB	BB	AA	AA	BB	BB	BB	BB	AA	BB	AA
bin585	2	32.05	131.4	BB	BB	BB	AA	BB	AA	BB	AA	AA	BB	AA	BB	AA	AA	AA	AA	AA	AA	AA	BB	BB	AA	AA	BB	AA	AA	AA	AA	AA	AA	AA	BB	BB	BB	BB	BB	BB	AA	AA	BB	BB	BB	BB	AA	BB	AA
bin586	2	32.15	132.5	BB	BB	BB	AA	BB	BB	BB	AA	AA	BB	AA	BB	AA	AA	AA	AA	AA	AA	AA	BB	BB	AA	AA	BB	AA	AA	AA	AA	AA	AA	AA	BB	BB	BB	BB	BB	BB	AA	AA	BB	BB	BB	BB	AA	BB	AA
bin587	2	32.25	132.8	BB	BB	BB	AA	BB	BB	BB	AA	AA	BB	AA	BB	AA	AA	AA	AA	AA	AA	AA	BB	BB	AA	AA	BB	AA	AA	AA	AA	AA	AA	AA	BB	BB	BB	BB	BB	BB	AA	AA	BB	BB	BB	BB	AA	BB	AA
bin588	2	32.35	133.1	BB	BB	BB	AA	BB	BB	BB	AA	AA	BB	AA	BB	AA	AA	AA	AA	AA	AA	AA	BB	BB	AA	AA	AA	AA	AA	AA	AA	AA	AA	AA	BB	BB	BB	AA	BB	BB	AA	AA	BB	BB	BB	AA	AA	BB	AA
bin589	2	32.45	133.7	BB	BB	BB	AA	BB	BB	BB	AA	AA	BB	AA	BB	AA	AA	AA	AA	AA	AA	AA	BB	BB	AA	AA	AA	AA	AA	AA	AA	AA	AA	AA	BB	BB	BB	AA	BB	BB	AA	AA	BB	BB	BB	AA	AA	BB	AA
bin590	2	32.55	134.1	BB	BB	BB	AA	BB	BB	BB	AA	AA	BB	AA	BB	AA	AA	AA	AA	AA	AA	AA	BB	BB	AA	AA	AA	AA	AA	AA	AA	AA	AA	AA	BB	BB	BB	AA	BB	BB	AA	AA	BB	BB	BB	AA	AA	BB	AA
bin591	2	32.75	134.4	BB	BB	BB	AA	BB	BB	BB	AA	AA	BB	AA	BB	AA	AA	AA	AA	AA	AA	AA	BB	BB	AA	AA	AA	AA	AA	AA	AA	AA	AA	AA	BB	BB	BB	AA	BB	BB	AA	AA	BB	BB	BB	AA	AA	BB	AA
bin592	2	32.95	134.6	BB	BB	BB	AA	BB	BB	BB	AA	AA	BB	AA	BB	AA	AA	AA	AA	AA	AA	AA	BB	BB	AA	AA	AA	AA	AA	AA	AA	AA	AA	AA	BB	BB	BB	AA	BB	BB	AA	AA	BB	BB	BB	AA	AA	BB	AA
bin593	2	33.05	135	BB	BB	BB	AA	BB	BB	BB	AA	AA	BB	AA	BB	AA	AA	AA	AA	AA	AA	AA	BB	BB	AA	AA	AA	AA	AA	AA	AA	AA	AA	AA	BB	BB	BB	AA	BB	BB	AA	AA	BB	BB	BB	AA	AA	BB	AA
bin594	2	33.15	135.2	BB	BB	BB	AA	BB	BB	BB	AA	AA	BB	AA	BB	AA	AA	AA	AA	AA	AA	AA	BB	BB	AA	AA	AA	AA	AA	AA	AA	AA	AA	AA	BB	BB	BB	AA	BB	BB	AA	AA	BB	BB	BB	AA	AA	BB	AA
bin595	2	33.25	135.4	BB	BB	BB	AA	BB	BB	BB	AA	AA	BB	AA	BB	AA	AA	AA	AA	AA	AA	AA	BB	BB	AA	AA	AA	AA	AA	AA	AA	AA	AA	AA	BB	BB	BB	AA	BB	BB	AA	AA	BB	BB	BB	AA	AA	BB	AA
bin596	2	33.35	135.7	BB	BB	BB	AA	BB	BB	BB	AA	AA	BB	AA	BB	AA	AA	AA	AA	AA	AA	BB	BB	BB	AA	AA	AA	AA	AA	AA	AA	AA	AA	AA	BB	BB	BB	AA	BB	BB	AA	AA	BB	BB	BB	BB	AA	BB	AA
bin597	2	33.45	136	BB	BB	BB	AA	BB	BB	BB	AA	AA	BB	AA	BB	AA	AA	AA	AA	AA	AA	BB	BB	BB	AA	AA	AA	AA	AA	AA	AA	AA	AA	AA	BB	BB	BB	AA	BB	BB	AA	AA	BB	BB	BB	BB	AA	BB	AA
bin598	2	33.55	136.4	BB	BB	BB	AA	BB	BB	BB	AA	AA	BB	AA	BB	AA	AA	AA	AA	AA	AA	BB	BB	BB	AA	AA	AA	AA	AA	AA	AA	AA	AA	AA	BB	BB	BB	AA	BB	BB	AA	AA	BB	BB	BB	BB	AA	BB	AA
bin599	2	33.7	136.7	BB	BB	BB	AA	BB	BB	BB	AA	AA	BB	AA	BB	AA	AA	AA	AA	AA	AA	BB	BB	BB	AA	AA	AA	AA	AA	AA	AA	AA	AA	AA	BB	BB	BB	AA	BB	BB	AA	AA	BB	BB	BB	BB	AA	BB	AA
bin600	2	33.85	137	BB	BB	BB	AA	BB	BB	BB	AA	AA	BB	AA	BB	AA	AA	AA	AA	AA	AA	BB	BB	BB	AA	AA	AA	AA	AA	AA	AA	AA	AA	AA	BB	BB	BB	AA	BB	BB	AA	AA	BB	BB	BB	BB	AA	BB	AA
bin601	2	33.95	137.3	BB	BB	BB	AA	BB	BB	BB	AA	AA	BB	AA	BB	AA	AA	AA	AA	AA	AA	BB	BB	BB	AA	AA	AA	AA	AA	AA	AA	AA	BB	AA	BB	BB	BB	AA	BB	BB	AA	AA	BB	BB	BB	BB	AA	BB	AA
bin602	2	34.05	137.7	BB	BB	BB	AA	BB	BB	BB	AA	AA	BB	AA	BB	AA	AA	AA	AA	AA	AA	BB	BB	BB	AA	AA	AA	AA	AA	AA	AA	AA	BB	AA	BB	BB	BB	AA	BB	BB	AA	BB	BB	BB	BB	BB	AA	BB	AA
bin603	2	34.15	138.4	BB	BB	BB	AA	BB	BB	BB	AA	AA	BB	AA	BB	AA	AA	AA	AA	AA	AA	BB	BB	BB	AA	AA	AA	AA	AA	AA	AA	AA	BB	AA	BB	BB	BB	AA	BB	BB	AA	BB	BB	BB	BB	BB	AA	BB	AA
bin604	2	34.25	138.8	BB	BB	BB	AA	BB	BB	BB	AA	AA	BB	AA	BB	BB	AA	BB	AA	AA	AA	BB	BB	BB	AA	AA	AA	AA	AA	AA	AA	AA	BB	AA	BB	BB	BB	AA	BB	BB	AA	BB	BB	BB	BB	BB	AA	BB	AA
bin605	2	34.35	139.1	BB	BB	BB	AA	BB	BB	BB	AA	AA	BB	AA	BB	BB	AA	BB	AA	AA	AA	BB	BB	BB	AA	AA	AA	AA	AA	AA	AA	AA	BB	AA	BB	BB	BB	AA	BB	BB	AA	BB	BB	BB	BB	BB	AA	BB	AA
bin606	2	34.45	139.3	BB	BB	BB	AA	BB	BB	BB	AA	AA	BB	AA	BB	BB	AA	BB	AA	AA	AA	BB	BB	BB	AA	AA	AA	AA	AA	AA	AA	AA	BB	AA	BB	BB	BB	AA	BB	BB	AA	BB	BB	BB	BB	BB	AA	BB	AA
bin607	2	34.55	139.5	BB	BB	BB	AA	BB	BB	BB	AA	AA	BB	AA	BB	BB	AA	BB	AA	AA	AA	BB	BB	BB	AA	AA	AA	AA	AA	AA	AA	AA	BB	AA	BB	BB	BB	AA	BB	BB	AA	BB	BB	BB	BB	BB	AA	BB	AA
bin608	2	34.65	139.9	BB	BB	BB	AA	BB	BB	BB	AA	AA	BB	AA	BB	BB	AA	BB	AA	AA	AA	BB	BB	BB	AA	AA	AA	AA	AA	AA	AA	AA	BB	AA	BB	BB	BB	AA	BB	BB	AA	BB	BB	BB	BB	BB	AA	BB	AA
bin609	2	34.75	140.5	BB	BB	BB	AA	BB	BB	BB	AA	AA	BB	AA	BB	BB	AA	BB	AA	AA	AA	BB	BB	BB	AA	AA	AA	AA	AA	AA	AA	AA	BB	AA	BB	BB	BB	AA	BB	BB	AA	BB	BB	BB	BB	BB	AA	BB	AA
bin610	2	34.85	140.8	BB	AA	BB	AA	BB	BB	BB	AA	AA	BB	AA	BB	BB	AA	BB	AA	AA	AA	BB	BB	BB	AA	AA	AA	AA	AA	AA	AA	AA	BB	AA	BB	BB	BB	AA	BB	BB	AA	BB	BB	BB	BB	BB	BB	BB	AA
bin611	2	34.95	141.2	BB	AA	BB	AA	BB	BB	BB	AA	AA	BB	AA	BB	BB	AA	BB	AA	AA	AA	BB	BB	BB	AA	AA	AA	AA	AA	AA	AA	AA	BB	AA	BB	BB	BB	AA	BB	BB	AA	BB	BB	BB	BB	BB	BB	BB	AA
bin612	2	35.05	141.9	BB	AA	BB	AA	BB	BB	BB	AA	AA	BB	AA	BB	BB	AA	BB	AA	AA	AA	BB	BB	BB	AA	AA	AA	AA	AA	AA	AA	AA	BB	AA	BB	BB	BB	AA	BB	BB	AA	BB	BB	BB	BB	BB	BB	BB	AA
bin613	2	35.15	142.2	BB	AA	BB	AA	BB	BB	BB	AA	AA	BB	AA	BB	BB	AA	BB	AA	AA	AA	BB	BB	BB	AA	AA	AA	AA	AA	AA	AA	AA	BB	AA	BB	BB	BB	AA	BB	BB	AA	BB	BB	BB	BB	BB	BB	BB	AA
bin614	2	35.25	144.3	BB	AA	BB	AA	BB	BB	BB	AA	AA	BB	AA	BB	BB	AA	BB	AA	AA	AA	BB	BB	BB	AA	AA	AA	AA	AA	AA	AA	AA	BB	AA	BB	BB	BB	AA	BB	BB	AA	BB	BB	BB	BB	BB	BB	BB	AA
bin615	2	35.35	145.9	BB	AA	BB	AA	BB	BB	BB	AA	AA	BB	AA	BB	BB	AA	BB	AA	AA	AA	BB	BB	BB	AA	AA	AA	AA	AA	AA	AA	AA	BB	AA	BB	BB	BB	AA	BB	BB	AA	BB	BB	BB	BB	BB	BB	BB	AA
bin616	2	35.45	148.3	BB	AA	BB	AA	BB	BB	BB	AA	AA	BB	AA	BB	BB	AA	BB	AA	BB	AA	BB	BB	BB	AA	AA	AA	BB	AA	AA	AA	AA	BB	AA	BB	BB	BB	AA	BB	BB	BB	BB	BB	BB	BB	BB	BB	BB	AA
bin617	2	35.55	151.7	BB	AA	BB	AA	BB	BB	BB	AA	AA	BB	AA	BB	BB	BB	BB	AA	BB	AA	BB	BB	BB	AA	AA	AA	BB	AA	AA	AA	AA	BB	BB	BB	BB	AA	AA	BB	BB	BB	BB	BB	BB	BB	BB	BB	BB	AA
bin618	2	35.65	152.7	BB	AA	BB	AA	BB	BB	BB	AA	AA	BB	AA	BB	BB	BB	BB	AA	BB	AA	BB	BB	BB	AA	BB	AA	BB	AA	AA	AA	AA	BB	BB	BB	BB	AA	AA	BB	BB	BB	BB	BB	BB	BB	BB	BB	BB	AA
bin619	2	35.75	153.1	BB	BB	BB	AA	BB	BB	BB	AA	AA	BB	AA	BB	BB	BB	BB	AA	BB	AA	BB	BB	BB	AA	BB	AA	BB	AA	AA	AA	AA	BB	BB	BB	BB	AA	AA	BB	BB	BB	BB	BB	BB	BB	BB	BB	BB	AA
bin620	2	35.85	154.1	BB	BB	BB	AA	BB	BB	BB	AA	AA	BB	AA	BB	BB	BB	BB	AA	BB	AA	BB	BB	BB	AA	BB	AA	BB	AA	AA	AA	AA	BB	BB	BB	BB	AA	AA	BB	BB	BB	BB	BB	BB	BB	BB	BB	BB	AA
bin621	2	35.95	156.2	BB	BB	BB	AA	BB	BB	BB	AA	AA	BB	AA	BB	BB	BB	BB	AA	BB	AA	BB	BB	BB	AA	BB	AA	BB	AA	AA	AA	AA	BB	BB	BB	BB	AA	AA	BB	BB	BB	BB	BB	BB	BB	BB	BB	BB	AA
bin622	2	36.05	158.2	BB	BB	BB	AA	BB	BB	BB	AA	AA	BB	AA	BB	BB	BB	BB	AA	AA	AA	BB	BB	BB	AA	BB	BB	BB	AA	AA	AA	AA	BB	BB	BB	BB	AA	AA	BB	BB	AA	BB	BB	BB	BB	BB	BB	BB	AA
bin623	2	36.15	159.8	BB	BB	BB	AA	BB	BB	BB	AA	AA	BB	AA	BB	BB	BB	BB	BB	AA	AA	BB	BB	BB	AA	BB	BB	BB	AA	AA	AA	AA	BB	BB	BB	BB	AA	AA	BB	BB	AA	BB	BB	BB	BB	BB	BB	BB	AA
bin624	2	36.25	160.3	BB	BB	BB	AA	BB	BB	BB	AA	AA	BB	AA	BB	BB	BB	BB	BB	AA	AA	BB	BB	BB	AA	BB	BB	BB	AA	AA	AA	AA	BB	BB	BB	BB	AA	AA	BB	BB	AA	BB	BB	BB	BB	BB	BB	BB	AA
bin625	2	36.35	160.8	BB	BB	BB	AA	BB	BB	BB	AA	AA	BB	AA	BB	BB	BB	BB	BB	AA	AA	BB	BB	BB	AA	BB	BB	BB	AA	AA	AA	AA	BB	BB	BB	BB	AA	AA	BB	BB	AA	BB	BB	BB	BB	BB	BB	BB	AA
bin626	2	36.45	162.2	AA	BB	BB	AA	BB	BB	BB	AA	AA	BB	AA	BB	BB	BB	BB	BB	AA	AA	BB	BB	BB	AA	BB	BB	BB	AA	AA	AA	AA	BB	BB	BB	BB	AA	AA	BB	BB	AA	BB	BB	BB	BB	BB	BB	BB	AA
bin627	2	36.55	162.6	AA	BB	BB	AA	BB	BB	BB	AA	AA	BB	AA	BB	BB	BB	BB	BB	AA	AA	BB	BB	BB	AA	BB	BB	BB	AA	AA	AA	AA	BB	BB	BB	BB	AA	AA	BB	BB	AA	BB	BB	BB	BB	BB	BB	BB	AA
bin628	2	36.65	162.9	AA	BB	BB	AA	BB	BB	BB	AA	AA	BB	AA	BB	BB	BB	BB	BB	AA	AA	BB	BB	BB	AA	BB	BB	BB	AA	AA	AA	AA	BB	BB	BB	BB	AA	AA	BB	BB	AA	BB	BB	BB	BB	BB	AA	BB	AA
bin629	2	36.75	163.4	AA	BB	BB	AA	BB	BB	BB	AA	AA	BB	AA	BB	BB	AA	BB	BB	AA	AA	BB	BB	BB	AA	BB	BB	BB	AA	AA	AA	AA	BB	BB	BB	BB	AA	AA	BB	BB	AA	BB	BB	BB	BB	BB	AA	BB	AA
bin630	3	0.05	0	BB	BB	AA	AA	AA	AA	BB	AA	AA	BB	AA	AA	AA	BB	AA	AA	AA	AA	AA	AA	BB	AA	AA	BB	BB	AA	AA	AA	AA	AA	BB	AA	BB	BB	BB	BB	AA	BB	AA	BB	AA	BB	AA	BB	AA	AA
bin631	3	0.15	0.6	BB	BB	AA	AA	AA	AA	BB	AA	AA	BB	AA	AA	AA	BB	AA	AA	AA	AA	AA	AA	BB	AA	AA	BB	BB	AA	AA	AA	AA	AA	BB	AA	BB	BB	BB	BB	AA	BB	AA	BB	AA	BB	AA	BB	AA	AA
bin632	3	0.25	1	BB	BB	AA	AA	AA	AA	BB	AA	AA	BB	AA	AA	AA	BB	AA	AA	BB	AA	BB	AA	BB	AA	AA	BB	BB	AA	AA	BB	AA	AA	BB	AA	BB	BB	BB	BB	AA	BB	AA	BB	AA	BB	AA	BB	AA	AA
bin633	3	0.35	1.3	BB	BB	AA	AA	AA	AA	BB	AA	AA	BB	AA	AA	AA	BB	AA	AA	BB	AA	BB	AA	BB	AA	AA	BB	BB	AA	AA	BB	AA	AA	BB	AA	BB	BB	BB	BB	AA	BB	AA	BB	AA	BB	AA	BB	AA	AA
bin634	3	0.45	1.7	BB	BB	AA	AA	AA	AA	BB	AA	AA	BB	AA	BB	AA	BB	AA	AA	BB	AA	BB	AA	BB	AA	AA	BB	BB	AA	AA	BB	AA	AA	BB	AA	BB	BB	BB	BB	AA	BB	AA	BB	AA	BB	BB	BB	AA	AA
bin635	3	0.55	2.4	BB	BB	AA	AA	AA	AA	BB	AA	AA	BB	AA	BB	AA	BB	AA	AA	BB	AA	BB	AA	BB	AA	AA	BB	BB	BB	AA	BB	AA	BB	BB	AA	BB	BB	BB	BB	AA	BB	AA	BB	BB	BB	BB	BB	AA	AA
bin636	3	0.65	2.9	BB	BB	AA	AA	AA	AA	BB	AA	AA	BB	AA	BB	AA	BB	AA	AA	BB	AA	BB	AA	BB	AA	AA	BB	BB	BB	AA	BB	AA	BB	BB	AA	BB	BB	BB	BB	AA	BB	AA	BB	BB	BB	BB	BB	AA	AA
bin637	3	0.75	3.4	BB	BB	AA	AA	AA	AA	BB	AA	AA	BB	AA	BB	AA	BB	AA	AA	BB	AA	BB	AA	BB	AA	AA	BB	BB	BB	AA	BB	AA	BB	BB	AA	BB	BB	BB	BB	AA	BB	AA	BB	BB	BB	BB	BB	AA	AA
bin638	3	0.9	3.7	BB	BB	AA	AA	AA	AA	BB	AA	AA	BB	AA	BB	AA	BB	AA	AA	BB	AA	BB	AA	BB	AA	AA	BB	BB	BB	AA	BB	AA	BB	BB	AA	BB	BB	BB	BB	AA	BB	AA	BB	BB	BB	BB	BB	AA	AA
bin639	3	1.1	4	BB	BB	AA	AA	AA	AA	BB	AA	AA	BB	AA	BB	AA	BB	AA	AA	BB	AA	BB	AA	BB	AA	AA	BB	BB	BB	AA	BB	AA	BB	BB	AA	BB	BB	BB	BB	AA	BB	AA	BB	BB	BB	BB	BB	AA	AA
bin640	3	1.25	4.7	BB	BB	AA	AA	AA	AA	BB	AA	AA	BB	AA	BB	AA	BB	AA	AA	AA	AA	BB	AA	BB	AA	AA	BB	BB	BB	AA	BB	AA	BB	BB	AA	BB	BB	BB	BB	AA	AA	AA	BB	BB	BB	BB	BB	AA	AA
bin641	3	1.4	6.1	BB	BB	AA	AA	AA	AA	BB	AA	AA	BB	AA	BB	AA	BB	AA	AA	AA	AA	BB	AA	BB	AA	AA	BB	BB	BB	AA	BB	AA	BB	BB	AA	BB	BB	BB	BB	AA	AA	AA	BB	BB	BB	BB	BB	AA	BB
bin642	3	1.55	6.4	BB	BB	AA	AA	AA	AA	BB	AA	AA	BB	AA	AA	AA	BB	AA	AA	AA	AA	BB	AA	BB	AA	AA	AA	BB	BB	AA	BB	AA	BB	BB	AA	BB	BB	BB	BB	AA	AA	AA	BB	BB	BB	BB	BB	AA	BB
bin643	3	1.65	7.2	BB	BB	AA	AA	AA	AA	BB	AA	AA	BB	AA	AA	AA	BB	AA	AA	AA	AA	BB	AA	BB	AA	AA	AA	BB	AA	AA	BB	AA	BB	BB	AA	BB	BB	BB	BB	AA	AA	AA	BB	BB	BB	BB	BB	AA	BB
bin644	3	1.75	7.8	AA	BB	AA	AA	BB	AA	BB	AA	AA	BB	AA	AA	AA	BB	AA	BB	AA	AA	BB	AA	BB	AA	AA	AA	BB	AA	AA	BB	AA	BB	BB	AA	BB	BB	BB	BB	AA	AA	AA	BB	BB	BB	BB	BB	AA	BB
bin645	3	1.85	8.5	AA	BB	AA	AA	BB	AA	BB	AA	AA	BB	AA	AA	AA	BB	AA	BB	AA	AA	BB	AA	BB	AA	AA	AA	BB	AA	AA	BB	AA	BB	BB	AA	BB	BB	BB	BB	AA	AA	AA	BB	BB	BB	BB	BB	AA	BB
bin646	3	1.95	9.3	AA	BB	AA	AA	BB	AA	BB	AA	AA	BB	AA	AA	AA	BB	AA	BB	AA	AA	BB	AA	BB	AA	AA	AA	BB	AA	AA	BB	AA	BB	BB	AA	BB	BB	BB	BB	AA	AA	AA	BB	BB	BB	BB	BB	AA	BB
bin647	3	2.05	9.9	AA	BB	AA	AA	BB	AA	BB	AA	AA	BB	AA	AA	AA	AA	AA	BB	AA	AA	BB	AA	BB	AA	AA	AA	AA	AA	AA	BB	AA	BB	BB	AA	BB	BB	BB	BB	AA	AA	AA	BB	BB	BB	BB	BB	AA	BB
bin648	3	2.15	12.7	AA	BB	AA	AA	BB	AA	BB	AA	AA	BB	AA	AA	AA	AA	AA	BB	AA	AA	BB	AA	BB	AA	AA	AA	AA	AA	AA	BB	BB	BB	BB	AA	BB	BB	BB	BB	AA	AA	AA	BB	BB	BB	BB	BB	AA	BB
bin649	3	2.3	13.4	AA	BB	BB	AA	BB	AA	BB	AA	AA	BB	AA	AA	AA	AA	AA	BB	AA	AA	BB	AA	BB	AA	AA	AA	AA	AA	AA	BB	BB	BB	BB	AA	BB	BB	BB	BB	BB	AA	AA	BB	BB	BB	BB	BB	AA	BB
bin650	3	2.45	13.9	AA	BB	BB	AA	BB	AA	BB	AA	AA	BB	AA	AA	AA	AA	AA	BB	AA	AA	BB	AA	BB	AA	AA	AA	AA	AA	AA	BB	BB	BB	BB	AA	BB	BB	BB	BB	BB	AA	AA	BB	BB	BB	BB	BB	AA	BB
bin651	3	2.55	14.4	AA	BB	BB	AA	BB	AA	BB	AA	AA	BB	AA	AA	AA	AA	AA	BB	AA	AA	BB	AA	BB	AA	AA	AA	AA	AA	BB	BB	BB	BB	BB	AA	BB	BB	BB	BB	BB	AA	AA	BB	BB	BB	BB	BB	AA	BB
bin652	3	2.65	15.5	BB	BB	BB	AA	BB	AA	BB	AA	AA	BB	AA	AA	AA	AA	AA	BB	AA	AA	BB	AA	BB	AA	AA	AA	AA	AA	BB	BB	BB	BB	BB	AA	BB	BB	BB	BB	BB	AA	AA	BB	BB	BB	BB	BB	AA	BB
bin653	3	2.75	16.5	BB	BB	BB	AA	BB	AA	BB	AA	AA	BB	AA	AA	BB	AA	BB	BB	AA	AA	BB	BB	BB	AA	AA	AA	AA	BB	BB	BB	BB	BB	BB	AA	BB	BB	BB	BB	BB	AA	BB	BB	BB	BB	BB	BB	AA	BB
bin654	3	2.85	17.2	BB	BB	BB	AA	BB	AA	BB	AA	AA	BB	AA	AA	BB	AA	BB	BB	AA	AA	BB	BB	BB	AA	AA	AA	AA	BB	BB	BB	BB	BB	BB	AA	BB	BB	BB	BB	BB	AA	BB	BB	BB	BB	BB	BB	BB	BB
bin655	3	3	17.9	BB	BB	BB	AA	BB	AA	BB	AA	AA	BB	AA	AA	BB	AA	BB	BB	AA	AA	BB	BB	BB	AA	AA	AA	AA	BB	BB	BB	BB	BB	BB	AA	BB	BB	BB	BB	BB	AA	BB	BB	BB	BB	BB	BB	BB	BB
bin656	3	3.15	18.3	BB	BB	BB	AA	BB	AA	BB	AA	AA	BB	AA	AA	BB	AA	BB	BB	AA	AA	BB	BB	BB	AA	AA	AA	AA	BB	BB	BB	BB	BB	BB	AA	BB	BB	BB	BB	BB	AA	BB	BB	BB	BB	BB	BB	BB	BB
bin657	3	3.25	18.6	BB	BB	BB	AA	BB	AA	BB	AA	AA	BB	AA	AA	BB	AA	BB	BB	AA	AA	BB	BB	BB	AA	AA	AA	AA	BB	BB	BB	BB	BB	BB	AA	BB	BB	BB	BB	BB	AA	BB	BB	BB	BB	BB	BB	BB	BB
bin658	3	3.35	18.9	BB	BB	BB	AA	BB	AA	BB	AA	AA	BB	AA	AA	BB	AA	BB	BB	AA	AA	BB	BB	BB	AA	AA	AA	AA	BB	BB	BB	BB	BB	BB	AA	BB	BB	BB	BB	BB	AA	BB	BB	BB	BB	BB	BB	BB	BB
bin659	3	3.45	20.2	BB	BB	BB	AA	BB	AA	BB	AA	AA	BB	AA	AA	BB	AA	BB	BB	AA	AA	BB	BB	BB	AA	AA	AA	AA	BB	BB	BB	BB	BB	BB	AA	BB	BB	BB	BB	BB	AA	BB	BB	BB	BB	BB	BB	BB	BB
bin660	3	3.55	20.9	BB	BB	BB	AA	BB	AA	BB	AA	AA	BB	AA	AA	BB	AA	BB	BB	AA	AA	BB	BB	BB	AA	AA	AA	AA	BB	BB	BB	BB	BB	BB	AA	BB	BB	BB	BB	BB	BB	BB	BB	BB	BB	BB	BB	BB	BB
bin661	3	3.65	21.3	BB	BB	BB	AA	BB	AA	BB	AA	AA	BB	AA	AA	BB	AA	BB	BB	AA	AA	BB	BB	BB	AA	AA	AA	AA	BB	BB	BB	BB	BB	BB	AA	BB	BB	BB	BB	BB	BB	BB	BB	BB	BB	BB	BB	BB	BB
bin662	3	3.75	22	BB	BB	BB	AA	BB	AA	BB	AA	AA	BB	AA	AA	BB	AA	BB	BB	AA	AA	BB	AA	BB	AA	AA	AA	AA	BB	BB	BB	BB	BB	BB	AA	BB	BB	BB	BB	BB	BB	BB	BB	BB	BB	BB	BB	BB	BB
bin663	3	3.9	22.6	BB	BB	BB	AA	BB	AA	BB	AA	AA	BB	AA	AA	BB	AA	BB	BB	AA	AA	BB	AA	BB	AA	AA	AA	AA	BB	BB	BB	BB	BB	BB	AA	BB	BB	BB	BB	BB	BB	BB	BB	BB	BB	BB	BB	BB	BB
bin664	3	4.05	23	BB	BB	BB	AA	BB	AA	BB	AA	AA	BB	AA	AA	BB	AA	BB	BB	AA	AA	BB	AA	BB	AA	AA	AA	AA	BB	BB	BB	BB	BB	BB	AA	BB	BB	BB	BB	BB	BB	BB	BB	BB	BB	BB	BB	BB	BB
bin665	3	4.15	24	BB	BB	BB	AA	BB	AA	BB	AA	AA	BB	AA	AA	BB	AA	BB	BB	AA	AA	BB	AA	BB	AA	AA	AA	AA	BB	BB	BB	BB	BB	BB	AA	BB	BB	BB	BB	BB	BB	BB	BB	BB	BB	BB	BB	BB	BB
bin666	3	4.25	25.2	BB	BB	BB	BB	BB	AA	BB	AA	AA	BB	AA	AA	BB	AA	BB	BB	AA	AA	BB	AA	BB	AA	AA	AA	AA	BB	BB	BB	BB	BB	AA	AA	BB	BB	BB	BB	BB	BB	BB	BB	BB	BB	BB	BB	BB	BB
bin667	3	4.35	26.1	BB	BB	BB	BB	BB	AA	BB	AA	AA	BB	AA	AA	BB	AA	BB	BB	BB	AA	BB	AA	BB	AA	AA	AA	AA	BB	BB	BB	BB	BB	AA	AA	BB	BB	BB	BB	BB	BB	BB	BB	BB	BB	BB	BB	BB	BB
bin668	3	4.5	26.4	BB	BB	BB	BB	BB	AA	BB	AA	AA	BB	AA	BB	BB	AA	BB	BB	BB	AA	BB	AA	BB	AA	BB	AA	AA	BB	BB	AA	BB	BB	AA	AA	BB	BB	BB	BB	BB	BB	BB	BB	BB	BB	BB	BB	BB	BB
bin669	3	4.65	26.7	BB	BB	BB	BB	BB	AA	BB	AA	AA	BB	AA	BB	BB	AA	BB	BB	BB	AA	BB	AA	BB	AA	BB	AA	AA	BB	BB	AA	BB	BB	AA	AA	BB	BB	BB	BB	BB	BB	BB	BB	BB	BB	BB	BB	BB	BB
bin670	3	4.8	27.1	BB	BB	BB	BB	BB	AA	BB	AA	AA	BB	AA	BB	BB	AA	BB	BB	BB	AA	BB	AA	BB	AA	BB	AA	AA	BB	BB	AA	BB	BB	AA	AA	BB	BB	BB	BB	BB	BB	BB	BB	BB	BB	BB	BB	BB	BB
bin671	3	4.95	27.4	BB	BB	BB	BB	BB	AA	BB	AA	AA	BB	AA	BB	BB	AA	BB	BB	BB	AA	BB	AA	BB	AA	BB	AA	AA	BB	BB	AA	BB	BB	AA	AA	BB	BB	BB	BB	BB	BB	BB	BB	BB	BB	BB	BB	BB	BB
bin672	3	5.05	27.7	BB	BB	BB	BB	BB	AA	BB	AA	AA	BB	AA	BB	BB	AA	BB	BB	BB	AA	BB	BB	BB	AA	BB	AA	AA	BB	BB	AA	BB	BB	AA	AA	BB	BB	BB	BB	BB	BB	BB	BB	BB	BB	BB	BB	BB	BB
bin673	3	5.15	28.1	BB	BB	BB	BB	BB	AA	BB	AA	AA	BB	AA	BB	BB	AA	BB	BB	BB	AA	BB	BB	BB	AA	BB	AA	AA	BB	BB	AA	BB	BB	AA	AA	BB	BB	BB	BB	BB	BB	BB	BB	BB	BB	BB	BB	BB	BB
bin674	3	5.3	28.4	BB	BB	BB	BB	BB	BB	BB	AA	AA	BB	AA	BB	BB	AA	BB	BB	BB	AA	BB	BB	BB	AA	BB	AA	AA	BB	BB	AA	BB	BB	AA	AA	BB	BB	BB	BB	BB	BB	BB	BB	BB	BB	BB	BB	BB	BB
bin675	3	5.45	29.1	BB	BB	BB	BB	BB	BB	BB	AA	AA	BB	AA	BB	BB	AA	BB	BB	BB	AA	BB	BB	BB	AA	BB	AA	AA	BB	BB	AA	BB	BB	AA	AA	BB	BB	BB	BB	BB	BB	BB	BB	BB	BB	BB	BB	BB	BB
bin676	3	5.55	29.4	BB	BB	BB	BB	BB	BB	BB	AA	AA	BB	AA	BB	BB	AA	BB	BB	BB	AA	BB	BB	BB	AA	BB	AA	AA	BB	BB	AA	AA	BB	AA	AA	BB	BB	BB	BB	BB	BB	BB	BB	BB	BB	BB	BB	BB	BB
bin677	3	5.65	29.7	BB	BB	BB	BB	BB	BB	BB	AA	AA	BB	AA	BB	BB	AA	BB	BB	BB	AA	BB	BB	BB	AA	BB	AA	AA	BB	BB	AA	AA	BB	AA	AA	BB	BB	BB	BB	BB	BB	BB	BB	BB	BB	BB	BB	BB	BB
bin678	3	5.75	30	BB	BB	BB	BB	BB	BB	BB	AA	AA	BB	AA	BB	BB	AA	BB	BB	BB	AA	BB	BB	BB	AA	BB	AA	AA	BB	BB	AA	AA	BB	AA	AA	BB	BB	BB	BB	BB	BB	BB	BB	BB	BB	BB	BB	BB	BB
bin679	3	5.85	30.4	BB	BB	BB	BB	BB	BB	BB	AA	AA	BB	AA	BB	BB	AA	BB	BB	BB	AA	BB	BB	BB	AA	BB	AA	AA	BB	BB	AA	AA	BB	AA	AA	BB	BB	BB	BB	BB	BB	BB	BB	BB	BB	BB	BB	BB	BB
bin680	3	6	30.7	BB	BB	BB	BB	BB	BB	BB	AA	AA	BB	AA	BB	BB	BB	BB	BB	BB	AA	BB	BB	BB	AA	BB	AA	BB	BB	BB	AA	AA	BB	AA	AA	BB	BB	BB	BB	BB	BB	BB	BB	BB	BB	BB	BB	BB	BB
bin681	3	6.2	32.1	BB	BB	BB	BB	BB	BB	BB	AA	AA	BB	AA	BB	BB	BB	BB	BB	BB	AA	BB	BB	BB	AA	BB	AA	BB	BB	BB	AA	AA	BB	AA	AA	BB	BB	BB	BB	BB	BB	BB	BB	BB	BB	BB	BB	BB	BB
bin682	3	6.35	32.7	BB	BB	BB	BB	BB	BB	BB	AA	AA	BB	AA	BB	BB	BB	BB	BB	BB	AA	BB	BB	BB	AA	BB	AA	BB	BB	BB	AA	AA	BB	AA	AA	BB	BB	BB	BB	BB	BB	BB	BB	BB	BB	BB	BB	BB	BB
bin683	3	6.5	33.1	BB	BB	BB	BB	BB	BB	BB	AA	AA	BB	AA	BB	BB	BB	BB	BB	BB	AA	BB	BB	BB	AA	BB	AA	BB	BB	BB	AA	AA	BB	AA	AA	BB	BB	BB	BB	BB	BB	BB	BB	BB	BB	BB	BB	BB	BB
bin684	3	6.65	33.5	BB	BB	BB	BB	BB	BB	BB	AA	AA	BB	BB	BB	BB	BB	BB	BB	BB	AA	BB	BB	BB	AA	BB	AA	BB	BB	BB	AA	AA	BB	AA	AA	BB	BB	BB	BB	BB	BB	BB	BB	BB	BB	BB	BB	BB	BB
bin685	3	6.75	33.8	BB	BB	BB	BB	BB	BB	BB	AA	AA	BB	BB	BB	BB	BB	BB	BB	BB	AA	BB	BB	BB	AA	BB	AA	BB	BB	BB	AA	AA	BB	AA	AA	BB	BB	BB	BB	BB	BB	BB	BB	BB	BB	BB	BB	BB	BB
bin686	3	6.85	34.2	BB	BB	BB	AA	BB	BB	BB	AA	AA	BB	BB	BB	BB	BB	BB	BB	BB	AA	BB	BB	BB	AA	BB	AA	BB	BB	BB	AA	AA	BB	AA	AA	BB	BB	BB	BB	BB	BB	BB	BB	BB	BB	BB	BB	BB	BB
bin687	3	6.95	34.8	BB	BB	BB	AA	BB	BB	BB	AA	AA	BB	BB	BB	BB	BB	BB	BB	BB	AA	BB	BB	BB	AA	BB	AA	BB	BB	BB	AA	AA	BB	AA	AA	BB	BB	BB	BB	BB	BB	BB	BB	BB	BB	BB	BB	BB	BB
bin688	3	7.05	34	BB	BB	BB	AA	BB	BB	BB	AA	AA	BB	BB	BB	BB	BB	BB	BB	BB	BB	BB	BB	AA	AA	BB	AA	BB	BB	BB	AA	AA	BB	AA	AA	BB	BB	BB	BB	BB	BB	BB	BB	BB	BB	BB	BB	BB	BB
bin689	3	7.15	35.5	BB	BB	BB	AA	BB	BB	BB	AA	AA	BB	BB	BB	BB	BB	BB	BB	BB	BB	BB	BB	AA	AA	BB	AA	BB	BB	BB	AA	AA	BB	AA	AA	BB	BB	BB	BB	BB	BB	BB	BB	BB	BB	BB	BB	BB	BB
bin690	3	7.25	36.5	BB	BB	BB	AA	BB	BB	BB	AA	AA	BB	BB	BB	BB	BB	BB	BB	BB	BB	BB	BB	AA	AA	BB	AA	BB	BB	BB	AA	AA	BB	AA	AA	BB	BB	BB	BB	BB	BB	BB	BB	BB	BB	BB	BB	BB	BB
bin691	3	7.35	37.2	BB	BB	BB	AA	BB	BB	BB	AA	AA	BB	BB	BB	BB	BB	BB	BB	BB	BB	BB	BB	AA	AA	BB	AA	BB	BB	BB	AA	AA	BB	AA	AA	BB	BB	BB	BB	BB	BB	BB	BB	BB	BB	BB	BB	BB	BB
bin692	3	7.45	37.9	BB	BB	BB	AA	BB	BB	BB	AA	AA	BB	AA	BB	BB	BB	BB	BB	BB	BB	BB	BB	AA	AA	BB	AA	BB	BB	BB	AA	AA	BB	AA	AA	BB	BB	BB	BB	BB	BB	BB	BB	BB	BB	BB	BB	BB	BB
bin693	3	7.55	38.3	BB	BB	BB	AA	BB	BB	BB	AA	AA	BB	AA	BB	BB	BB	BB	BB	BB	BB	BB	BB	AA	AA	BB	AA	BB	BB	BB	AA	AA	BB	AA	AA	BB	BB	BB	BB	BB	BB	BB	BB	BB	BB	BB	BB	BB	BB
bin694	3	7.65	39	BB	BB	BB	AA	BB	BB	BB	AA	AA	BB	AA	BB	BB	BB	BB	BB	BB	BB	BB	BB	AA	AA	BB	AA	BB	BB	BB	AA	AA	BB	AA	AA	BB	BB	BB	BB	BB	BB	BB	BB	BB	BB	BB	BB	BB	BB
bin695	3	7.75	39.6	BB	BB	BB	AA	BB	BB	BB	AA	AA	BB	AA	BB	BB	BB	BB	BB	BB	BB	BB	BB	AA	AA	BB	AA	BB	BB	BB	AA	AA	BB	AA	AA	BB	BB	BB	BB	BB	BB	BB	BB	BB	BB	BB	BB	BB	BB
bin696	3	7.85	40.5	BB	BB	BB	AA	BB	BB	BB	BB	AA	BB	AA	BB	BB	BB	BB	BB	BB	BB	BB	BB	AA	AA	BB	AA	BB	BB	BB	AA	AA	BB	AA	AA	BB	BB	BB	BB	BB	BB	BB	BB	BB	BB	BB	BB	BB	BB
bin697	3	7.95	41.7	BB	BB	BB	AA	BB	BB	BB	BB	AA	BB	AA	BB	BB	BB	BB	BB	BB	BB	BB	BB	AA	AA	BB	AA	BB	BB	BB	AA	AA	BB	AA	AA	BB	BB	BB	BB	BB	BB	BB	BB	BB	BB	BB	BB	BB	BB
bin698	3	8.05	42	BB	BB	BB	AA	BB	BB	BB	BB	AA	BB	AA	BB	BB	BB	BB	BB	BB	BB	BB	BB	AA	AA	BB	AA	BB	BB	BB	AA	AA	BB	AA	AA	BB	BB	BB	BB	BB	BB	BB	BB	BB	BB	BB	BB	BB	BB
bin699	3	8.15	42.4	BB	BB	BB	AA	AA	BB	BB	BB	AA	BB	AA	BB	BB	BB	BB	BB	BB	BB	BB	BB	AA	AA	BB	AA	BB	BB	BB	AA	AA	BB	AA	AA	BB	BB	BB	BB	BB	BB	BB	BB	BB	BB	BB	BB	BB	BB
bin700	3	8.35	43.1	BB	BB	BB	AA	AA	BB	BB	BB	AA	BB	AA	BB	BB	BB	BB	BB	BB	BB	BB	BB	AA	AA	BB	AA	BB	BB	BB	AA	AA	BB	AA	AA	BB	BB	BB	BB	BB	BB	BB	BB	BB	BB	BB	BB	BB	BB
bin701	3	8.55	43.4	BB	BB	BB	AA	AA	BB	BB	BB	AA	BB	BB	BB	BB	BB	BB	BB	BB	BB	BB	BB	AA	AA	BB	AA	BB	BB	BB	AA	AA	BB	AA	AA	BB	BB	BB	BB	BB	BB	BB	BB	BB	BB	BB	BB	BB	BB
bin702	3	8.65	44.1	BB	BB	BB	AA	AA	BB	BB	BB	AA	BB	BB	BB	BB	BB	AA	BB	BB	BB	BB	BB	AA	AA	BB	AA	BB	BB	BB	AA	AA	BB	AA	AA	BB	BB	BB	BB	BB	BB	AA	BB	BB	BB	BB	BB	BB	BB
bin703	3	8.75	44.8	BB	BB	AA	AA	AA	BB	BB	BB	AA	BB	BB	BB	AA	BB	AA	BB	BB	BB	BB	BB	AA	AA	BB	AA	BB	BB	BB	AA	AA	BB	AA	AA	BB	BB	BB	BB	BB	BB	AA	BB	BB	BB	BB	BB	BB	BB
bin704	3	8.85	45.5	BB	BB	AA	AA	AA	BB	BB	BB	AA	BB	BB	BB	AA	BB	AA	BB	BB	BB	BB	BB	AA	AA	BB	AA	BB	BB	BB	AA	AA	BB	AA	AA	BB	BB	BB	BB	AA	BB	AA	BB	BB	BB	BB	BB	BB	BB
bin705	3	8.95	46.6	BB	BB	AA	AA	AA	BB	BB	BB	AA	BB	BB	BB	AA	BB	AA	BB	BB	BB	BB	BB	AA	AA	BB	AA	BB	BB	BB	AA	AA	BB	AA	AA	BB	BB	BB	BB	AA	BB	AA	BB	BB	BB	BB	BB	BB	BB
bin706	3	9.05	47.1	BB	BB	AA	AA	AA	BB	BB	BB	AA	BB	BB	BB	AA	AB	AA	BB	BB	BB	BB	BB	AA	AA	BB	AA	BB	BB	BB	AA	AA	BB	AA	AA	BB	BB	BB	BB	AA	BB	AA	BB	BB	BB	BB	BB	BB	BB
bin707	3	9.15	47.6	BB	BB	AA	AA	AA	BB	BB	BB	AA	BB	BB	BB	AA	AB	AA	BB	BB	BB	BB	BB	AA	AA	BB	AA	BB	BB	BB	AA	AA	BB	AA	AA	BB	BB	BB	BB	AA	BB	AA	BB	BB	BB	BB	BB	BB	BB
bin708	3	9.25	48.6	BB	BB	AA	AA	AA	BB	BB	BB	AA	BB	BB	BB	AA	AB	AA	BB	BB	BB	AA	BB	AA	AA	BB	AA	BB	BB	BB	AA	AA	BB	AA	AA	BB	BB	BB	BB	AA	BB	AA	BB	BB	AB	BB	BB	BB	BB
bin709	3	9.35	50.3	BB	BB	AA	AA	AA	AA	BB	BB	AA	BB	BB	BB	AA	AB	AA	BB	BB	BB	AA	BB	AA	AA	BB	AA	AA	BB	BB	AA	AA	BB	AA	AA	BB	BB	BB	BB	AA	BB	AA	BB	BB	AB	BB	AA	AA	AA
bin710	3	9.45	52.6	BB	BB	AA	AA	AA	AA	BB	BB	AA	BB	BB	BB	AA	AB	AA	BB	BB	BB	AA	BB	AA	AA	BB	AA	AA	BB	BB	AA	AA	BB	AA	AA	BB	BB	BB	BB	AA	BB	AA	BB	BB	AB	BB	AA	AA	AA
bin711	3	9.55	53.3	BB	BB	AA	AA	AA	AA	BB	BB	AA	BB	BB	BB	AA	AB	AA	AB	BB	BB	AA	BB	AA	AA	BB	AA	AA	BB	BB	AA	AA	BB	AA	AA	BB	BB	BB	BB	AA	BB	AA	BB	BB	AB	BB	AA	AA	AA
bin712	3	9.65	53.7	BB	BB	BB	AA	AA	AA	BB	BB	AA	BB	BB	BB	AA	AB	AA	AB	BB	BB	AA	BB	AA	AA	BB	AA	AA	BB	BB	AA	AA	BB	AA	AA	BB	BB	BB	BB	AA	BB	BB	BB	BB	AB	BB	AA	AA	AA
bin713	3	9.75	54	BB	BB	BB	AA	AA	AA	BB	BB	AA	BB	BB	BB	AA	AB	AA	AB	BB	BB	AA	BB	AA	AA	BB	AA	AA	BB	BB	AA	AA	BB	AA	AA	BB	BB	BB	BB	AA	BB	BB	BB	BB	AB	BB	AA	AA	AA
bin714	3	9.85	56.3	BB	BB	BB	AA	AA	AA	BB	BB	AA	BB	BB	BB	AA	AB	AA	AB	BB	BB	AA	BB	AA	AA	BB	AA	AA	BB	BB	AA	AA	BB	AA	AA	BB	BB	BB	BB	AA	BB	BB	BB	BB	AB	BB	AA	AA	AA
bin715	3	9.95	58.4	BB	BB	BB	AA	AA	AA	BB	BB	AA	BB	BB	BB	AA	AB	AA	AB	BB	BB	AA	BB	AA	AA	BB	AA	BB	BB	BB	AA	AA	BB	AA	AA	BB	BB	BB	BB	AA	BB	BB	BB	BB	AB	BB	BB	BB	BB
bin716	3	10.05	58.7	BB	BB	BB	AA	AA	AA	BB	BB	AA	BB	BB	BB	AA	AB	AA	BB	BB	BB	AA	BB	AA	AA	BB	AA	BB	BB	BB	AA	AA	BB	AA	AA	BB	BB	BB	BB	BB	BB	BB	BB	BB	AB	BB	BB	BB	BB
bin717	3	10.15	59.3	BB	BB	BB	AA	AA	AA	BB	BB	AA	BB	BB	BB	AA	BB	AA	BB	BB	BB	AA	BB	AA	AA	BB	AA	BB	BB	BB	AA	AA	BB	AA	AA	BB	BB	BB	BB	BB	BB	BB	BB	BB	AB	BB	BB	BB	BB
bin718	3	10.3	59.7	BB	BB	BB	AA	BB	AA	BB	BB	AA	BB	BB	BB	AA	BB	AA	BB	BB	BB	AA	BB	AA	AA	BB	AA	BB	BB	BB	AA	AA	BB	AA	AA	BB	BB	BB	BB	BB	BB	BB	BB	BB	BB	BB	BB	BB	BB
bin719	3	10.45	60.4	BB	BB	BB	AA	BB	AA	BB	BB	AA	BB	BB	BB	AA	BB	AA	BB	BB	BB	AA	BB	AA	AA	BB	AA	BB	BB	BB	AA	BB	BB	AA	AA	BB	BB	BB	BB	BB	BB	BB	BB	BB	BB	BB	BB	BB	BB
bin720	3	10.55	60.7	BB	BB	BB	AA	BB	AA	BB	BB	AA	BB	BB	BB	AA	BB	AA	BB	BB	BB	AA	BB	AA	AA	BB	AA	BB	BB	BB	AA	BB	BB	AA	AA	BB	BB	BB	BB	BB	BB	BB	BB	BB	BB	BB	BB	BB	BB
bin721	3	10.65	61	BB	BB	BB	AA	BB	AA	BB	BB	AA	BB	BB	BB	AA	BB	AA	BB	BB	BB	AA	BB	AA	AA	BB	AA	BB	BB	BB	AA	BB	BB	AA	AA	BB	BB	BB	BB	BB	BB	BB	BB	BB	BB	BB	BB	BB	BB
bin722	3	10.75	61.4	BB	BB	BB	AA	BB	AA	BB	BB	AA	BB	BB	BB	AA	BB	AA	BB	BB	BB	AA	BB	AA	AA	BB	AA	BB	BB	BB	AA	BB	BB	AA	AA	BB	BB	BB	BB	BB	BB	BB	BB	BB	BB	BB	BB	BB	BB
bin723	3	10.85	61.9	BB	BB	BB	AA	BB	AA	BB	BB	AA	BB	BB	BB	AA	BB	AA	BB	BB	BB	AA	BB	AA	AA	BB	AA	BB	BB	BB	AA	BB	BB	AA	AA	BB	BB	BB	BB	BB	BB	BB	BB	BB	BB	BB	BB	BB	BB
bin724	3	10.95	62.4	BB	BB	BB	AA	BB	AA	BB	BB	AA	BB	BB	BB	AA	BB	AA	BB	BB	BB	AA	BB	AA	AA	BB	AA	BB	BB	BB	BB	BB	BB	AA	AA	BB	BB	BB	BB	BB	BB	BB	BB	BB	BB	BB	BB	BB	BB
bin725	3	11.05	62.7	BB	BB	BB	AA	BB	AA	BB	BB	AA	BB	BB	BB	AA	BB	AA	BB	BB	BB	AA	BB	AA	AA	BB	AA	BB	BB	BB	BB	BB	BB	AA	AA	BB	BB	BB	BB	BB	BB	BB	BB	BB	BB	BB	BB	BB	BB
bin726	3	11.15	63	BB	BB	BB	AA	BB	AA	BB	BB	AA	BB	BB	BB	AA	BB	AA	BB	BB	BB	AA	BB	AA	AA	BB	AA	BB	BB	BB	BB	BB	BB	AA	AA	BB	BB	BB	BB	BB	BB	BB	BB	BB	BB	BB	BB	BB	BB
bin727	3	11.25	63.3	BB	BB	BB	AA	BB	AA	BB	BB	AA	BB	BB	BB	AA	BB	AA	BB	BB	BB	AA	BB	AA	AA	BB	AA	BB	BB	BB	BB	BB	BB	AA	AA	BB	BB	BB	BB	BB	BB	BB	BB	BB	BB	BB	BB	BB	BB
bin728	3	11.35	63.5	BB	BB	BB	AA	BB	AA	BB	BB	AA	BB	BB	BB	AA	BB	AA	BB	BB	BB	AA	BB	AA	AA	BB	AA	BB	BB	BB	BB	BB	BB	AA	AA	BB	BB	BB	BB	BB	BB	BB	BB	BB	BB	BB	BB	BB	BB
bin729	3	11.45	63.8	BB	BB	BB	AA	BB	AA	BB	BB	AA	BB	BB	BB	AA	BB	AA	BB	BB	BB	AA	BB	AA	AA	BB	AA	BB	BB	BB	BB	BB	BB	AA	AA	BB	BB	BB	BB	BB	BB	BB	BB	BB	BB	BB	BB	BB	BB
bin730	3	11.55	64.2	BB	BB	BB	AA	BB	AA	BB	BB	AA	BB	BB	BB	AA	BB	AA	BB	BB	BB	AA	BB	BB	AA	BB	AA	BB	BB	BB	BB	BB	BB	AA	AA	BB	BB	BB	BB	BB	BB	BB	BB	BB	BB	BB	BB	BB	BB
bin731	3	11.65	64.7	BB	BB	BB	AA	BB	AA	BB	BB	AA	BB	BB	BB	AA	BB	AA	BB	BB	BB	AA	BB	BB	AA	BB	AA	BB	BB	BB	BB	BB	BB	AA	AA	BB	BB	BB	BB	BB	BB	BB	BB	BB	BB	BB	BB	BB	BB
bin732	3	11.75	65	BB	BB	BB	AA	BB	AA	BB	BB	AA	BB	BB	BB	AA	BB	AA	BB	BB	BB	AA	BB	BB	AA	BB	AA	BB	BB	BB	BB	AA	BB	AA	AA	BB	BB	BB	BB	BB	BB	BB	BB	BB	BB	BB	BB	BB	BB
bin733	3	11.85	65.3	BB	BB	BB	AA	BB	AA	BB	BB	AA	BB	BB	BB	AA	BB	AA	BB	BB	BB	AA	BB	BB	AA	BB	AA	BB	BB	BB	BB	AA	BB	AA	AA	BB	BB	BB	BB	BB	BB	BB	BB	BB	BB	BB	BB	BB	BB
bin734	3	11.95	65.8	BB	BB	BB	AA	BB	AA	BB	BB	AA	BB	BB	BB	BB	BB	BB	BB	BB	BB	AA	BB	BB	AA	BB	AA	BB	BB	BB	BB	AA	BB	AA	AA	BB	BB	BB	BB	BB	BB	BB	BB	BB	BB	BB	BB	BB	BB
bin735	3	12.05	66.1	BB	BB	BB	AA	BB	AA	BB	BB	AA	BB	BB	BB	BB	BB	BB	BB	BB	BB	AA	BB	BB	AA	BB	AA	BB	BB	BB	BB	AA	BB	AA	AA	BB	BB	BB	BB	BB	BB	BB	BB	BB	BB	BB	BB	BB	BB
bin736	3	12.15	66.4	BB	BB	BB	AA	BB	AA	BB	BB	AA	BB	BB	BB	BB	BB	BB	BB	BB	BB	AA	BB	BB	AA	BB	AA	BB	BB	BB	BB	AA	BB	AA	AA	BB	BB	BB	BB	BB	BB	BB	BB	BB	BB	BB	BB	BB	BB
bin737	3	12.25	66.7	BB	BB	BB	AA	BB	AA	BB	BB	AA	BB	BB	BB	BB	BB	BB	BB	BB	BB	AA	BB	BB	AA	BB	AA	BB	BB	BB	BB	AA	BB	AA	AA	BB	BB	BB	BB	BB	BB	BB	BB	BB	BB	BB	BB	BB	BB
bin738	3	12.4	67.1	BB	BB	BB	AA	BB	AA	BB	BB	AA	BB	BB	BB	BB	BB	BB	BB	BB	BB	AA	BB	BB	AA	BB	AA	BB	BB	BB	BB	AA	BB	AA	AA	BB	BB	BB	BB	BB	BB	BB	BB	BB	BB	BB	BB	BB	BB
bin739	3	12.6	67.4	BB	BB	BB	AA	BB	AA	BB	BB	AA	BB	BB	BB	BB	BB	BB	BB	BB	BB	AA	BB	BB	AA	BB	AA	BB	BB	BB	BB	AA	BB	AA	AA	BB	BB	BB	BB	BB	BB	BB	BB	BB	BB	BB	BB	BB	BB
bin740	3	12.75	67.7	BB	BB	BB	AA	BB	AA	BB	BB	AA	BB	BB	BB	BB	BB	BB	BB	BB	BB	AA	BB	BB	AA	BB	AA	BB	BB	BB	BB	AA	BB	AA	AA	BB	BB	BB	BB	BB	BB	BB	BB	BB	BB	BB	BB	BB	BB
bin741	3	12.85	68.3	BB	BB	BB	AA	BB	AA	BB	BB	AA	BB	BB	BB	BB	BB	BB	BB	BB	BB	AA	BB	BB	AA	BB	AA	BB	BB	BB	BB	AA	BB	AA	AA	BB	BB	BB	BB	BB	BB	BB	BB	BB	BB	BB	BB	BB	BB
bin742	3	12.95	69	BB	BB	BB	AA	BB	AA	BB	BB	AA	BB	BB	BB	BB	BB	BB	BB	BB	BB	AA	BB	BB	AA	BB	AA	BB	BB	BB	BB	AA	BB	AA	AA	BB	BB	BB	BB	BB	BB	BB	BB	BB	BB	BB	BB	BB	BB
bin743	3	13.1	69.8	BB	BB	BB	AA	BB	AA	BB	BB	AA	BB	BB	BB	BB	BB	BB	BB	BB	BB	AA	BB	BB	AA	BB	AA	BB	BB	BB	BB	AA	BB	AA	AA	BB	BB	BB	BB	BB	BB	BB	BB	BB	BB	BB	BB	BB	BB
bin744	3	13.25	69.8	BB	BB	BB	AA	BB	BB	BB	BB	AA	BB	BB	BB	BB	BB	BB	BB	BB	BB	AA	BB	BB	AA	BB	AA	BB	BB	BB	BB	AA	BB	AA	AA	BB	BB	BB	BB	BB	BB	BB	BB	BB	BB	BB	BB	BB	BB
bin745	3	13.35	70.1	BB	BB	BB	AA	BB	BB	BB	BB	AA	BB	BB	BB	BB	BB	BB	BB	BB	BB	AA	BB	BB	AA	BB	AA	BB	BB	BB	BB	AA	BB	AA	AA	BB	BB	BB	BB	BB	BB	BB	BB	BB	BB	BB	BB	BB	BB
bin746	3	13.65	70.4	BB	BB	BB	AA	BB	BB	BB	BB	AA	BB	BB	BB	BB	BB	BB	BB	BB	BB	AA	BB	BB	AA	BB	AA	BB	BB	BB	BB	AA	BB	AA	AA	BB	BB	BB	BB	BB	BB	BB	BB	BB	BB	BB	BB	BB	BB
bin747	3	13.95	71.1	BB	BB	BB	AA	BB	BB	BB	BB	AA	BB	BB	BB	BB	BB	BB	BB	BB	BB	AA	BB	BB	AA	BB	AA	BB	BB	BB	BB	AA	BB	AA	AA	BB	BB	BB	BB	BB	BB	BB	BB	BB	BB	BB	BB	BB	BB
bin748	3	14.05	71.4	BB	BB	BB	AA	BB	BB	BB	BB	AA	BB	BB	BB	BB	BB	BB	BB	BB	BB	AA	BB	BB	AA	BB	AA	BB	BB	BB	BB	BB	BB	AA	AA	BB	BB	BB	BB	BB	BB	BB	BB	BB	BB	BB	BB	BB	BB
bin749	3	14.15	71.7	BB	BB	BB	AA	BB	BB	BB	BB	AA	BB	BB	BB	BB	BB	BB	BB	BB	BB	AA	BB	BB	AA	BB	AA	BB	BB	BB	BB	BB	BB	AA	AA	BB	BB	BB	BB	BB	BB	BB	BB	BB	BB	BB	BB	BB	BB
bin750	3	14.25	72.1	BB	BB	BB	AA	BB	BB	BB	BB	AA	BB	BB	BB	BB	BB	BB	BB	BB	BB	AA	BB	BB	AA	BB	AA	BB	BB	BB	BB	BB	BB	AA	AA	BB	BB	BB	BB	BB	BB	BB	BB	BB	BB	BB	BB	BB	BB
bin751	3	14.35	72.5	BB	BB	BB	AA	BB	BB	BB	BB	AA	BB	BB	BB	BB	BB	BB	BB	BB	BB	AA	BB	BB	AA	BB	AA	BB	BB	BB	BB	BB	BB	AA	AA	BB	BB	BB	BB	BB	BB	BB	BB	BB	BB	BB	BB	BB	BB
bin752	3	14.45	72.8	BB	BB	BB	AA	BB	BB	BB	BB	AA	BB	BB	BB	BB	BB	BB	BB	BB	BB	AA	BB	BB	AA	BB	AA	BB	BB	BB	BB	BB	BB	AA	AA	BB	BB	BB	BB	BB	BB	BB	BB	BB	BB	BB	BB	BB	BB
bin753	3	14.55	73.1	BB	BB	BB	AA	BB	BB	BB	BB	AA	BB	BB	BB	BB	BB	BB	BB	BB	BB	AA	BB	BB	AA	BB	AA	BB	BB	BB	BB	BB	BB	AA	AA	BB	BB	BB	BB	BB	BB	BB	BB	BB	BB	BB	BB	BB	BB
bin754	3	14.7	73.4	BB	BB	BB	AA	BB	BB	BB	BB	AA	BB	BB	BB	BB	BB	BB	BB	BB	BB	AA	BB	BB	AA	BB	AA	BB	BB	BB	BB	BB	BB	AA	AA	BB	BB	BB	BB	BB	BB	BB	BB	BB	BB	BB	BB	BB	BB
bin755	3	14.85	73.6	BB	BB	AA	AA	BB	BB	BB	BB	AA	BB	BB	BB	BB	BB	BB	BB	BB	BB	AA	BB	BB	AA	BB	AA	BB	BB	BB	BB	BB	BB	AA	AA	BB	BB	BB	BB	BB	BB	BB	BB	BB	BB	BB	BB	BB	BB
bin756	3	14.95	73.8	BB	BB	AA	AA	BB	BB	BB	BB	AA	BB	BB	BB	BB	BB	BB	AA	BB	BB	AA	BB	BB	AA	BB	AA	BB	BB	BB	BB	BB	BB	AA	AA	BB	BB	BB	BB	BB	BB	BB	BB	BB	BB	BB	BB	BB	BB
bin757	3	15.05	74.1	BB	BB	AA	AA	BB	BB	BB	BB	AA	BB	BB	BB	BB	BB	BB	AA	BB	BB	AA	BB	BB	AA	BB	AA	BB	BB	BB	BB	BB	BB	AA	AA	BB	BB	BB	BB	BB	BB	BB	BB	BB	BB	BB	BB	BB	BB
bin758	3	15.15	74.5	BB	BB	AA	AA	BB	BB	BB	BB	AA	BB	BB	BB	BB	BB	BB	AA	BB	BB	AA	BB	BB	AA	BB	AA	BB	BB	BB	BB	BB	BB	AA	AA	BB	BB	BB	AB	BB	BB	BB	BB	BB	BB	BB	AA	BB	BB
bin759	3	15.25	74.9	BB	BB	AA	AA	BB	BB	BB	BB	AA	BB	BB	BB	BB	BB	BB	AA	BB	BB	AA	BB	BB	AA	BB	AA	BB	BB	BB	BB	BB	BB	AA	AA	BB	BB	BB	AB	BB	BB	BB	BB	BB	BB	BB	AA	BB	BB
bin760	3	15.35	75.2	BB	BB	AA	AA	BB	BB	BB	BB	AA	BB	BB	BB	BB	BB	BB	AA	BB	BB	AA	BB	BB	AA	BB	AA	BB	BB	BB	BB	BB	BB	AA	AA	BB	BB	BB	AB	BB	BB	BB	BB	BB	BB	BB	AA	BB	BB
bin761	3	15.45	75.9	BB	BB	AA	AA	BB	BB	BB	BB	AA	BB	BB	BB	BB	BB	BB	AA	BB	BB	AA	BB	BB	AA	BB	AA	BB	BB	BB	BB	BB	BB	AA	AA	BB	BB	BB	AB	BB	BB	BB	BB	BB	BB	BB	AA	BB	BB
bin762	3	15.6	76.6	BB	BB	AA	AA	BB	BB	BB	BB	AA	BB	BB	BB	BB	BB	BB	AA	BB	BB	AA	BB	BB	AA	BB	AA	BB	BB	BB	BB	BB	BB	AA	AA	BB	BB	BB	AB	BB	BB	BB	BB	BB	BB	BB	AA	BB	BB
bin763	3	15.8	76.9	BB	BB	AA	AA	BB	BB	BB	BB	AA	BB	BB	BB	BB	BB	BB	AA	BB	BB	AA	BB	BB	AA	BB	AA	BB	BB	BB	BB	BB	BB	AA	AA	BB	BB	BB	AB	BB	BB	BB	BB	BB	BB	BB	AA	BB	BB
bin764	3	15.95	77.2	BB	BB	AA	AA	BB	BB	BB	BB	AA	BB	BB	BB	BB	BB	BB	AA	BB	BB	AA	BB	BB	AA	BB	AA	BB	BB	BB	BB	BB	BB	AA	AA	BB	BB	BB	AB	BB	BB	BB	BB	BB	BB	BB	AA	BB	BB
bin765	3	16.05	77.5	BB	BB	AA	AA	BB	BB	BB	BB	AA	BB	BB	BB	BB	BB	BB	AA	BB	BB	AA	BB	BB	AA	BB	AA	BB	BB	BB	BB	BB	BB	AA	AA	BB	BB	BB	AB	BB	BB	BB	BB	BB	BB	BB	AA	BB	BB
bin766	3	16.15	77.8	BB	BB	AA	AA	BB	BB	BB	BB	AA	BB	BB	BB	BB	BB	BB	AA	BB	BB	AA	BB	BB	AA	BB	AA	BB	BB	BB	BB	BB	BB	AA	AA	BB	BB	BB	AB	BB	BB	BB	BB	BB	BB	BB	AA	BB	BB
bin767	3	16.25	78.2	BB	BB	AA	AA	BB	BB	BB	BB	AA	BB	BB	BB	BB	BB	BB	AA	BB	BB	AA	BB	BB	AA	BB	AA	BB	BB	BB	BB	BB	BB	AA	AA	BB	BB	BB	AB	BB	BB	BB	BB	BB	BB	BB	AA	BB	BB
bin768	3	16.35	78.5	BB	BB	AA	AA	BB	BB	BB	BB	AA	BB	BB	BB	BB	BB	BB	AA	BB	BB	AA	BB	BB	AA	BB	AA	BB	BB	BB	BB	BB	BB	AA	AA	BB	BB	BB	AB	BB	BB	BB	BB	BB	BB	BB	AA	BB	BB
bin769	3	16.45	78.8	BB	BB	AA	AA	BB	BB	BB	BB	AA	BB	BB	BB	BB	BB	BB	AA	BB	BB	AA	BB	BB	AA	BB	AA	BB	BB	BB	BB	BB	BB	AA	AA	BB	BB	BB	AB	BB	BB	BB	BB	BB	BB	BB	AA	BB	BB
bin770	3	16.55	79.2	BB	BB	AA	AA	BB	BB	BB	BB	AA	BB	BB	BB	BB	BB	BB	AA	BB	BB	AA	BB	BB	AA	BB	AA	BB	BB	BB	BB	BB	BB	AA	AA	BB	BB	BB	BB	BB	BB	BB	BB	BB	BB	BB	AA	BB	BB
bin771	3	16.65	79.4	BB	BB	AA	AA	BB	BB	BB	BB	AA	BB	BB	BB	BB	BB	BB	AA	BB	BB	AA	BB	BB	AA	BB	AA	BB	BB	BB	BB	BB	BB	AA	AA	BB	BB	BB	BB	BB	BB	BB	BB	BB	BB	BB	AA	BB	BB
bin772	3	16.75	79.6	BB	BB	AA	AA	BB	BB	BB	BB	AA	BB	BB	BB	AA	BB	BB	AA	BB	BB	AA	BB	BB	AA	BB	AA	BB	BB	BB	BB	BB	BB	AA	AA	BB	BB	BB	BB	BB	BB	BB	BB	BB	BB	BB	AA	BB	BB
bin773	3	16.85	79.9	BB	BB	AA	AA	BB	BB	BB	BB	AA	BB	BB	BB	AA	BB	BB	AA	BB	BB	AA	BB	BB	AA	BB	AA	BB	BB	BB	BB	BB	BB	AA	AA	BB	BB	BB	BB	BB	BB	BB	BB	BB	BB	BB	AA	BB	BB
bin774	3	17.05	80.2	BB	BB	AA	AA	BB	BB	BB	BB	AA	BB	BB	BB	AA	BB	AA	AA	BB	BB	AA	BB	BB	AA	BB	AA	BB	BB	BB	BB	BB	BB	AA	AA	BB	BB	BB	BB	BB	BB	AA	BB	BB	BB	BB	AA	BB	BB
bin775	3	17.25	80.7	BB	AA	AA	AA	AA	BB	BB	BB	AA	BB	BB	AA	AA	BB	AA	AA	BB	BB	AA	BB	BB	AA	BB	AA	BB	BB	BB	AA	BB	BB	AA	AA	BB	BB	BB	BB	AA	BB	AA	BB	BB	BB	BB	AA	BB	BB
bin776	3	17.35	81.3	BB	AA	AA	AA	AA	BB	BB	BB	AA	BB	BB	AA	AA	BB	AA	AA	BB	BB	AA	BB	BB	AA	BB	AA	BB	AA	BB	AA	BB	BB	AA	AA	BB	BB	AA	BB	AA	BB	AA	BB	BB	BB	BB	AA	BB	BB
bin777	3	17.45	82	BB	AA	AA	AA	AA	BB	BB	BB	AA	BB	BB	AA	AA	BB	AA	AA	BB	BB	AA	BB	BB	AA	BB	AA	BB	AA	BB	AA	BB	BB	AA	AA	BB	BB	AA	BB	AA	BB	AA	BB	BB	BB	BB	AA	BB	BB
bin778	3	17.55	83.4	BB	AA	AA	AA	AA	BB	BB	BB	AA	BB	BB	AA	AA	BB	AA	AA	BB	BB	AA	BB	BB	AA	BB	AA	BB	AA	BB	AA	BB	BB	AA	AA	BB	BB	AA	BB	AA	BB	AA	BB	BB	BB	BB	AA	BB	BB
bin779	3	17.65	84.1	BB	AA	AA	AA	AA	BB	BB	BB	AA	BB	BB	AA	AA	BB	AA	AA	BB	BB	AA	BB	BB	AA	BB	AA	BB	AA	BB	AA	BB	BB	AA	AA	BB	BB	AA	BB	AA	BB	AA	BB	BB	BB	BB	AA	BB	BB
bin780	3	17.75	84.4	BB	AA	AA	AA	AA	BB	BB	BB	AA	BB	BB	AA	AA	BB	AA	AA	BB	BB	AA	BB	BB	AA	BB	AA	BB	AA	BB	AA	BB	BB	AA	AA	BB	BB	AA	BB	AA	BB	AA	BB	BB	BB	BB	AA	BB	BB
bin781	3	17.85	84.8	BB	AA	AA	AA	AA	BB	BB	BB	AA	BB	BB	AA	AA	BB	AA	AA	BB	BB	AA	BB	BB	AA	BB	AA	BB	AA	BB	AA	BB	BB	AA	AA	BB	BB	AA	BB	AA	BB	AA	BB	BB	BB	BB	AA	BB	BB
bin782	3	17.95	85.1	BB	AA	AA	AA	AA	BB	BB	BB	AA	BB	BB	AA	AA	BB	AA	AA	BB	BB	AA	BB	BB	AA	BB	AA	BB	AA	BB	AA	BB	BB	AA	AA	BB	BB	AA	BB	AA	BB	AA	BB	BB	BB	BB	AA	BB	BB
bin783	3	18.05	86.2	BB	AA	AA	AA	BB	BB	BB	BB	AA	BB	BB	AA	AA	BB	AA	AA	BB	BB	AA	BB	BB	AA	BB	AA	BB	AA	BB	AA	BB	BB	AA	AA	BB	BB	AA	BB	AA	BB	AA	BB	BB	BB	BB	AA	BB	BB
bin784	3	18.15	87.6	BB	AA	AA	AA	BB	BB	BB	BB	AA	BB	BB	BB	AA	BB	AA	AA	BB	BB	AA	BB	BB	AA	BB	AA	BB	AA	BB	AA	BB	BB	AA	AA	BB	BB	AA	BB	AA	BB	AA	BB	BB	BB	BB	AA	BB	BB
bin785	3	18.35	87.9	BB	AA	AA	AA	BB	BB	BB	BB	AA	BB	BB	BB	AA	BB	AA	AA	BB	BB	AA	BB	BB	AA	BB	AA	BB	AA	BB	AA	BB	BB	AA	AA	BB	BB	AA	BB	AA	BB	AA	BB	BB	BB	BB	AA	BB	BB
bin786	3	18.65	88.9	AA	AA	AA	AA	BB	BB	BB	BB	AA	BB	BB	BB	AA	BB	AA	AA	BB	BB	AA	BB	BB	AA	BB	AA	BB	AA	BB	AA	BB	BB	AA	AA	BB	BB	AA	BB	AA	BB	AA	BB	BB	BB	BB	AA	BB	BB
bin787	3	18.85	89.6	AA	AA	AA	AA	BB	BB	BB	BB	AA	BB	BB	BB	AA	BB	AA	AA	BB	BB	AA	BB	BB	AA	BB	AA	BB	AA	BB	AA	BB	BB	AA	AA	BB	BB	AA	BB	AA	BB	AA	BB	BB	BB	BB	AA	BB	BB
bin788	3	20.25	89.9	AA	AA	AA	AA	BB	BB	BB	BB	AA	BB	BB	BB	AA	BB	AA	AA	BB	BB	AA	BB	BB	AA	BB	AA	BB	AA	BB	AA	BB	AA	AA	AA	BB	BB	AA	BB	AA	BB	AA	BB	BB	BB	BB	AA	BB	BB
bin789	3	21.65	90.2	AA	AA	AA	AA	BB	BB	BB	BB	AA	BB	BB	BB	AA	BB	AA	AA	BB	BB	AA	BB	BB	AA	BB	AA	BB	AA	BB	AA	BB	AA	AA	AA	BB	BB	AA	BB	AA	BB	AA	BB	BB	BB	BB	AA	BB	BB
bin790	3	21.85	91.6	AA	AA	AA	AA	BB	BB	BB	BB	BB	BB	BB	BB	AA	BB	AA	AA	BB	BB	AA	BB	BB	AA	BB	AA	BB	AA	BB	AA	BB	AA	AA	AA	BB	BB	AA	BB	AA	BB	AA	BB	BB	BB	BB	AA	BB	BB
bin791	3	22.05	91.9	AA	AA	AA	AA	BB	BB	BB	BB	BB	BB	BB	BB	AA	BB	AA	AA	BB	BB	AA	BB	BB	AA	BB	AA	AA	AA	BB	AA	BB	AA	AA	AA	BB	BB	AA	BB	AA	BB	AA	BB	BB	BB	BB	AA	BB	BB
bin792	3	22.2	92.2	AA	AA	AA	AA	BB	BB	BB	BB	BB	BB	BB	BB	AA	BB	AA	AA	BB	BB	AA	BB	BB	AA	BB	AA	AA	AA	BB	AA	BB	AA	AA	AA	BB	BB	AA	BB	AA	BB	AA	BB	BB	BB	BB	AA	BB	BB
bin793	3	22.45	93.2	AA	AA	AA	AA	BB	BB	BB	BB	BB	BB	BB	BB	AA	BB	AA	AA	BB	BB	AA	BB	BB	BB	BB	AA	AA	AA	BB	AA	BB	AA	AA	AA	BB	BB	AA	BB	AA	BB	AA	BB	BB	BB	BB	AA	BB	BB
bin794	3	22.75	93.8	AA	AA	AA	AA	BB	BB	BB	BB	BB	BB	BB	BB	AA	BB	AA	AA	BB	BB	AA	BB	BB	BB	BB	AA	AA	AA	BB	AA	BB	AA	AA	AA	BB	BB	AA	BB	AA	BB	AA	BB	BB	BB	BB	AA	BB	BB
bin795	3	22.95	94.3	AA	AA	AA	AA	BB	BB	BB	BB	BB	BB	BB	BB	AA	BB	AA	AA	BB	BB	AA	BB	BB	BB	BB	AA	AA	AA	BB	AA	BB	AA	AA	AA	BB	BB	AA	BB	AA	BB	AA	BB	BB	BB	BB	AA	BB	BB
bin796	3	23.05	94.8	AA	AA	AA	AA	BB	BB	BB	AA	BB	BB	BB	BB	AA	BB	AA	AA	BB	BB	AA	BB	BB	BB	BB	AA	AA	AA	BB	AA	BB	AA	AA	AA	BB	BB	AA	BB	AA	BB	AA	BB	BB	BB	BB	AA	BB	BB
bin797	3	23.15	95.2	AA	AA	AA	AA	BB	BB	BB	AA	BB	BB	BB	BB	AA	BB	AA	AA	BB	BB	AA	BB	BB	BB	BB	AA	AA	AA	BB	AA	BB	AA	BB	AA	BB	BB	AA	BB	AA	BB	AA	BB	BB	BB	BB	AA	BB	BB
bin798	3	23.25	95.5	AA	AA	AA	AA	BB	BB	BB	AA	BB	BB	BB	BB	AA	BB	AA	AA	BB	BB	AA	BB	BB	BB	BB	AA	AA	AA	BB	AA	BB	AA	BB	AA	BB	BB	AA	BB	AA	BB	AA	BB	BB	BB	BB	AA	BB	BB
bin799	3	23.35	96.2	AA	AA	AA	AA	BB	BB	BB	AA	BB	BB	BB	BB	AA	BB	AA	AA	BB	BB	AA	BB	BB	BB	BB	AA	AA	AA	BB	AA	BB	AA	BB	AA	BB	BB	AA	BB	AA	BB	AA	BB	BB	BB	BB	AA	BB	BB
bin800	3	23.75	97.2	AA	AA	AA	AA	BB	BB	BB	AA	BB	BB	BB	BB	AA	BB	AA	AA	AA	BB	AA	BB	BB	BB	BB	AA	AA	AA	BB	AA	BB	AA	BB	AA	BB	BB	AA	BB	AA	BB	AA	BB	BB	BB	BB	AA	BB	BB
bin801	3	24.15	97.5	AA	AA	AA	AA	BB	BB	BB	AA	BB	BB	BB	BB	AA	BB	AA	AA	AA	BB	AA	BB	BB	BB	BB	AA	AA	AA	BB	AA	BB	AA	BB	AA	BB	BB	AA	BB	AA	BB	AA	BB	BB	BB	BB	AA	BB	BB
bin802	3	24.25	97.9	AA	AA	AA	AA	BB	BB	BB	AA	BB	BB	BB	BB	AA	BB	AA	AA	AA	BB	AA	BB	BB	BB	BB	AA	AA	AA	BB	AA	BB	AA	BB	AA	BB	BB	AA	BB	AA	BB	AA	BB	BB	BB	BB	AA	BB	BB
bin803	3	24.35	98.2	AA	AA	AA	AA	BB	BB	BB	AA	BB	BB	BB	BB	AA	BB	AA	AA	AA	BB	AA	BB	BB	BB	BB	AA	AA	AA	BB	AA	BB	AA	BB	AA	BB	BB	AA	BB	AA	BB	AA	BB	BB	BB	BB	AA	BB	BB
bin804	3	24.5	98.6	AA	AA	AA	AA	BB	BB	BB	AA	BB	BB	BB	BB	AA	BB	AA	AA	AA	AA	AA	BB	BB	BB	BB	AA	AA	BB	BB	AA	BB	AA	BB	AA	BB	BB	AA	BB	AA	BB	AA	BB	BB	BB	BB	AA	BB	BB
bin805	3	24.65	99.1	AA	AA	AA	AA	BB	BB	BB	AA	BB	BB	BB	BB	AA	BB	AA	AA	AA	AA	AA	BB	BB	BB	BB	AA	AA	BB	BB	AA	BB	AA	BB	AA	BB	BB	AA	BB	AA	BB	AA	BB	BB	BB	BB	AA	BB	BB
bin806	3	24.75	99.5	AA	AA	AA	AA	BB	BB	BB	AA	BB	BB	BB	BB	AA	BB	AA	AA	AA	AA	AA	BB	BB	BB	BB	AA	AA	BB	BB	AA	BB	AA	BB	AA	BB	BB	AA	BB	AA	BB	AA	BB	BB	BB	BB	AA	BB	BB
bin807	3	24.9	99.9	AA	AA	AA	AA	BB	BB	BB	AA	BB	BB	BB	BB	AA	BB	AA	AA	AA	AA	AA	BB	BB	BB	BB	AA	AA	BB	BB	AA	BB	AA	BB	AA	BB	BB	AA	BB	AA	BB	AA	BB	BB	BB	BB	AA	BB	BB
bin808	3	25.05	100.6	AA	AA	AA	AA	BB	BB	BB	AA	AA	BB	BB	BB	AA	BB	AA	AA	AA	AA	AA	BB	BB	BB	BB	AA	AA	BB	BB	AA	BB	AA	BB	AA	BB	BB	AA	BB	AA	BB	AA	BB	BB	BB	BB	AA	BB	BB
bin809	3	25.2	100.9	AA	AA	AA	AA	BB	BB	BB	AA	AA	BB	BB	BB	AA	BB	AA	AA	AA	AA	AA	BB	BB	BB	BB	AA	AA	BB	BB	AA	BB	AA	BB	AA	BB	BB	AA	BB	AA	BB	AA	BB	BB	BB	BB	AA	BB	BB
bin810	3	25.35	103	AA	AA	AA	AA	BB	BB	BB	AA	AA	BB	BB	BB	AA	BB	AA	AA	AA	AA	AA	BB	BB	BB	BB	AA	AA	BB	BB	AA	BB	AA	BB	AA	BB	BB	AA	BB	AA	BB	AA	BB	BB	BB	BB	AA	BB	BB
bin811	3	25.45	103.6	AA	AA	AA	AA	BB	BB	BB	AA	AA	BB	BB	BB	AA	BB	AA	AA	AA	AA	AA	BB	BB	AA	BB	AA	AA	BB	BB	AA	BB	AA	BB	AA	BB	BB	AA	BB	AA	BB	AA	BB	BB	BB	BB	AA	BB	AA
bin812	3	25.55	104.1	AA	AA	AA	AA	BB	BB	BB	AA	AA	BB	BB	BB	AA	AA	AA	AA	AA	AA	AA	BB	BB	AA	BB	AA	AA	BB	BB	AA	BB	AA	BB	AA	BB	BB	AA	BB	BB	BB	AA	BB	BB	BB	BB	AA	BB	AA
bin813	3	25.65	104.7	AA	AA	AA	AA	BB	BB	BB	AA	AA	BB	BB	BB	AA	AA	AA	AA	AA	AA	AA	BB	BB	AA	BB	AA	AA	BB	BB	AA	BB	AA	BB	AA	BB	BB	AA	BB	BB	BB	AA	BB	BB	BB	BB	AA	BB	AA
bin814	3	25.75	105.2	AA	AA	AA	AA	BB	BB	BB	AA	AA	BB	BB	BB	AA	AA	AA	AA	AA	AA	AA	BB	BB	AA	BB	AA	AA	BB	BB	AA	BB	AA	BB	AA	BB	BB	AA	BB	BB	AA	AA	BB	BB	BB	BB	AA	BB	AA
bin815	3	25.85	105.7	AA	AA	AA	AA	AA	BB	BB	AA	AA	BB	BB	BB	AA	AA	AA	AA	AA	AA	AA	BB	BB	AA	BB	AA	AA	BB	BB	AA	BB	AA	BB	AA	BB	BB	AA	BB	BB	AA	AA	BB	BB	BB	BB	AA	BB	AA
bin816	3	25.95	106.4	AA	AA	AA	AA	AA	BB	BB	AA	AA	BB	AA	BB	AA	AA	AA	AA	AA	AA	AA	BB	BB	AA	BB	AA	AA	BB	BB	AA	BB	AA	BB	AA	BB	BB	AA	BB	BB	AA	AA	BB	BB	BB	BB	AA	BB	AA
bin817	3	26.1	107.4	AA	AA	AA	AA	AA	BB	BB	AA	AA	BB	AA	BB	AA	AA	AA	AA	AA	AA	AA	BB	BB	AA	BB	AA	AA	BB	BB	AA	BB	AA	BB	AA	BB	BB	AA	BB	BB	AA	AA	BB	BB	BB	BB	AA	BB	AA
bin818	3	26.25	108	AA	AA	AA	AA	AA	BB	BB	AA	AA	BB	AA	BB	AA	AA	AA	AA	AA	AA	AA	BB	BB	AA	BB	AA	AA	BB	BB	AA	BB	AA	BB	AA	BB	BB	AA	BB	BB	AA	AA	BB	BB	BB	BB	AA	BB	AA
bin819	3	26.35	108.8	AA	AA	AA	AA	AA	BB	BB	AA	AA	BB	AA	BB	AA	AA	AA	AA	AA	AA	AA	BB	BB	AA	BB	AA	AA	BB	BB	AA	AA	AA	BB	AA	BB	BB	AA	BB	BB	AA	AA	BB	BB	BB	BB	AA	BB	AA
bin820	3	26.45	109.8	AA	AA	AA	AA	AA	BB	BB	AA	AA	BB	AA	BB	AA	AA	AA	AA	AA	AA	AA	BB	BB	AA	BB	AA	AA	BB	BB	AA	AA	AA	BB	AA	BB	BB	AA	BB	BB	AA	AA	BB	BB	BB	BB	AA	BB	AA
bin821	3	26.55	111.2	AA	AA	AA	AA	AA	BB	BB	AA	AA	BB	AA	BB	AA	AA	AA	AA	AA	AA	AA	BB	BB	AA	BB	AA	AA	BB	BB	AA	AA	AA	BB	AA	BB	BB	AA	BB	BB	AA	AA	BB	BB	BB	BB	AA	BB	AA
bin822	3	26.65	113.4	AA	AA	AA	BB	AA	BB	BB	AA	AA	BB	AA	BB	AA	AA	AA	AA	AA	AA	AA	BB	BB	AA	BB	AA	AA	BB	BB	AA	AA	AA	BB	AA	BB	BB	AA	BB	BB	AA	AA	BB	BB	BB	BB	AA	BB	AA
bin823	3	26.75	114	AA	AA	AA	BB	AA	BB	BB	AA	AA	BB	AA	BB	AA	AA	BB	AA	AA	AA	AA	BB	BB	AA	BB	AA	AA	BB	BB	AA	AA	AA	BB	AA	BB	BB	AA	BB	BB	AA	AA	BB	BB	BB	BB	AA	BB	AA
bin824	3	26.85	114.4	AA	AA	AA	BB	AA	BB	BB	AA	AA	BB	AA	BB	BB	AA	BB	AA	AA	AA	AA	BB	BB	AA	BB	AA	AA	BB	BB	AA	AA	AA	BB	AA	BB	BB	AA	BB	BB	AA	AA	BB	BB	BB	BB	AA	BB	AA
bin825	3	26.95	115.8	AA	AA	AA	BB	AA	BB	BB	AA	AA	BB	AA	BB	BB	AA	BB	BB	AA	AA	AA	BB	BB	AA	BB	AA	AA	BB	BB	AA	AA	AA	BB	AA	BB	BB	AA	BB	BB	AA	BB	BB	BB	BB	BB	AA	BB	AA
bin826	3	27.05	116.2	AA	AA	AA	BB	AA	BB	BB	BB	AA	BB	AA	BB	BB	AA	BB	BB	AA	AA	AA	BB	BB	AA	BB	AA	AA	BB	BB	AA	AA	AA	BB	AA	BB	BB	AA	BB	BB	AA	BB	BB	BB	BB	BB	AA	BB	AA
bin827	3	27.15	117.2	AA	AA	AA	BB	AA	BB	BB	BB	AA	BB	AA	BB	BB	AA	BB	BB	AA	AA	BB	BB	BB	AA	BB	AA	AA	BB	BB	AA	AA	AA	BB	AA	BB	BB	AA	BB	BB	AA	BB	BB	BB	BB	BB	AA	BB	BB
bin828	3	27.25	117.5	AA	AA	AA	BB	AA	BB	BB	BB	AA	BB	AA	BB	BB	BB	BB	BB	AA	AA	BB	BB	BB	AA	BB	AA	AA	BB	BB	AA	AA	AA	BB	AA	BB	BB	AA	BB	BB	AA	BB	BB	BB	BB	BB	AA	BB	BB
bin829	3	27.35	117.9	AA	AA	AA	BB	AA	BB	BB	BB	AA	BB	AA	BB	BB	BB	BB	BB	AA	AA	BB	BB	BB	AA	BB	AA	AA	BB	BB	AA	AA	AA	BB	AA	BB	BB	AA	BB	BB	AA	BB	BB	BB	BB	BB	AA	BB	BB
bin830	3	27.45	118.2	AA	AA	AA	BB	AA	BB	BB	BB	AA	BB	AA	BB	BB	BB	BB	BB	AA	AA	BB	BB	BB	AA	BB	AA	AA	BB	BB	AA	AA	AA	BB	AA	BB	BB	AA	BB	BB	AA	BB	BB	BB	BB	BB	AA	BB	BB
bin831	3	27.55	119	AA	AA	AA	BB	AA	BB	BB	BB	AA	BB	AA	BB	BB	BB	BB	BB	AA	AA	BB	BB	BB	AA	BB	AA	AA	BB	BB	AA	AA	AA	BB	AA	BB	BB	AA	BB	BB	AA	BB	BB	BB	BB	BB	AA	BB	BB
bin832	3	27.65	119.3	AA	AA	AA	BB	AA	BB	BB	BB	AA	BB	AA	BB	BB	BB	BB	BB	AA	AA	BB	BB	BB	AA	BB	AA	BB	BB	BB	AA	AA	AA	BB	AA	BB	BB	AA	BB	BB	AA	BB	BB	AB	BB	BB	AA	BB	BB
bin833	3	27.8	119.6	AA	AA	AA	BB	AA	BB	BB	BB	AA	BB	AA	BB	BB	BB	BB	BB	AA	AA	BB	BB	BB	AA	BB	AA	BB	BB	BB	AA	AA	AA	BB	AA	BB	BB	AA	BB	BB	AA	BB	BB	AB	BB	BB	AA	BB	BB
bin834	3	27.95	119.9	AA	AA	AA	BB	AA	BB	BB	BB	AA	BB	AA	BB	BB	BB	BB	BB	AA	AA	BB	BB	BB	AA	BB	AA	BB	BB	BB	AA	AA	AA	BB	AA	BB	BB	AA	BB	BB	AA	BB	BB	AB	BB	BB	AA	BB	BB
bin835	3	28.05	120.3	AA	AA	AA	BB	AA	BB	BB	BB	AA	BB	AA	BB	BB	BB	BB	BB	AA	AA	BB	BB	BB	AA	BB	AA	BB	BB	BB	AA	AA	AA	BB	AA	BB	BB	AA	BB	BB	AA	BB	BB	AB	BB	BB	AA	BB	BB
bin836	3	28.15	120.6	AA	AA	AA	BB	AA	BB	BB	BB	AA	BB	AA	BB	BB	BB	BB	BB	AA	AA	BB	BB	BB	AA	BB	AA	BB	BB	BB	AA	AA	AA	BB	AA	BB	BB	AA	BB	BB	AA	BB	BB	AB	BB	BB	AA	BB	BB
bin837	3	28.25	121.3	AA	AA	AA	BB	AA	BB	BB	BB	AA	BB	AA	BB	BB	BB	BB	AA	AA	AA	BB	BB	BB	AA	BB	AA	BB	BB	BB	AA	AA	AA	BB	AA	BB	BB	AA	BB	BB	AA	AA	BB	AB	BB	BB	AA	BB	BB
bin838	3	28.35	121.5	AA	AA	AA	BB	AA	BB	BB	BB	AA	BB	AA	BB	AA	BB	AA	AA	AA	AA	BB	BB	BB	AA	BB	AA	BB	BB	BB	AA	AA	AA	AA	AA	BB	BB	AA	BB	BB	AA	AA	BB	AB	BB	BB	AA	BB	BB
bin839	3	28.45	122.7	AA	BB	AA	BB	AA	BB	BB	BB	AA	BB	AA	BB	AA	BB	AA	AA	AA	AA	BB	BB	BB	AA	BB	AA	BB	BB	BB	AA	BB	AA	AA	AA	BB	BB	AA	BB	BB	AA	AA	BB	AB	BB	BB	AA	BB	BB
bin840	3	28.55	123.2	AA	BB	AA	BB	AA	BB	BB	BB	AA	BB	AA	BB	AA	BB	AA	AA	AA	AA	BB	BB	BB	AA	BB	AA	BB	BB	BB	AA	BB	AA	AA	AA	BB	BB	AA	BB	BB	AA	AA	BB	AB	BB	BB	AA	BB	BB
bin841	3	28.65	123.7	AA	BB	AA	BB	AA	BB	BB	BB	AA	BB	AA	BB	AA	BB	AA	AA	AA	AA	BB	BB	BB	AA	BB	AA	BB	BB	BB	AA	BB	AA	AA	AA	BB	BB	AA	BB	BB	AA	AA	BB	AB	BB	BB	AA	BB	BB
bin842	3	28.75	124	AA	BB	AA	BB	AA	BB	BB	BB	AA	BB	AA	BB	AA	BB	AA	AA	AA	AA	BB	BB	BB	AA	BB	AA	BB	BB	BB	AA	BB	AA	AA	AA	BB	BB	AA	BB	BB	AA	AA	BB	BB	BB	BB	AA	BB	BB
bin843	3	28.85	124.4	AA	BB	AA	BB	AA	BB	BB	BB	AA	BB	AA	BB	AA	BB	AA	AA	AA	AA	BB	BB	BB	AA	BB	AA	BB	BB	BB	AA	BB	AA	AA	AA	BB	BB	AA	BB	BB	AA	AA	BB	BB	BB	BB	AA	BB	BB
bin844	3	29	125	AA	BB	AA	BB	AA	BB	BB	BB	AA	BB	AA	BB	AA	BB	AA	AA	AA	AA	BB	BB	BB	AA	BB	AA	BB	BB	BB	AA	BB	AA	AA	AA	BB	BB	AA	BB	AA	AA	AA	BB	BB	BB	BB	AA	BB	BB
bin845	3	29.15	125.4	AA	BB	AA	BB	AA	BB	BB	BB	AA	BB	AA	BB	AA	BB	AA	AA	AA	AA	BB	BB	BB	AA	BB	AA	BB	BB	BB	AA	BB	AA	AA	AA	BB	BB	AA	AA	AA	AA	AA	AA	BB	BB	BB	AA	BB	BB
bin846	3	29.3	125.8	AA	BB	AA	BB	AA	AA	BB	BB	AA	BB	AA	BB	AA	BB	AA	AA	AA	AA	BB	BB	BB	AA	BB	AA	BB	BB	BB	AA	BB	AA	AA	AA	BB	BB	AA	AA	AA	AA	AA	AA	BB	BB	BB	AA	BB	BB
bin847	3	29.45	126.4	AA	BB	AA	BB	AA	AA	BB	BB	AA	BB	AA	BB	AA	BB	AA	AA	AA	AA	BB	BB	BB	AA	BB	AA	BB	BB	BB	AA	BB	AA	AA	AA	BB	BB	AA	AA	AA	AA	AA	AA	BB	BB	BB	AA	BB	BB
bin848	3	29.55	128.8	AA	BB	AA	BB	AA	AA	BB	BB	AA	BB	AA	BB	AA	BB	AA	AA	AA	AA	BB	BB	BB	AA	BB	AA	BB	BB	BB	AA	BB	AA	AA	AA	BB	BB	AA	AA	AA	AA	AA	AA	BB	BB	BB	AA	BB	BB
bin849	3	29.7	129.2	AA	BB	AA	BB	AA	AA	BB	BB	AA	BB	AA	BB	AA	BB	AA	AA	AA	AA	BB	BB	BB	AA	BB	AA	BB	BB	BB	AA	BB	AA	AA	AA	BB	BB	AA	AA	AA	AA	AA	AA	BB	BB	BB	AA	BB	BB
bin850	3	29.85	129.5	AA	BB	AA	BB	AA	AA	BB	BB	AA	BB	AA	BB	AA	BB	AA	AA	AA	AA	BB	BB	BB	AA	BB	AA	BB	BB	BB	AA	BB	AA	AA	AA	BB	BB	AA	AA	AA	AA	AA	AA	BB	BB	BB	AA	BB	BB
bin851	3	29.95	129.8	AA	BB	AA	BB	AA	AA	BB	BB	AA	BB	AA	BB	AA	BB	AA	AA	AA	AA	BB	BB	BB	AA	BB	AA	BB	BB	BB	AA	BB	AA	AA	AA	BB	BB	AA	AA	AA	AA	AA	AA	BB	BB	BB	AA	BB	BB
bin852	3	30.05	130.1	AA	BB	AA	BB	AA	AA	BB	BB	AA	BB	AA	BB	AA	BB	AA	AA	AA	AA	BB	BB	BB	AA	BB	AA	BB	BB	BB	AA	BB	AA	AA	AA	BB	BB	AA	AA	AA	AA	AA	AA	BB	BB	BB	AA	BB	BB
bin853	3	30.15	130.4	AA	BB	AA	BB	AA	AA	BB	BB	AA	BB	AA	BB	AA	BB	AA	AA	AA	AA	BB	BB	BB	AA	BB	AA	BB	BB	BB	AA	BB	AA	BB	AA	BB	BB	AA	AA	AA	AA	AA	AA	BB	BB	BB	AA	BB	BB
bin854	3	30.25	130.7	AA	BB	AA	BB	AA	AA	BB	BB	AA	BB	AA	BB	AA	BB	AA	AA	AA	AA	BB	BB	BB	AA	BB	AA	BB	BB	BB	AA	BB	AA	BB	AA	BB	BB	AA	AA	AA	AA	AA	AA	BB	BB	BB	AA	BB	BB
bin855	3	30.4	131.3	AA	BB	AA	BB	AA	AA	BB	BB	AA	BB	AA	BB	AA	BB	AA	AA	AA	AA	BB	BB	BB	AA	BB	AA	BB	BB	BB	AA	BB	AA	BB	AA	BB	BB	BB	AA	AA	AA	AA	AA	BB	BB	BB	AA	BB	BB
bin856	3	30.55	131.7	AA	BB	AA	BB	AA	AA	BB	BB	AA	BB	AA	BB	AA	BB	AA	AA	AA	AA	BB	BB	BB	AA	BB	AA	BB	BB	BB	AA	BB	AA	BB	AA	BB	BB	BB	AA	AA	AA	AA	AA	BB	BB	BB	AA	BB	BB
bin857	3	30.75	132.4	AA	BB	AA	BB	AA	AA	BB	BB	AA	BB	AA	BB	AA	BB	AA	AA	AA	AA	BB	BB	BB	AA	BB	AA	BB	BB	BB	AA	AA	AA	BB	AA	BB	BB	BB	AA	AA	AA	AA	AA	BB	BB	BB	AA	BB	BB
bin858	3	31	133	AA	BB	AA	BB	AA	AA	BB	BB	AA	BB	AA	BB	AA	BB	AA	AA	AA	AA	BB	BB	BB	AA	BB	AA	BB	BB	BB	AA	AA	AA	BB	AA	BB	BB	BB	AA	AA	AA	AA	AA	BB	BB	BB	AA	BB	BB
bin859	3	31.15	134.3	AA	BB	AA	BB	AA	AA	BB	BB	AA	BB	AA	BB	AA	BB	AA	AA	AA	AA	BB	BB	BB	AA	BB	AA	BB	BB	BB	AA	AA	AA	BB	AA	BB	BB	BB	AA	AA	AA	AA	AA	BB	BB	BB	AA	BB	BB
bin860	3	31.25	135.4	AA	BB	AA	BB	AA	AA	BB	BB	AA	BB	AA	BB	AA	BB	AA	AA	AA	AA	BB	BB	BB	AA	BB	AA	BB	BB	AA	AA	AA	AA	BB	AA	BB	BB	BB	AA	AA	AA	AA	AA	BB	BB	BB	AA	BB	BB
bin861	3	31.35	135.7	AA	BB	AA	BB	AA	AA	BB	BB	AA	BB	AA	BB	AA	BB	AA	AA	AA	AA	BB	BB	BB	AA	BB	AA	BB	BB	AA	AA	AA	AA	BB	AA	BB	BB	BB	AA	AA	AA	AA	AA	BB	BB	BB	AA	BB	BB
bin862	3	31.6	135.9	AA	BB	AA	BB	AA	AA	BB	BB	AA	BB	AA	BB	AA	BB	AA	AA	AA	AA	BB	BB	BB	AA	BB	AA	BB	BB	AA	AA	AA	AA	BB	AA	BB	BB	BB	BB	AA	AA	AA	AA	BB	BB	BB	AA	BB	BB
bin863	3	31.9	136	AA	BB	AA	BB	AA	AA	BB	BB	AA	BB	AA	BB	AA	BB	AA	AA	AA	AA	BB	BB	BB	AA	BB	AA	BB	BB	AA	AA	AA	AA	BB	AA	BB	BB	BB	BB	AA	AA	AA	AA	BB	BB	BB	AA	BB	BB
bin864	3	32.05	136.3	AA	BB	AA	BB	AA	BB	BB	BB	AA	BB	AA	BB	AA	BB	AA	AA	AA	AA	BB	BB	BB	AA	BB	AA	BB	BB	AA	AA	AA	AA	BB	AA	BB	BB	BB	BB	AA	AA	AA	AA	BB	BB	BB	AA	BB	BB
bin865	3	32.15	137	AA	BB	AA	BB	AA	BB	BB	BB	AA	BB	AA	BB	AA	BB	AA	AA	AA	AA	BB	BB	BB	AA	BB	AA	BB	BB	AA	AA	AA	AA	BB	AA	BB	BB	BB	BB	AA	AA	AA	AA	BB	BB	BB	AA	BB	BB
bin866	3	32.25	137.7	AA	BB	AA	BB	AA	BB	BB	BB	AA	BB	AA	BB	AA	BB	AA	AA	AA	AA	BB	BB	BB	AA	BB	AA	BB	BB	AA	AA	AA	AA	BB	AA	BB	BB	BB	BB	AA	AA	AA	AA	BB	BB	BB	AA	BB	BB
bin867	3	32.4	138.4	AA	BB	AA	BB	AA	BB	BB	BB	AA	BB	AA	BB	AA	BB	AA	AA	AA	AA	BB	BB	BB	AA	BB	AA	BB	BB	AA	AA	AA	AA	BB	AA	BB	BB	BB	BB	BB	AA	AA	AA	BB	BB	BB	AA	BB	BB
bin868	3	32.55	139.4	AA	BB	AA	BB	AA	BB	BB	BB	AA	BB	AA	BB	AA	BB	AA	AA	AA	AA	BB	BB	BB	AA	BB	AA	BB	BB	AA	AA	AA	AA	BB	AA	BB	BB	BB	BB	BB	AA	AA	AA	BB	BB	BB	AA	BB	BB
bin869	3	32.65	139.7	AA	BB	AA	BB	AA	BB	BB	BB	AA	BB	AA	BB	AA	BB	AA	AA	AA	AA	BB	BB	BB	AA	BB	AA	BB	BB	AA	AA	AA	AA	BB	AA	BB	BB	BB	BB	BB	BB	AA	BB	BB	BB	BB	AA	BB	BB
bin870	3	32.8	140.4	AA	BB	AA	BB	BB	BB	BB	BB	AA	BB	AA	BB	AA	BB	AA	AA	AA	AA	BB	BB	BB	AA	BB	AA	BB	BB	AA	AA	AA	AA	BB	AA	BB	BB	BB	BB	BB	BB	AA	BB	BB	BB	BB	AA	BB	BB
bin871	3	33	141.1	AA	BB	AA	BB	BB	BB	BB	BB	AA	BB	AA	BB	AA	BB	AA	AA	AA	AA	BB	BB	BB	AA	BB	AA	BB	BB	AA	AA	AA	AA	BB	AA	BB	BB	BB	BB	BB	BB	AA	BB	BB	BB	BB	AA	BB	BB
bin872	3	33.15	141.5	AA	BB	AA	BB	BB	BB	BB	BB	AA	BB	AA	BB	AA	BB	AA	AA	AA	AA	BB	BB	BB	AA	BB	AA	BB	BB	AA	AA	AA	AA	BB	AA	BB	BB	BB	BB	BB	BB	AA	AB	BB	BB	BB	AA	BB	BB
bin873	3	33.25	142	AA	BB	AA	BB	BB	BB	BB	BB	AA	BB	AA	BB	AA	BB	AA	AA	AA	AA	BB	BB	BB	AA	BB	AA	BB	BB	AA	AA	AA	AA	BB	AA	BB	BB	BB	BB	BB	BB	AA	AB	BB	BB	BB	AA	BB	BB
bin874	3	33.35	142.6	AA	BB	AA	BB	BB	BB	BB	BB	AA	BB	AA	BB	AA	BB	AA	AA	AA	AA	BB	BB	BB	AA	BB	AA	BB	BB	AA	AA	AA	AA	BB	AA	BB	BB	BB	BB	BB	BB	AA	AB	BB	BB	BB	AA	BB	BB
bin875	3	33.45	144.2	AA	BB	AA	BB	BB	BB	BB	BB	AA	BB	AA	BB	AA	BB	AA	AA	AA	AA	BB	BB	BB	AA	BB	AA	BB	BB	AA	AA	AA	AA	BB	AA	BB	BB	BB	BB	BB	BB	AA	AB	BB	BB	BB	BB	BB	BB
bin876	3	33.55	145	AA	BB	AA	BB	BB	BB	BB	BB	AA	BB	AA	BB	AA	BB	AA	AA	AA	AA	BB	BB	BB	AA	BB	AA	BB	BB	AA	AA	AA	AA	BB	AA	BB	BB	BB	BB	BB	BB	AA	AB	BB	BB	BB	BB	BB	BB
bin877	3	33.65	145.3	AA	BB	AA	BB	BB	BB	BB	BB	AA	BB	AA	BB	AA	BB	AA	AA	AA	AA	BB	BB	BB	AA	BB	AA	BB	BB	AA	AA	AA	AA	BB	AA	BB	BB	BB	BB	BB	BB	AA	AB	BB	BB	BB	BB	BB	BB
bin878	3	33.75	145.7	AA	BB	AA	BB	BB	BB	BB	BB	AA	BB	AA	BB	AA	BB	AA	AA	AA	AA	BB	BB	BB	AA	BB	AA	BB	BB	AA	AA	AA	BB	BB	AA	BB	BB	BB	BB	BB	BB	AA	AB	BB	BB	BB	BB	BB	BB
bin879	3	33.85	146.1	AA	BB	AA	BB	BB	BB	BB	BB	AA	BB	AA	BB	AA	BB	AA	AA	AA	AA	BB	BB	BB	AA	BB	AA	BB	BB	AA	AA	AA	BB	BB	AA	BB	BB	BB	BB	BB	BB	AA	AB	BB	BB	BB	BB	BB	BB
bin880	3	34	146.6	AA	BB	AA	BB	BB	BB	BB	BB	AA	BB	AA	BB	AA	BB	AA	AA	AA	AA	BB	BB	BB	AA	BB	AA	BB	BB	AA	AA	AA	BB	BB	AA	BB	BB	BB	BB	BB	BB	AA	AB	BB	BB	BB	BB	BB	BB
bin881	3	34.15	146.9	AA	BB	AA	BB	BB	BB	BB	BB	AA	BB	AA	BB	AA	BB	AA	AA	AA	AA	BB	BB	BB	AA	BB	AA	BB	BB	AA	AA	AA	BB	BB	AA	BB	BB	BB	BB	BB	BB	AA	AB	BB	BB	BB	BB	BB	BB
bin882	3	34.25	147.4	AA	BB	AA	BB	BB	BB	BB	BB	AA	BB	AA	BB	AA	BB	AA	AA	AA	AA	BB	BB	BB	AA	BB	AA	BB	BB	AA	AA	AA	BB	BB	AA	BB	BB	BB	BB	BB	BB	AA	AB	BB	BB	BB	BB	BB	BB
bin883	3	34.35	147.7	AA	BB	AA	BB	BB	BB	BB	BB	AA	BB	AA	BB	AA	BB	AA	AA	AA	AA	BB	BB	BB	AA	BB	AA	BB	BB	AA	AA	AA	BB	BB	AA	BB	BB	BB	BB	BB	BB	AA	AB	BB	BB	BB	BB	BB	BB
bin884	3	34.45	148.1	AA	BB	AA	BB	BB	BB	BB	BB	AA	BB	AA	BB	AA	BB	AA	AA	AA	AA	AA	BB	BB	AA	BB	AA	BB	BB	AA	AA	AA	BB	BB	AA	BB	BB	BB	BB	BB	BB	AA	AB	BB	BB	BB	BB	BB	BB
bin885	3	34.55	148.4	AA	BB	AA	BB	BB	BB	BB	BB	AA	BB	AA	BB	AA	BB	AA	AA	AA	AA	AA	BB	BB	AA	BB	AA	BB	BB	AA	AA	AA	BB	BB	AA	BB	BB	BB	BB	BB	BB	AA	AB	BB	BB	BB	BB	BB	BB
bin886	3	34.65	148.7	AA	BB	AA	BB	BB	BB	BB	BB	AA	BB	AA	BB	AA	BB	AA	AA	AA	AA	AA	BB	BB	AA	BB	AA	BB	BB	AA	AA	AA	BB	BB	AA	BB	BB	BB	BB	BB	AA	AA	AB	BB	BB	BB	BB	BB	BB
bin887	3	34.75	149.3	AA	BB	AA	BB	BB	BB	BB	BB	AA	BB	AA	BB	AA	BB	AA	AA	AA	AA	AA	BB	BB	AA	BB	AA	BB	BB	AA	AA	AA	BB	BB	AA	BB	BB	BB	BB	BB	AA	AA	AB	BB	BB	BB	BB	BB	BB
bin888	3	34.85	150.4	AA	BB	AA	BB	BB	BB	BB	BB	AA	BB	AA	BB	AA	BB	AA	AA	AA	AA	AA	BB	BB	AA	BB	AA	BB	BB	AA	AA	AA	BB	BB	AA	BB	BB	BB	BB	BB	AA	AA	AB	BB	BB	BB	BB	BB	BB
bin889	3	34.95	150.9	AA	BB	AA	AA	BB	BB	BB	BB	AA	BB	AA	BB	AA	BB	AA	AA	AA	BB	AA	BB	BB	AA	BB	AA	BB	BB	AA	BB	AA	BB	BB	AA	BB	BB	BB	BB	BB	AA	AA	AB	BB	BB	BB	BB	BB	BB
bin890	3	35.05	151.4	AA	BB	AA	AA	BB	BB	BB	BB	AA	BB	AA	BB	AA	BB	AA	AA	AA	BB	AA	BB	BB	AA	BB	AA	BB	BB	AA	BB	AA	BB	BB	AA	BB	BB	BB	BB	BB	AA	AA	AB	BB	BB	BB	BB	BB	BB
bin891	3	35.15	151.8	AA	BB	AA	AA	BB	BB	BB	BB	AA	BB	AA	BB	AA	BB	AA	AA	AA	BB	AA	BB	BB	AA	BB	AA	BB	BB	AA	BB	AA	BB	BB	AA	BB	BB	BB	BB	BB	AA	AA	AB	BB	BB	BB	BB	BB	BB
bin892	3	35.25	152.1	AA	BB	AA	AA	BB	BB	BB	BB	AA	BB	AA	BB	AA	BB	AA	AA	AA	BB	AA	BB	BB	AA	BB	AA	BB	BB	AA	BB	AA	BB	BB	AA	BB	BB	BB	BB	BB	AA	AA	AB	BB	BB	BB	BB	BB	BB
bin893	3	35.35	152.4	AA	BB	AA	AA	BB	BB	BB	BB	AA	BB	AA	BB	AA	BB	AA	AA	AA	BB	AA	BB	BB	AA	BB	AA	BB	BB	AA	BB	AA	BB	BB	AA	BB	BB	BB	BB	BB	AA	AA	AB	BB	BB	BB	BB	BB	BB
bin894	3	35.45	152.8	AA	BB	BB	AA	BB	BB	BB	BB	AA	BB	AA	BB	AA	BB	AA	AA	AA	BB	AA	BB	BB	AA	BB	AA	BB	BB	AA	BB	AA	BB	BB	AA	BB	BB	BB	BB	BB	AA	AA	AB	BB	BB	BB	BB	BB	BB
bin895	3	35.55	153.1	AA	BB	BB	AA	BB	BB	BB	BB	AA	BB	AA	BB	AA	BB	AA	AA	AA	BB	AA	BB	BB	AA	BB	AA	BB	BB	AA	BB	AA	BB	BB	AA	BB	BB	BB	BB	BB	AA	AA	AB	BB	BB	BB	BB	BB	BB
bin896	3	35.65	153.4	AA	BB	BB	AA	BB	AA	BB	BB	AA	BB	AA	BB	AA	BB	AA	AA	AA	BB	AA	BB	BB	AA	BB	AA	BB	BB	AA	BB	AA	BB	BB	AA	BB	BB	BB	BB	BB	AA	AA	AB	BB	BB	BB	BB	BB	BB
bin897	3	35.75	153.9	AA	BB	BB	AA	BB	AA	BB	BB	AA	BB	AA	BB	AA	BB	AA	AA	AA	BB	AA	BB	BB	AA	BB	AA	BB	BB	AA	BB	AA	BB	BB	AA	BB	BB	BB	BB	BB	AA	AA	AB	BB	BB	BB	BB	BB	BB
bin898	3	35.85	154.4	AA	AA	BB	AA	BB	AA	BB	BB	AA	BB	AA	BB	AA	BB	AA	AA	AA	BB	AA	BB	BB	AA	BB	AA	BB	BB	AA	BB	AA	BB	BB	AA	BB	BB	BB	BB	BB	AA	AA	AB	BB	BB	BB	BB	BB	BB
bin899	3	35.95	154.7	AA	AA	BB	AA	BB	AA	BB	BB	AA	BB	AA	BB	AA	BB	AA	AA	AA	BB	AA	BB	BB	AA	BB	AA	BB	BB	AA	BB	AA	BB	BB	AA	BB	BB	BB	BB	BB	AA	AA	AB	BB	BB	BB	BB	BB	BB
bin900	3	36.05	155	AA	AA	BB	AA	BB	AA	BB	BB	AA	BB	AA	BB	AA	AA	AA	AA	AA	BB	AA	BB	BB	AA	BB	AA	BB	BB	AA	BB	AA	BB	BB	AA	BB	BB	BB	BB	BB	AA	AA	AB	BB	BB	BB	BB	BB	BB
bin901	3	36.15	155.3	AA	AA	BB	AA	BB	AA	BB	BB	AA	BB	AA	BB	AA	AA	AA	AA	AA	BB	AA	BB	BB	AA	BB	AA	AB	BB	AA	BB	AA	BB	BB	AA	BB	BB	BB	BB	BB	AA	AA	AB	BB	BB	BB	BB	BB	BB
bin902	3	36.25	155.7	AA	AA	BB	AA	BB	AA	BB	BB	AA	BB	AA	BB	AA	AA	AA	AA	AA	BB	AA	BB	BB	AA	BB	AA	AB	BB	AA	BB	AA	BB	BB	AA	BB	BB	BB	BB	BB	AA	AA	AB	BB	BB	BB	BB	BB	BB
bin903	3	36.35	156.1	AA	AA	BB	AA	BB	AA	BB	BB	AA	BB	AA	BB	AA	AA	AA	AA	AA	BB	AA	BB	BB	AA	BB	AA	AB	BB	AA	BB	AA	BB	BB	AA	BB	BB	BB	BB	BB	AA	AA	AB	BB	BB	BB	BB	BB	BB
bin904	3	36.45	156.3	AA	AA	BB	AA	BB	AA	BB	BB	AA	BB	AA	BB	AA	AA	AA	AA	AA	BB	AA	BB	BB	AA	BB	AA	AB	BB	AA	BB	AA	BB	BB	AA	BB	BB	BB	BB	BB	AA	AA	AB	BB	BB	BB	BB	BB	AB
bin905	3	36.55	156.7	BB	AA	BB	AA	BB	AA	BB	BB	AA	BB	AA	BB	AA	AA	AA	AA	AA	BB	AA	BB	BB	AA	BB	AA	AB	BB	AA	BB	AA	BB	BB	AA	BB	BB	BB	BB	BB	AA	AA	AB	BB	BB	BB	BB	BB	AB
bin906	3	36.7	157	BB	AA	BB	AA	BB	AA	BB	BB	AA	BB	AA	BB	AA	AA	AA	AA	AA	BB	AA	BB	BB	AA	BB	AA	AB	BB	AA	BB	AA	BB	BB	AA	BB	BB	BB	BB	BB	AA	AA	AB	BB	BB	BB	BB	BB	AB
bin907	3	36.85	157.4	BB	AA	BB	AA	BB	AA	BB	BB	AA	BB	AA	BB	AA	AA	AA	AA	AA	BB	AA	BB	BB	AA	BB	AA	AA	BB	AA	BB	AA	BB	BB	AA	BB	BB	BB	BB	BB	AA	AA	AB	BB	BB	BB	BB	BB	AB
bin908	3	36.95	157.7	BB	AA	BB	AA	BB	AA	BB	BB	AA	BB	AA	BB	AA	AA	AA	AA	AA	BB	AA	BB	BB	AA	BB	AA	AA	BB	AA	BB	AA	BB	BB	AA	BB	BB	BB	BB	BB	AA	AA	AB	BB	BB	BB	BB	BB	AB
bin909	3	37.05	158.5	BB	AA	BB	AA	BB	AA	BB	BB	AA	BB	AA	BB	AA	AA	AA	AA	AA	BB	AA	BB	BB	AA	BB	AA	AA	BB	AA	BB	AA	BB	BB	AA	BB	BB	BB	BB	BB	AA	AA	AB	BB	BB	BB	BB	BB	AB
bin910	3	37.15	159.1	BB	AA	BB	AA	BB	AA	BB	BB	AA	BB	AA	BB	AA	BB	AA	AA	AA	BB	AA	BB	BB	AA	BB	AA	AA	BB	AA	BB	AA	BB	BB	AA	BB	BB	BB	BB	BB	AA	AA	AB	BB	BB	BB	BB	BB	AB
bin911	3	37.25	159.6	BB	AA	BB	AA	BB	AA	BB	BB	AA	BB	AA	AA	AA	BB	AA	AA	AA	BB	AA	BB	BB	AA	BB	AA	BB	BB	AA	BB	AA	BB	BB	AA	BB	BB	BB	BB	BB	AA	AA	AB	BB	BB	BB	BB	BB	AB
bin912	4	0.05	0	BB	BB	AA	BB	BB	BB	BB	AA	AA	BB	BB	BB	BB	BB	BB	AA	AA	AA	AA	AA	AA	BB	BB	AA	BB	AA	AA	AA	BB	BB	AA	AA	BB	BB	BB	BB	BB	AA	BB	BB	BB	BB	BB	AA	AA	AA
bin913	4	0.2	0.3	BB	BB	AA	BB	BB	BB	BB	AA	AA	BB	BB	BB	BB	BB	BB	AA	AA	AA	AA	AA	AA	BB	BB	AA	BB	AA	AA	AA	BB	BB	AA	AA	BB	BB	BB	BB	BB	AA	BB	BB	BB	BB	BB	AA	AA	AA
bin914	4	0.4	0.6	BB	BB	AA	BB	BB	BB	BB	AA	AA	BB	BB	BB	BB	BB	BB	AA	AA	AA	AA	AA	AA	BB	BB	AA	BB	AA	AA	AA	BB	BB	AA	AA	BB	BB	BB	BB	BB	AA	BB	BB	BB	BB	BB	AA	AA	AA
bin915	4	0.55	0.9	BB	BB	AA	BB	BB	BB	BB	AA	AA	BB	BB	BB	BB	BB	BB	AA	AA	AA	AA	AA	AA	BB	BB	AA	BB	AA	AA	AA	BB	BB	AA	AA	BB	BB	BB	BB	BB	AA	BB	BB	BB	BB	BB	AA	AA	AA
bin916	4	0.65	1.2	BB	BB	AA	BB	BB	BB	AB	AA	BB	BB	BB	BB	BB	BB	BB	AA	AA	AA	AA	AA	AA	BB	BB	AA	BB	AA	AA	AA	BB	BB	AA	AA	BB	BB	BB	BB	BB	AA	BB	BB	BB	BB	BB	AA	AA	AA
bin917	4	0.75	1.7	BB	BB	AA	AA	BB	BB	AB	AA	BB	BB	BB	BB	BB	BB	BB	AA	AA	AA	AA	AA	AA	BB	BB	AA	BB	AA	AA	AA	BB	BB	AA	AA	BB	BB	BB	BB	BB	AA	BB	BB	BB	BB	BB	AA	AA	AA
bin918	4	0.85	2.1	BB	BB	AA	AA	BB	BB	AB	AA	BB	BB	BB	BB	BB	BB	BB	AA	AA	AA	AA	AA	AA	BB	BB	AA	BB	AA	AA	AA	BB	BB	AA	AA	BB	BB	BB	BB	BB	AA	BB	BB	BB	BB	BB	AA	AA	AA
bin919	4	0.95	2.6	BB	BB	AA	AA	BB	BB	AB	AA	BB	BB	BB	BB	BB	BB	BB	AA	AA	AA	AA	AA	AA	BB	BB	AA	BB	AA	AA	AA	BB	BB	AA	AA	BB	BB	BB	BB	BB	AA	AA	BB	BB	BB	BB	AA	AA	AA
bin920	4	1.05	3.6	BB	BB	AA	AA	BB	BB	AB	AA	BB	BB	BB	BB	BB	BB	BB	AA	AA	AA	AA	AA	AA	BB	BB	AA	BB	AA	AA	AA	BB	BB	AA	AA	BB	BB	BB	BB	BB	AA	AA	BB	BB	BB	BB	AA	AA	AA
bin921	4	1.15	4	BB	BB	AA	AA	BB	BB	AB	AA	BB	BB	BB	BB	BB	BB	BB	AA	AA	AA	AA	BB	AA	BB	BB	AA	BB	AA	AA	AA	BB	BB	AA	AA	BB	BB	BB	BB	BB	AA	AA	BB	BB	BB	BB	AA	AA	AA
bin922	4	1.3	4.3	BB	BB	AA	AA	BB	BB	AB	AA	BB	BB	BB	BB	BB	BB	BB	AA	AA	AA	AA	BB	AA	BB	BB	AA	BB	AA	AA	AA	BB	BB	AA	AA	BB	BB	BB	BB	BB	AA	AA	BB	BB	BB	BB	AA	AA	AA
bin923	4	1.55	5.3	BB	BB	AA	AA	BB	BB	AB	AA	BB	BB	BB	BB	BB	BB	BB	AA	AA	AA	AA	BB	AA	BB	BB	AA	BB	AA	AA	AA	BB	BB	AA	AA	BB	BB	BB	BB	BB	AA	AA	BB	BB	BB	BB	AA	AA	AA
bin924	4	1.75	6	BB	BB	AA	AA	BB	BB	AB	AA	BB	BB	BB	BB	BB	BB	BB	AA	AA	AA	AA	BB	AA	BB	BB	AA	BB	AA	AA	AA	BB	BB	AA	AA	BB	BB	BB	BB	BB	BB	AA	BB	BB	BB	BB	AA	AA	BB
bin925	4	1.9	6.7	BB	BB	AA	AA	BB	BB	AB	AA	BB	BB	BB	BB	BB	BB	BB	AA	AA	AA	AA	BB	AA	BB	BB	AA	BB	AA	AA	AA	BB	BB	AA	AA	BB	BB	BB	BB	BB	BB	AA	BB	BB	BB	BB	AA	AA	BB
bin926	4	2.2	7.1	BB	BB	AA	AA	BB	BB	AB	AA	BB	BB	BB	BB	BB	BB	BB	AA	AA	AA	AA	BB	AA	BB	BB	AA	BB	AA	AA	AA	BB	BB	AA	AA	BB	BB	BB	BB	BB	BB	AA	BB	BB	BB	BB	AA	AA	BB
bin927	4	2.45	7.5	BB	BB	AA	AA	BB	BB	AB	AA	BB	BB	BB	BB	BB	BB	BB	AA	AA	AA	BB	BB	AA	BB	BB	AA	BB	AA	AA	AA	BB	BB	AA	AA	BB	BB	BB	BB	BB	BB	AA	BB	BB	BB	BB	AA	AA	BB
bin928	4	2.6	7.9	BB	BB	AA	AA	BB	BB	AB	AA	BB	BB	BB	BB	BB	BB	BB	AA	AA	AA	BB	BB	AA	BB	BB	AA	BB	AA	AA	AA	BB	BB	AA	AA	BB	BB	BB	BB	BB	BB	AA	BB	BB	BB	BB	BB	AA	BB
bin929	4	2.75	8.2	BB	BB	AA	AA	BB	BB	AB	AA	BB	BB	BB	BB	BB	BB	BB	AA	AA	AA	BB	BB	AA	BB	BB	AA	BB	AA	AA	AA	BB	BB	AA	AA	BB	BB	BB	BB	BB	BB	AA	BB	BB	BB	BB	BB	AA	BB
bin930	4	2.85	8.5	BB	BB	AA	AA	BB	BB	AB	AA	BB	BB	BB	BB	BB	BB	BB	AA	AA	AA	BB	BB	AA	BB	BB	AA	BB	AA	AA	AA	BB	BB	AA	AA	BB	BB	BB	BB	BB	BB	AA	BB	BB	BB	BB	BB	AA	BB
bin931	4	3.2	8.8	BB	BB	AA	AA	BB	BB	AB	AA	BB	BB	BB	BB	BB	BB	BB	AA	AA	AA	BB	BB	AA	BB	BB	AA	BB	AA	AA	AA	BB	BB	AA	AA	BB	BB	BB	BB	BB	BB	AA	BB	BB	BB	BB	BB	AA	BB
bin932	4	3.55	9.1	BB	BB	AA	AA	BB	BB	AB	AA	BB	BB	BB	BB	BB	BB	BB	AA	AA	AA	BB	BB	AA	BB	BB	AA	BB	AA	AA	AA	BB	BB	AA	AA	BB	BB	BB	BB	BB	BB	AA	BB	BB	BB	BB	BB	AA	BB
bin933	4	3.65	9.5	BB	BB	AA	AA	BB	BB	AB	AA	BB	BB	BB	AA	BB	BB	BB	AA	AA	AA	BB	BB	AA	BB	BB	AA	BB	BB	AA	AA	BB	BB	AA	AA	BB	BB	BB	BB	AA	BB	AA	BB	BB	BB	BB	BB	AA	BB
bin934	4	3.75	9.8	BB	BB	AA	AA	BB	BB	AB	AA	BB	BB	BB	AA	BB	BB	BB	AA	AA	AA	BB	BB	AA	BB	BB	AA	BB	BB	AA	AA	BB	BB	AA	AA	BB	BB	BB	BB	AA	BB	AA	BB	BB	AA	BB	BB	AA	BB
bin935	4	3.85	10.2	BB	BB	AA	AA	BB	BB	AB	AA	BB	BB	BB	AA	BB	BB	BB	AA	AA	AA	BB	BB	AA	BB	BB	AA	BB	BB	AA	AA	BB	BB	AA	AA	BB	AB	BB	BB	AA	BB	AA	BB	BB	AA	BB	BB	AA	BB
bin936	4	4.05	10.5	BB	BB	AA	AA	BB	BB	AB	AA	BB	BB	BB	AA	BB	BB	BB	AA	AA	AA	BB	BB	AA	BB	BB	AA	BB	BB	AA	AA	BB	BB	AA	AA	BB	AB	BB	BB	AA	BB	AA	BB	BB	AA	BB	BB	AA	BB
bin937	4	4.25	10.8	BB	BB	AA	AA	BB	BB	AB	AA	BB	BB	BB	AA	BB	BB	BB	AA	AA	AA	BB	BB	AA	BB	BB	AA	BB	BB	AA	AA	BB	BB	AA	AA	BB	AB	BB	BB	AA	BB	AA	BB	BB	AA	BB	BB	AA	BB
bin938	4	4.35	11.2	AA	BB	AA	AA	BB	BB	AB	AA	BB	BB	BB	AA	BB	BB	BB	AA	AA	AA	BB	BB	AA	BB	BB	AA	BB	BB	AA	AA	BB	BB	AA	AA	BB	AB	BB	BB	AA	BB	AA	BB	BB	AA	BB	BB	AA	BB
bin939	4	4.45	11.5	AA	BB	AA	AA	BB	BB	AB	AA	BB	BB	BB	AA	BB	BB	BB	AA	AA	AA	BB	BB	AA	BB	BB	AA	BB	BB	AA	AA	BB	BB	AA	AA	BB	AB	BB	BB	AA	BB	AA	BB	BB	AA	BB	BB	AA	BB
bin940	4	4.55	11.8	AA	BB	AA	AA	BB	BB	AB	AA	BB	BB	BB	AA	BB	BB	BB	AA	AA	AA	BB	BB	AA	BB	BB	AA	BB	BB	AA	AA	BB	BB	AA	AA	BB	AB	BB	BB	AA	BB	AA	BB	BB	AA	BB	BB	AA	BB
bin941	4	4.65	12.1	AA	BB	AA	AA	BB	BB	AB	AA	BB	BB	BB	AA	BB	BB	BB	AA	AA	AA	BB	BB	AA	BB	BB	AA	BB	BB	AA	AA	BB	BB	AA	AA	BB	AB	BB	BB	AA	BB	AA	BB	BB	AA	BB	BB	AA	BB
bin942	4	4.75	12.4	AA	BB	AA	AA	BB	BB	AB	AA	BB	BB	BB	AA	BB	BB	BB	AA	AA	AA	BB	BB	AA	BB	BB	AA	BB	BB	AA	AA	BB	BB	AA	AA	BB	AB	BB	BB	BB	BB	AA	BB	BB	AA	BB	BB	AA	BB
bin943	4	4.85	12.8	AA	BB	AA	AA	BB	BB	AB	AA	BB	BB	AA	AA	BB	BB	BB	AA	AA	AA	BB	BB	AA	BB	BB	AA	BB	BB	AA	AA	BB	BB	AA	AA	BB	AB	BB	BB	BB	BB	AA	BB	BB	BB	BB	BB	BB	BB
bin944	4	4.95	13.1	AA	BB	AA	AA	BB	AA	AB	AA	BB	BB	AA	BB	BB	BB	BB	AA	AA	AA	BB	BB	AA	BB	BB	AA	BB	BB	AA	AA	BB	BB	AA	AA	BB	AB	BB	BB	BB	BB	AA	BB	BB	BB	BB	BB	BB	BB
bin945	4	5.05	13.5	AA	BB	AA	AA	BB	AA	AB	AA	BB	BB	AA	BB	BB	BB	BB	AA	AA	AA	BB	BB	AA	BB	BB	AA	BB	BB	AA	AA	BB	BB	AA	AA	BB	AB	BB	BB	BB	BB	AA	BB	BB	BB	BB	BB	BB	BB
bin946	4	5.15	13.8	AA	BB	AA	AA	BB	AA	AB	AA	BB	BB	AA	BB	BB	BB	BB	AA	AA	AA	BB	BB	AA	BB	BB	AA	BB	BB	AA	AA	BB	BB	AA	AA	BB	AB	BB	BB	BB	BB	AA	BB	BB	BB	BB	BB	BB	BB
bin947	4	5.25	14.1	AA	BB	AA	AA	BB	AA	AB	AA	BB	BB	AA	BB	BB	BB	BB	AA	AA	AA	BB	BB	AA	BB	BB	AA	BB	BB	AA	AA	BB	BB	AA	AA	BB	AB	BB	BB	BB	BB	AA	BB	BB	BB	BB	BB	BB	BB
bin948	4	5.35	14.5	AA	BB	AA	AA	BB	AA	AB	AA	BB	BB	AA	BB	BB	BB	BB	AA	AA	AA	BB	BB	AA	BB	BB	AA	BB	BB	AA	AA	BB	BB	AA	AA	BB	AB	BB	BB	BB	BB	AA	BB	BB	BB	BB	BB	BB	BB
bin949	4	5.55	14.8	AA	AA	AA	AA	BB	AA	AB	AA	BB	BB	AA	BB	BB	BB	BB	AA	AA	BB	BB	BB	AA	BB	BB	AA	BB	BB	AA	AA	BB	BB	AA	AA	BB	AB	BB	BB	BB	BB	AA	BB	BB	BB	BB	BB	BB	BB
bin950	4	5.85	15.1	AA	AA	AA	AA	BB	AA	AB	AA	BB	BB	AA	BB	BB	BB	BB	AA	AA	BB	BB	BB	AA	BB	BB	AA	BB	BB	AA	AA	BB	BB	AA	AA	BB	AB	BB	BB	BB	BB	AA	BB	BB	BB	BB	BB	BB	BB
bin951	4	6.05	15.6	AA	AA	AA	AA	BB	AA	AB	AA	BB	BB	AA	BB	BB	BB	BB	AA	AA	BB	BB	BB	AA	BB	BB	AA	BB	BB	AA	AA	BB	BB	AA	AA	BB	AB	BB	BB	BB	BB	AA	BB	AA	BB	BB	BB	BB	BB
bin952	4	6.15	15.8	AA	AA	AA	AA	BB	AA	AB	AA	BB	BB	AA	BB	BB	BB	BB	AA	AA	BB	BB	BB	AA	BB	BB	AA	BB	BB	AA	AA	BB	BB	AA	AA	BB	AB	BB	BB	BB	BB	AA	BB	AA	BB	BB	BB	BB	BB
bin953	4	6.25	16	AA	AA	AA	AA	BB	AA	AB	AA	BB	BB	AA	BB	BB	BB	BB	AA	AA	BB	BB	BB	AA	BB	BB	AA	BB	BB	AA	AA	BB	BB	AA	AA	BB	AB	BB	BB	BB	BB	AA	BB	AA	BB	BB	BB	BB	BB
bin954	4	6.35	16.4	AA	AA	AA	AA	BB	AA	AB	AA	BB	BB	AA	BB	BB	BB	BB	AA	AA	BB	BB	BB	AA	BB	BB	AA	BB	BB	AA	AA	BB	BB	AA	AA	BB	AB	BB	BB	BB	BB	AA	BB	AA	BB	BB	BB	BB	BB
bin955	4	6.45	16.7	AA	AA	AA	AA	BB	AA	AB	AA	BB	BB	AA	BB	BB	BB	BB	AA	AA	BB	BB	BB	AA	BB	BB	AA	BB	BB	AA	AA	BB	BB	AA	AA	BB	AB	BB	BB	BB	BB	AA	BB	AA	BB	BB	BB	BB	BB
bin956	4	6.55	17	AA	AA	AA	AA	BB	AA	AB	AA	BB	BB	AA	BB	BB	BB	BB	AA	AA	BB	BB	BB	AA	BB	BB	AA	BB	BB	AA	AA	BB	BB	AA	AA	BB	AB	BB	BB	BB	BB	AA	BB	AA	BB	BB	BB	BB	BB
bin957	4	6.65	17.3	AA	AA	AA	AA	BB	AA	AB	AA	BB	BB	AA	BB	BB	BB	BB	AA	AA	BB	BB	BB	AA	BB	BB	AA	BB	BB	AA	AA	BB	BB	AA	AA	BB	AB	BB	BB	BB	BB	AA	BB	AA	BB	BB	BB	BB	BB
bin958	4	6.75	17.7	AA	AA	AA	AA	BB	AA	AB	AA	BB	BB	AA	BB	BB	BB	BB	AA	AA	BB	BB	BB	AA	BB	BB	AA	BB	BB	AA	AA	BB	BB	AA	AA	BB	AB	BB	BB	BB	BB	AA	BB	AA	BB	BB	BB	BB	BB
bin959	4	6.95	18	AA	AA	AA	AA	BB	AA	AB	AA	BB	BB	AA	BB	BB	BB	BB	AA	AA	BB	BB	BB	AA	BB	BB	AA	BB	BB	AA	AA	BB	BB	AA	AA	BB	AB	BB	BB	BB	BB	AA	BB	BB	BB	BB	BB	BB	BB
bin960	4	7.15	18.3	AA	AA	AA	AA	BB	AA	AB	AA	AA	BB	AA	BB	BB	BB	BB	AA	AA	BB	BB	BB	AA	BB	BB	AA	BB	BB	AA	AA	BB	BB	AA	AA	BB	AB	BB	BB	BB	BB	AA	AA	BB	BB	BB	BB	BB	BB
bin961	4	7.25	18.5	AA	AA	AA	AA	BB	AA	AB	AA	AA	BB	AA	BB	BB	BB	BB	AA	AA	BB	BB	BB	AA	BB	BB	AA	BB	BB	AA	AA	BB	BB	AA	AA	BB	AB	BB	BB	BB	BB	AA	AA	BB	BB	BB	BB	BB	BB
bin962	4	7.35	18.7	AA	AA	AA	AA	BB	AA	AB	AA	AA	BB	AA	BB	BB	BB	BB	AA	AA	BB	BB	BB	AA	BB	BB	AA	BB	BB	AA	AA	BB	BB	AA	AA	BB	AB	BB	BB	BB	BB	AA	AA	BB	BB	BB	BB	BB	BB
bin963	4	7.45	19.1	AA	AA	AA	AA	BB	AA	AB	AA	AA	BB	AA	BB	BB	BB	BB	AA	AA	BB	BB	BB	AA	BB	BB	AA	BB	BB	AA	AA	BB	BB	AA	AA	BB	AB	BB	BB	BB	BB	AA	AA	BB	BB	BB	BB	BB	BB
bin964	4	7.7	19.3	AA	AA	AA	AA	BB	AA	AB	AA	AA	BB	AA	BB	BB	BB	BB	AA	AA	BB	BB	BB	AA	BB	BB	AA	BB	BB	AA	AA	BB	BB	AA	AA	BB	AB	BB	BB	BB	BB	AA	AA	BB	BB	BB	BB	BB	BB
bin965	4	7.95	19.5	AA	AA	AA	AA	BB	AA	AB	AA	AA	BB	AA	BB	BB	BB	BB	AA	AA	BB	BB	BB	AA	BB	BB	AA	BB	BB	AA	AA	BB	BB	AA	AA	BB	AB	BB	BB	BB	BB	AA	AA	BB	BB	BB	BB	BB	BB
bin966	4	8.05	20.2	AA	AA	AA	AA	BB	AA	AB	AA	AA	BB	AA	BB	BB	BB	BB	AA	AA	BB	BB	BB	AA	BB	BB	AA	BB	BB	AA	AA	BB	BB	AA	AA	BB	AB	BB	BB	BB	BB	AA	AA	BB	BB	BB	BB	BB	BB
bin967	4	8.2	20.5	AA	AA	AA	AA	BB	AA	BB	AA	AA	BB	AA	BB	BB	BB	BB	AA	AA	BB	BB	BB	AA	BB	BB	AA	BB	BB	AA	AA	BB	BB	AA	AA	BB	AB	BB	BB	BB	BB	AA	AA	BB	BB	BB	BB	BB	BB
bin968	4	8.4	20.8	AA	AA	AA	AA	BB	AA	BB	AA	AA	BB	AA	BB	BB	BB	BB	AA	AA	BB	BB	BB	AA	BB	BB	AA	BB	BB	AA	AA	BB	BB	AA	AA	BB	AB	BB	BB	BB	BB	AA	AA	BB	BB	BB	BB	BB	BB
bin969	4	8.55	21.3	AA	AA	AA	AA	BB	AA	BB	AA	AA	BB	AA	BB	BB	BB	BB	AA	AA	BB	BB	BB	AA	BB	BB	AA	BB	BB	AA	AA	BB	BB	AA	AA	BB	AB	BB	BB	BB	BB	AA	AA	BB	BB	BB	BB	BB	BB
bin970	4	8.85	21.5	AA	AA	AA	AA	BB	AA	BB	AA	AA	BB	AA	BB	BB	BB	BB	AA	AA	BB	BB	BB	AA	BB	BB	AA	BB	BB	AA	AA	BB	BB	AA	AA	BB	BB	BB	BB	BB	BB	AA	AA	BB	BB	BB	BB	BB	BB
bin971	4	9.75	21.8	AA	AA	AA	AA	BB	AA	BB	AA	AA	BB	AA	BB	BB	BB	BB	AA	AA	BB	BB	BB	AA	BB	BB	AA	BB	BB	AA	AA	BB	BB	AA	AA	BB	BB	BB	BB	BB	BB	AA	AA	BB	BB	BB	BB	BB	BB
bin972	4	10.45	22.2	AA	AA	AA	AA	BB	AA	BB	AA	AA	BB	AA	BB	BB	BB	BB	AA	AA	BB	BB	BB	AA	BB	BB	AA	BB	BB	AA	AA	BB	BB	AA	AA	BB	BB	BB	BB	BB	BB	AA	AA	BB	BB	BB	BB	BB	BB
bin973	4	10.6	22.5	AA	AA	AA	AA	BB	AA	BB	AA	AA	BB	AA	BB	BB	BB	BB	AA	AA	BB	BB	BB	AA	BB	BB	AA	BB	BB	AA	AA	BB	BB	AA	AA	BB	BB	BB	BB	BB	BB	AA	AA	BB	BB	BB	BB	BB	BB
bin974	4	10.75	22.8	AA	AA	AA	AA	BB	AA	BB	AA	AA	BB	AA	BB	BB	BB	BB	AA	AA	BB	BB	BB	AA	BB	BB	AA	BB	BB	AA	AA	BB	BB	AA	AA	BB	BB	BB	BB	BB	BB	AA	AA	BB	BB	BB	BB	BB	BB
bin975	4	11.05	23.1	AA	AA	AA	AA	BB	AA	BB	AA	AA	BB	AA	BB	BB	BB	BB	AA	AA	BB	BB	BB	AA	BB	BB	AA	BB	BB	AA	AA	BB	BB	AA	AA	BB	BB	BB	BB	BB	BB	AA	AA	BB	BB	BB	BB	BB	BB
bin976	4	11.8	23.4	AA	AA	AA	AA	BB	AA	AA	AA	AA	BB	AA	BB	BB	BB	BB	AA	AA	BB	BB	BB	AA	BB	BB	AA	BB	BB	AA	AA	BB	BB	AA	AA	BB	BB	BB	BB	BB	BB	AA	AA	BB	BB	BB	BB	BB	BB
bin977	4	12.35	23.7	AA	AA	AA	AA	BB	AA	AA	AA	AA	BB	AA	BB	BB	BB	BB	AA	AA	BB	BB	BB	AA	BB	BB	AA	BB	BB	AA	AA	BB	BB	AA	AA	BB	BB	BB	BB	BB	BB	AA	AA	BB	BB	BB	BB	BB	BB
bin978	4	12.6	24	AA	AA	AA	AA	BB	AA	AA	AA	AA	BB	AA	BB	BB	BB	BB	AA	AA	BB	BB	BB	AA	BB	BB	AA	BB	BB	AA	AA	BB	BB	AA	AA	BB	BB	BB	BB	BB	BB	AA	AA	BB	BB	BB	BB	BB	BB
bin979	4	12.9	24.3	AA	AA	AA	AA	BB	AA	AA	AA	AA	BB	AA	BB	BB	BB	BB	AA	AA	BB	BB	BB	AA	BB	BB	AA	BB	BB	AA	AA	BB	BB	AA	AA	BB	BB	BB	BB	BB	BB	AA	AA	BB	BB	BB	BB	BB	BB
bin980	4	13.05	24.7	AA	AA	AA	AA	BB	AA	AA	AA	AA	BB	AA	BB	BB	BB	BB	AA	AA	BB	BB	BB	AA	BB	BB	AA	BB	BB	AA	AA	BB	BB	AA	AA	BB	BB	BB	BB	BB	BB	AA	AA	BB	BB	BB	BB	BB	BB
bin981	4	13.15	25	AA	AA	AA	AA	BB	AA	AA	AA	AA	BB	AA	BB	BB	BB	BB	AA	AA	BB	BB	BB	AA	BB	BB	AA	BB	BB	AA	AA	BB	BB	AA	AA	BB	BB	BB	BB	BB	BB	AA	AA	BB	BB	BB	BB	BB	BB
bin982	4	13.25	25.4	AA	AA	AA	AA	BB	AA	AA	AA	AA	BB	AA	BB	BB	BB	BB	AA	AA	BB	BB	BB	AA	BB	BB	AA	BB	BB	AA	AA	BB	BB	AA	AA	BB	BB	BB	BB	BB	BB	AA	AA	BB	BB	BB	BB	BB	BB
bin983	4	13.35	25.7	AA	AA	AA	AA	BB	AA	AA	AA	AA	BB	AA	BB	BB	BB	BB	AA	AA	BB	BB	BB	AA	BB	BB	AA	BB	BB	AA	AA	BB	BB	AA	AA	BB	BB	BB	BB	BB	BB	AA	AA	BB	BB	BB	BB	BB	BB
bin984	4	13.45	26	AA	AA	AA	AA	BB	AA	AA	AA	AA	BB	AA	BB	BB	BB	BB	AA	AA	BB	BB	BB	AA	BB	BB	AA	BB	BB	BB	AA	BB	BB	AA	AA	BB	AA	BB	BB	AA	BB	AA	AA	BB	BB	BB	BB	BB	BB
bin985	4	13.55	26.4	AA	AA	AA	AA	BB	AA	AA	AA	AA	BB	AA	AA	BB	BB	BB	AA	AA	BB	BB	BB	AA	BB	BB	AA	BB	BB	BB	AA	BB	BB	AA	AA	AA	AA	AA	BB	AA	BB	AA	AA	BB	BB	BB	BB	BB	BB
bin986	4	13.65	26.7	AA	AA	AA	AA	BB	AA	AA	AA	AA	BB	AA	AA	BB	BB	BB	AA	AA	BB	BB	BB	AA	BB	BB	AA	BB	BB	BB	AA	BB	BB	AA	AA	AA	AA	AA	BB	AA	BB	AA	AA	BB	BB	AA	BB	BB	BB
bin987	4	13.8	27.1	AA	AA	AA	AA	BB	AA	AA	AA	AA	BB	AA	AA	BB	BB	BB	AA	AA	BB	BB	BB	AA	BB	BB	AA	BB	BB	BB	AA	BB	BB	AA	AA	AA	AA	AA	BB	AA	BB	AA	AA	BB	BB	AA	BB	BB	BB
bin988	4	13.95	27.4	AA	AA	AA	AA	BB	AA	AA	AA	AA	BB	AA	AA	BB	BB	BB	AA	AA	BB	BB	BB	AA	BB	BB	AA	BB	BB	BB	AA	BB	AA	AA	AA	AA	AA	AA	BB	AA	BB	AA	AA	BB	BB	AA	BB	BB	BB
bin989	4	14.1	27.7	AA	AA	AA	AA	BB	AA	AA	AA	AA	BB	AA	AA	BB	BB	BB	AA	AA	BB	BB	BB	AA	BB	BB	AA	BB	BB	BB	AA	BB	AA	AA	AA	AA	AA	AA	BB	AA	BB	AA	AA	BB	BB	AA	BB	BB	BB
bin990	4	14.25	28	AA	AA	AA	AA	BB	AA	AA	AA	AA	BB	AA	AA	BB	BB	BB	AA	AA	BB	BB	BB	AA	BB	BB	AA	BB	BB	BB	AA	BB	AA	AA	AA	AA	AA	AA	BB	AA	BB	AA	AA	BB	BB	AA	BB	BB	BB
bin991	4	14.35	28.3	AA	AA	AA	AA	BB	AA	AA	AA	AA	BB	AA	AA	BB	BB	AA	AA	AA	BB	BB	BB	AA	BB	BB	AA	BB	BB	BB	AA	BB	AA	AA	AA	AA	AA	AA	BB	AA	BB	AA	AA	BB	BB	AA	BB	BB	BB
bin992	4	14.45	28.5	AA	AA	AA	AA	BB	AA	AA	AA	AA	BB	AA	AA	AA	BB	AA	AA	AA	BB	BB	BB	AA	BB	BB	AA	BB	BB	BB	AA	BB	AA	AA	AA	AA	AA	AA	BB	AA	BB	AA	AA	BB	BB	AA	BB	BB	BB
bin993	4	14.6	28.8	AA	AA	AA	AA	BB	AA	AA	AA	AA	BB	AA	AA	AA	BB	AA	AA	AA	BB	BB	BB	AA	BB	BB	AA	BB	BB	BB	AA	BB	AA	AA	AA	AA	AA	AA	BB	AA	BB	AA	AA	BB	BB	AA	BB	BB	BB
bin994	4	14.75	29	AA	AA	AA	AA	BB	AA	AA	AA	AA	BB	AA	AA	AA	BB	AA	AA	AA	BB	BB	BB	AA	BB	BB	AA	BB	BB	BB	AA	BB	AA	AA	AA	AA	AA	AA	BB	AA	BB	AA	AA	BB	BB	AA	BB	BB	BB
bin995	4	14.85	29.4	AA	AA	AB	AA	BB	AA	AA	AA	AA	BB	AA	AA	AA	BB	AA	AA	AA	BB	BB	BB	AA	BB	BB	AA	BB	BB	BB	AA	BB	AA	AA	AA	AA	AA	AA	BB	AA	BB	AA	AA	BB	BB	AA	BB	BB	BB
bin996	4	15	29.7	AA	AA	AB	AA	BB	AA	AA	AA	AA	BB	AA	AA	AA	BB	AA	AA	AA	BB	BB	BB	AA	BB	BB	AA	BB	BB	BB	AA	BB	AA	AA	AA	AA	AA	AA	BB	AA	BB	AA	AA	BB	BB	AA	BB	BB	BB
bin997	4	15.15	30.2	AA	AA	AB	AA	BB	AA	AA	AA	AA	BB	AA	AA	AA	BB	AA	AA	AA	BB	BB	BB	AA	BB	BB	AA	BB	BB	BB	AA	BB	AA	AA	AA	BB	BB	AA	BB	AA	BB	AA	AA	AA	BB	BB	BB	BB	BB
bin998	4	15.25	31	AA	AA	AB	AA	BB	AA	AA	AA	AA	BB	AA	AA	AA	BB	AA	AA	AA	BB	BB	BB	AA	BB	BB	AA	BB	BB	BB	AA	BB	BB	AA	AA	BB	BB	AA	BB	AA	BB	AA	AA	AA	BB	BB	BB	BB	BB
bin999	4	15.35	31.4	AA	AA	AB	AA	BB	AA	AA	AA	AA	BB	AA	AA	AA	BB	AA	AA	AA	BB	BB	BB	AA	BB	BB	AA	BB	BB	BB	AA	BB	BB	AA	AA	BB	BB	AA	BB	AA	BB	AA	AA	AA	BB	BB	BB	AA	BB
bin1000	4	15.45	31.8	AA	AA	AB	AA	BB	AA	AA	AA	AA	BB	AA	AA	AA	BB	AA	AA	AA	BB	BB	BB	AA	BB	BB	AA	BB	BB	BB	AA	BB	BB	AA	AA	BB	BB	AA	BB	AA	BB	AA	AA	AA	BB	BB	BB	AA	BB
bin1001	4	15.7	32.2	AA	AA	AB	AA	BB	AA	AA	AA	AA	BB	AA	AA	AA	BB	AA	AA	AA	BB	BB	BB	AA	BB	BB	AA	BB	BB	BB	AA	BB	BB	AA	AA	BB	BB	AA	BB	AA	BB	AA	AA	AA	BB	BB	BB	AA	BB
bin1002	4	15.95	32.9	AA	AA	AB	AA	BB	AA	AA	AA	AA	BB	AA	BB	AA	BB	AA	AA	AA	BB	AA	BB	AA	BB	BB	AA	BB	BB	BB	AA	BB	BB	AA	AA	BB	BB	AA	BB	AA	BB	AA	AA	AA	BB	BB	BB	AA	BB
bin1003	4	16.15	34.3	AA	AA	AB	AA	BB	AA	AA	AA	AA	BB	AA	BB	AA	BB	AA	AA	AA	BB	AA	BB	AA	BB	BB	AA	BB	BB	BB	AA	BB	BB	AA	AA	BB	BB	AA	BB	AA	BB	AA	AA	AA	BB	BB	BB	AA	BB
bin1004	4	16.35	34.6	AA	AA	AB	AA	BB	AA	AA	AA	AA	BB	AA	BB	AA	BB	AA	AA	AA	BB	AA	BB	AA	BB	BB	AA	BB	BB	BB	AA	BB	BB	AA	AA	BB	BB	AA	BB	AA	BB	AA	AA	AA	BB	BB	BB	AA	BB
bin1005	4	16.45	35	AA	AA	AB	AA	BB	AA	AA	AA	AA	BB	AA	BB	AA	BB	AA	AA	AA	BB	AA	BB	AA	BB	BB	AA	BB	BB	BB	AA	BB	BB	AA	AA	AB	BB	AA	BB	AA	BB	AA	AA	AA	BB	BB	BB	AA	BB
bin1006	4	16.55	35.3	AA	AA	AB	AA	BB	AA	AA	AA	AA	BB	AA	BB	AA	BB	AA	AA	AA	BB	AA	BB	AA	AA	BB	AA	BB	BB	BB	AA	BB	BB	AA	AA	AB	BB	AA	BB	BB	BB	AA	AA	AA	BB	BB	BB	BB	BB
bin1007	4	16.65	36.1	AA	AA	AB	AA	BB	AA	AA	AA	AA	BB	AA	BB	AA	BB	AA	AA	AA	BB	AA	BB	AA	AA	BB	AA	BB	BB	BB	AA	BB	BB	AA	AA	AB	BB	AA	BB	BB	AA	AA	AA	AA	BB	BB	BB	BB	BB
bin1008	4	16.75	36.7	AA	AA	AB	AA	BB	AA	AA	AA	AA	BB	AA	BB	AA	BB	AA	AA	AA	BB	AA	BB	AA	AA	BB	AA	BB	BB	BB	AA	BB	AA	AA	AA	AB	BB	AA	BB	BB	AA	AA	AA	AA	BB	BB	BB	BB	BB
bin1009	4	16.85	37	AA	AA	AB	AA	BB	AA	AA	AA	AA	BB	AA	BB	AA	BB	AA	AA	AA	BB	AA	BB	AA	AA	BB	AA	BB	BB	BB	AA	BB	AA	AA	AA	AB	BB	AA	BB	BB	AA	AA	AA	AA	BB	BB	BB	BB	BB
bin1010	4	16.95	27.7	AA	AA	AB	AA	BB	AA	AA	AA	AA	BB	AA	BB	AA	BB	AA	AA	AA	BB	AA	BB	AA	AA	BB	AA	BB	BB	BB	AA	BB	AA	AA	AA	AB	BB	AA	BB	BB	AA	AA	AA	AA	BB	BB	BB	BB	BB
bin1011	4	17.05	38.4	AA	AA	AB	AA	BB	AA	AA	AA	AA	BB	AA	BB	AA	BB	AA	AA	AA	BB	AA	BB	BB	AA	BB	AA	BB	BB	BB	AA	BB	AA	AA	AA	AB	BB	AA	BB	BB	AA	AA	AA	AA	BB	AA	BB	BB	BB
bin1012	4	17.15	38.8	AA	AA	AB	AA	BB	AA	AA	AA	AA	BB	AA	BB	AA	BB	AA	AA	AA	BB	AA	BB	BB	AA	AA	AA	BB	BB	BB	AA	BB	AA	AA	AA	AB	BB	AA	BB	BB	AA	AA	AA	AA	BB	AA	BB	BB	BB
bin1013	4	17.25	39.1	AA	AA	AB	AA	BB	BB	AA	AA	AA	BB	AA	BB	AA	BB	AA	AA	AA	BB	AA	BB	BB	AA	AA	AA	BB	BB	BB	AA	BB	AA	AA	AA	AB	BB	AA	BB	BB	AA	AA	AA	AA	BB	AA	BB	BB	BB
bin1014	4	17.35	40.1	AA	AA	AB	AA	BB	BB	AA	AA	AA	BB	AA	BB	AA	BB	AA	AA	AA	BB	AA	BB	BB	AA	AA	AA	BB	BB	BB	AA	BB	AA	AA	AA	AB	BB	AA	BB	BB	AA	AA	AA	AA	BB	AA	BB	BB	BB
bin1015	4	17.45	40.5	AA	AA	AB	AA	BB	BB	AA	AA	AA	BB	AA	BB	AA	BB	AA	AA	AA	BB	AA	BB	BB	AA	AA	AA	BB	BB	AA	AA	BB	AA	AA	AA	AB	BB	AA	BB	BB	AA	AA	AA	AA	BB	AA	AA	BB	BB
bin1016	4	17.55	41.1	AA	AA	AB	AA	BB	BB	AA	AA	AA	BB	AA	BB	AA	BB	AA	AA	AA	BB	AA	BB	BB	AA	AA	AA	BB	BB	AA	AA	BB	AA	AA	AA	AB	BB	AA	BB	BB	AA	AA	AA	AA	BB	AA	AA	BB	BB
bin1017	4	17.65	41.4	AA	AA	AB	AA	BB	BB	AA	AA	AA	BB	AA	BB	AA	BB	AA	AA	AA	BB	AA	BB	BB	AA	AA	AA	BB	BB	AA	AA	BB	AA	AA	AA	AB	BB	BB	BB	BB	AA	AA	AA	AA	BB	AA	AA	BB	BB
bin1018	4	17.9	41.9	AA	AA	AB	AA	BB	BB	AA	AA	AA	BB	AA	BB	AA	BB	AA	AA	AA	BB	AA	BB	BB	AA	AA	AA	BB	BB	AA	AA	BB	AA	AA	AA	AB	BB	BB	BB	BB	AA	AA	AA	AA	BB	AA	AA	BB	BB
bin1019	4	18.15	42.3	AA	AA	AB	AA	BB	BB	AA	AA	AA	BB	AA	BB	AA	BB	AA	AA	AA	BB	AA	BB	BB	AA	AA	AA	BB	BB	AA	AA	BB	AA	AA	AA	AB	BB	BB	BB	BB	AA	AA	AA	AA	BB	AA	AA	BB	BB
bin1020	4	18.25	42.7	AA	AA	BB	AA	BB	BB	AA	AA	AA	BB	AA	BB	AA	BB	AA	AA	AA	BB	AA	BB	BB	AA	AA	AA	BB	BB	AA	AA	BB	AA	AA	AA	AB	BB	BB	BB	BB	AA	AA	AA	AA	BB	AA	AA	BB	BB
bin1021	4	18.35	43	AA	AA	BB	AA	BB	BB	AA	AA	AA	BB	AA	BB	AA	BB	AA	AA	AA	BB	AA	BB	BB	AA	AA	AA	BB	BB	AA	AA	BB	AA	AA	AA	BB	BB	BB	BB	BB	AA	AA	AA	AA	BB	AA	AA	BB	BB
bin1022	4	18.45	43.2	AA	AA	BB	AA	BB	BB	AA	AA	AA	BB	AA	BB	AA	BB	AA	AA	AA	BB	AA	BB	BB	AA	AA	AA	BB	BB	AA	AA	BB	AA	AA	AA	BB	BB	BB	BB	BB	AA	AA	AA	AA	BB	AA	AA	BB	BB
bin1023	4	18.55	43.5	AA	AA	BB	AA	BB	BB	AA	AA	AA	BB	AA	BB	AA	BB	AA	AA	AA	BB	AA	BB	BB	AA	AA	AA	BB	BB	AA	AA	BB	AA	AA	AA	BB	BB	BB	BB	BB	AA	AA	AA	AA	BB	AA	AA	BB	BB
bin1024	4	18.65	43.8	AA	AA	BB	AA	BB	BB	AA	AA	AA	BB	AA	BB	AA	BB	AA	AA	AA	BB	AA	BB	BB	AA	AA	AA	BB	BB	AA	AA	BB	AA	AA	AA	BB	BB	BB	BB	AA	AA	AA	AA	AA	BB	AA	AA	BB	BB
bin1025	4	18.75	44.2	AA	AA	BB	AA	BB	BB	AA	AA	AA	BB	AA	BB	AA	AA	AA	AA	AA	BB	AA	BB	BB	AA	AA	AA	BB	BB	AA	AA	BB	AA	AA	AA	BB	BB	BB	BB	AA	AA	AA	AA	AA	BB	AA	AA	BB	BB
bin1026	4	18.85	44.5	AA	AA	BB	AA	BB	BB	AA	AA	AA	BB	AA	BB	AA	AA	AA	AA	AA	BB	AA	BB	BB	AA	AA	AA	AA	BB	AA	AA	BB	AA	AA	AA	BB	BB	BB	BB	AA	AA	AA	AA	AA	BB	AA	AA	BB	BB
bin1027	4	18.95	44.8	AA	AA	BB	AA	BB	BB	AA	AA	AA	BB	AA	BB	AA	AA	AA	AA	AA	BB	AA	BB	BB	AA	AA	AA	AA	BB	AA	AA	BB	AA	AA	AA	BB	BB	BB	BB	AA	AA	AA	AA	AA	BB	AA	AA	BB	BB
bin1028	4	19.05	45.1	AA	AA	BB	AA	BB	BB	AA	AA	AA	BB	AA	BB	AA	AA	AA	AA	AA	BB	AA	BB	BB	AA	AA	AA	AA	BB	AA	AA	BB	AA	AA	AA	BB	BB	BB	BB	AA	AA	AA	AA	AA	BB	AA	AA	BB	BB
bin1029	4	19.15	45.6	AA	AA	BB	AA	BB	BB	AA	AA	AA	BB	AA	BB	AA	AA	AA	AA	AA	BB	AA	BB	BB	AA	AA	AA	AA	BB	AA	AA	BB	AA	AA	AA	BB	BB	BB	BB	AA	AA	AA	AA	AA	BB	AA	AA	BB	BB
bin1030	4	19.25	46.2	AA	AA	BB	AA	BB	BB	AA	AA	AA	BB	AA	BB	AA	AA	AA	AA	AA	BB	AA	BB	BB	AA	AA	AA	AA	BB	AA	AA	BB	AA	AA	AA	BB	BB	BB	BB	AA	AA	AA	AA	AA	BB	AA	AA	BB	BB
bin1031	4	19.35	48.7	AA	AA	BB	AA	BB	BB	AA	AA	AA	BB	AA	AA	AA	AA	AA	AA	AA	BB	AA	AA	BB	AA	AA	AA	AA	BB	AA	AA	BB	AA	AA	AA	BB	BB	BB	BB	AA	AA	AA	AA	AA	BB	AA	AA	BB	BB
bin1032	4	19.45	49	AA	AA	BB	AA	BB	BB	AA	AA	AA	BB	BB	AA	AA	AA	AA	AA	AA	BB	AA	AA	BB	AA	AA	AA	AA	BB	AA	AA	BB	AA	AA	AA	BB	BB	BB	BB	AA	BB	AA	AA	BB	BB	AA	BB	BB	AA
bin1033	4	19.55	49.3	AA	AA	BB	AA	BB	AB	AA	AA	AA	BB	BB	AA	AA	AA	AA	AA	AA	BB	AA	AA	BB	AA	AA	AA	AA	BB	AA	AA	BB	AA	AA	AA	BB	BB	BB	BB	AA	BB	AA	AA	BB	BB	AA	BB	BB	AA
bin1034	4	19.65	49.7	AA	AA	BB	AA	BB	AB	AA	AA	AA	BB	BB	AA	AA	BB	AA	AA	AA	BB	AA	AA	BB	AA	AA	AA	BB	BB	AA	AA	BB	AA	AA	AA	BB	BB	BB	BB	AA	BB	AA	BB	BB	BB	AA	BB	BB	AA
bin1035	4	19.75	50.3	AA	AA	BB	AA	BB	AB	AA	AA	AA	BB	BB	BB	AA	BB	AA	AA	AA	BB	AA	AA	BB	AA	AA	AA	BB	BB	AA	AA	BB	AA	AA	AA	BB	BB	BB	BB	AA	BB	BB	BB	BB	BB	AA	BB	BB	AA
bin1036	4	19.85	51.1	AA	AA	BB	AA	BB	AB	AA	AA	AA	BB	BB	BB	AA	BB	AA	AA	AA	BB	AA	AA	BB	AA	AA	AA	BB	BB	AA	AA	BB	AA	AA	AA	BB	BB	BB	BB	AA	BB	BB	BB	BB	BB	AA	BB	BB	AA
bin1037	4	19.95	52.5	AA	AA	BB	AA	BB	AB	BB	AA	AA	BB	BB	BB	AA	BB	AA	AA	AA	BB	AA	AA	BB	AA	AA	AA	BB	BB	AA	AA	BB	AA	AA	AA	BB	BB	BB	BB	AA	BB	BB	BB	BB	BB	AA	BB	BB	AA
bin1038	4	20.05	53.2	AA	AA	BB	AA	BB	AB	BB	AA	AA	BB	BB	BB	AA	BB	AA	AA	AA	BB	AA	AA	BB	AA	AA	AA	BB	BB	AA	AA	BB	BB	AA	AA	BB	BB	BB	BB	AA	BB	BB	BB	BB	BB	BB	BB	BB	AA
bin1039	4	20.15	53.9	AA	AA	BB	AA	BB	AB	BB	AA	AA	BB	BB	BB	AA	BB	AA	AA	AA	BB	AA	AA	BB	AA	AA	AA	BB	BB	AA	AA	BB	BB	AA	AA	BB	BB	BB	BB	AA	BB	BB	BB	BB	BB	BB	AA	BB	AA
bin1040	4	20.25	54.4	AA	AA	BB	AA	BB	AB	BB	AA	AA	BB	BB	BB	AA	BB	AA	AA	AA	BB	AA	AA	BB	AA	AA	AA	BB	BB	AA	AA	BB	BB	AA	AA	BB	BB	BB	BB	AA	BB	BB	BB	BB	BB	BB	AA	BB	AA
bin1041	4	20.35	55.3	AA	AA	BB	AA	BB	AB	BB	AA	AA	BB	BB	BB	AA	BB	AA	AA	AA	BB	AA	AA	BB	AA	AA	AA	BB	BB	AA	AA	BB	BB	AA	AA	BB	BB	BB	BB	AA	BB	BB	BB	BB	BB	BB	AA	BB	AA
bin1042	4	20.45	56	AA	AA	BB	AA	BB	AB	BB	AA	AA	BB	BB	BB	AA	BB	AA	AA	AA	BB	AA	AA	BB	AA	AA	AA	BB	BB	AA	AA	BB	BB	AA	AA	BB	BB	BB	BB	AA	BB	BB	BB	BB	BB	BB	AA	BB	AA
bin1043	4	20.55	56.4	AA	AA	BB	AA	BB	AB	BB	AA	AA	BB	BB	BB	AA	BB	AA	AA	AA	BB	AA	AA	BB	AA	AA	AA	BB	BB	AA	AA	BB	BB	AA	AA	BB	BB	BB	BB	AA	BB	BB	BB	BB	BB	BB	AA	BB	AA
bin1044	4	20.65	57	AA	AA	BB	AA	BB	AB	BB	AA	AA	BB	BB	BB	AA	BB	AA	AA	AA	BB	AA	AA	BB	AA	AA	AA	BB	BB	AA	AA	BB	BB	AA	AA	BB	BB	BB	BB	AA	BB	BB	BB	BB	BB	BB	AA	BB	AA
bin1045	4	20.8	57.7	AA	AA	BB	AA	BB	AB	BB	AA	AA	BB	BB	BB	AA	BB	AA	AA	AA	BB	AA	AA	BB	AA	AA	AA	BB	BB	AA	AA	BB	BB	AA	AA	BB	BB	BB	BB	AA	BB	BB	BB	BB	BB	BB	AA	BB	AA
bin1046	4	20.95	58.4	AA	AA	BB	AA	BB	AB	BB	AA	AA	BB	BB	BB	AA	BB	AA	AA	AA	BB	AA	AA	BB	AA	AA	AA	BB	BB	AA	AA	BB	BB	AA	AA	BB	BB	BB	BB	AA	BB	BB	BB	BB	BB	BB	AA	BB	AA
bin1047	4	21.05	59.2	AA	AA	BB	AA	BB	AB	BB	AA	AA	BB	BB	BB	AA	BB	AA	AA	AA	BB	AA	AA	BB	AA	AA	AA	BB	BB	AA	AA	BB	BB	AA	AA	BB	BB	BB	BB	AA	AA	BB	BB	BB	BB	BB	AA	BB	AA
bin1048	4	21.15	59.8	AA	AA	BB	AA	BB	AB	BB	AA	AA	BB	BB	BB	AA	BB	AA	AA	AA	BB	AA	AA	BB	AA	AA	AA	BB	BB	AA	AA	BB	BB	AA	AA	BB	BB	BB	BB	AA	AA	BB	BB	BB	BB	BB	AA	BB	AA
bin1049	4	21.25	60.2	AA	AA	BB	AA	BB	AB	BB	AA	AA	BB	BB	BB	AA	BB	AA	AA	AA	BB	AA	AA	BB	AA	AA	AA	BB	BB	AA	AA	BB	BB	AA	AA	BB	BB	BB	BB	AA	AA	BB	BB	BB	BB	BB	AA	BB	AA
bin1050	4	21.35	60.5	AA	AA	BB	AA	BB	AB	BB	AA	AA	BB	BB	BB	AA	BB	AA	AA	AA	BB	AA	AA	BB	AA	AA	AA	BB	BB	AA	AA	BB	BB	AA	AA	BB	BB	BB	BB	AA	AA	BB	BB	BB	BB	BB	AA	BB	AA
bin1051	4	21.45	62.3	AA	AA	BB	AA	BB	AB	BB	AA	AA	BB	BB	BB	AA	BB	AA	AA	AA	BB	AA	AA	BB	AA	AA	AA	BB	BB	AA	AA	AA	BB	AA	AA	AA	BB	BB	BB	AA	AA	AA	AA	BB	BB	BB	AA	BB	AA
bin1052	4	21.55	62.7	AA	AA	BB	AA	BB	AB	BB	AA	AA	BB	BB	BB	AA	BB	AA	AA	AA	BB	AA	AA	BB	AA	AA	AA	BB	BB	AA	AA	AA	BB	AA	AA	AA	BB	AA	BB	AA	AA	AA	AA	AA	BB	AA	AA	BB	BB
bin1053	4	21.65	63	AA	AA	AA	AA	BB	AB	BB	AA	AA	BB	BB	BB	AA	BB	AA	AA	AA	BB	AA	AA	BB	AA	AA	AA	BB	BB	AA	AA	AA	BB	AA	AA	AA	BB	AA	BB	AA	AA	AA	AA	AA	BB	AA	AA	BB	BB
bin1054	4	21.75	63.4	AA	AA	AA	AA	BB	AB	BB	AA	AA	BB	BB	BB	AA	BB	AA	AA	AA	BB	AA	AA	BB	AA	AA	AA	BB	BB	AA	AA	AA	BB	AA	AA	AA	BB	AA	BB	AA	AA	AA	AA	AA	BB	AA	AA	BB	BB
bin1055	4	21.85	63.7	AA	AA	AA	AA	BB	AB	BB	AA	AA	BB	BB	BB	AA	BB	AA	AA	AA	BB	AA	AA	BB	AA	AA	AA	BB	BB	AA	AA	AA	BB	AA	AA	AA	BB	AA	BB	AA	AA	AA	AA	AA	BB	AA	AA	BB	BB
bin1056	4	21.95	64.1	AA	AA	AA	AA	BB	AB	BB	AA	AA	BB	BB	BB	AA	BB	AA	AA	AA	BB	AA	AA	BB	AA	AA	AA	BB	BB	AA	AA	AA	BB	AA	AA	AA	BB	AA	BB	AA	AA	AA	AA	AA	BB	AA	AA	BB	BB
bin1057	4	22.1	64.8	AA	AA	AA	AA	BB	AB	BB	AA	AA	BB	BB	BB	AA	BB	AA	AA	AA	BB	AA	AA	BB	AA	AA	AA	BB	BB	AA	AA	AA	BB	AA	AA	AA	BB	AA	AA	AA	AA	AA	AA	AA	BB	AA	AA	BB	BB
bin1058	4	22.25	65.9	AA	AA	AA	AA	BB	AB	BB	AA	AA	BB	BB	BB	AA	BB	AA	AA	AA	BB	AA	AA	BB	AA	AA	AA	BB	BB	AA	AA	AA	BB	AA	AA	AA	AA	AA	AA	AA	AA	AA	AA	AA	BB	AA	AA	BB	BB
bin1059	4	22.4	67.3	AA	AA	AA	AA	BB	AB	BB	AA	AA	BB	BB	AA	AA	AA	AA	AA	AA	BB	AA	AA	BB	BB	AA	AA	AA	BB	AA	AA	AA	BB	AA	AA	AA	AA	AA	AA	BB	AA	AA	AA	AA	BB	AA	AA	BB	BB
bin1060	4	22.6	67.7	AA	AA	AA	AA	BB	AB	BB	AA	AA	BB	BB	AA	AA	AA	AA	AA	AA	BB	AA	AA	BB	BB	AA	AA	AA	BB	AA	AA	AA	BB	AA	AA	AA	AA	AA	AA	BB	AA	AA	AA	AA	AA	AA	AA	BB	BB
bin1061	4	22.75	68	AA	AA	AA	AA	BB	AB	BB	AA	AA	BB	BB	AA	AA	AA	AA	AA	AA	BB	AA	AA	BB	BB	AA	AA	AA	BB	AA	AA	AA	BB	AA	AA	AA	AA	AA	AA	BB	AA	AA	AA	AA	AA	AA	AA	BB	BB
bin1062	4	22.85	68.4	AA	AA	AA	AA	BB	AB	BB	AA	AA	BB	BB	AA	AA	AA	AA	AA	AA	BB	AA	AA	BB	BB	AA	AA	AA	BB	AA	AA	AA	BB	AA	AA	AA	AA	AA	AA	BB	AA	AA	AA	AA	AA	AA	AA	BB	BB
bin1063	4	22.95	68.8	AA	AA	AA	AA	BB	AB	BB	AA	AA	BB	BB	AA	AA	AA	AA	AA	AA	BB	AA	AA	BB	BB	AA	AA	AA	BB	AA	AA	AA	BB	AA	AA	AA	AA	AA	AA	BB	AA	AA	AA	AA	AA	AA	AA	BB	BB
bin1064	4	23.05	69.4	AA	AA	AA	AA	BB	BB	BB	AA	AA	BB	BB	AA	AA	AA	AA	AA	AA	BB	AA	AA	BB	BB	AA	AA	AA	BB	AA	AA	AA	BB	AA	AA	BB	AA	AA	AA	BB	AA	AA	AA	AA	AA	AA	AA	BB	BB
bin1065	4	23.15	69.8	AA	AA	AA	AA	BB	BB	BB	AA	AA	BB	BB	AA	AA	AA	AA	AA	AA	BB	AA	AA	BB	BB	AA	AA	AA	BB	AA	AA	AA	BB	AA	AA	BB	AA	BB	AA	BB	AA	AA	AA	AA	AA	AA	AA	BB	BB
bin1066	4	23.25	70.5	AA	AA	AA	AA	BB	BB	BB	AA	AA	BB	BB	AA	AA	AA	AA	AA	AA	BB	AA	AA	BB	BB	AA	AA	AA	BB	AA	AA	AA	BB	AA	AA	BB	AA	BB	AA	BB	AA	AA	BB	AA	AA	AA	AA	BB	BB
bin1067	4	23.35	71.2	AA	AA	AA	AA	BB	BB	BB	AA	AA	BB	BB	BB	AA	AA	AA	AA	AA	BB	AA	AA	BB	BB	AA	AA	AA	BB	AA	AA	AA	BB	AA	AA	BB	AA	BB	AA	BB	AA	AA	BB	AA	AA	BB	AA	BB	BB
bin1068	4	23.45	71.5	AA	AA	AA	AA	BB	BB	BB	AA	AA	BB	BB	BB	AA	AA	AA	AA	AA	BB	AA	AA	BB	BB	AA	AA	AA	BB	AA	AA	AA	BB	AA	AA	BB	AA	BB	AA	BB	AA	AA	BB	AA	BB	BB	AA	BB	BB
bin1069	4	23.55	71.9	AA	AA	AA	AA	BB	BB	BB	AA	AA	BB	BB	BB	AA	AA	AA	AA	AA	BB	AA	AA	BB	BB	AA	AA	AA	BB	AA	AA	AA	BB	AA	AA	BB	AA	BB	AA	BB	AA	AA	BB	BB	BB	BB	AA	BB	BB
bin1070	4	23.65	72.2	AA	AA	BB	AA	BB	BB	BB	AA	AA	BB	BB	BB	AA	AA	AA	BB	AA	BB	AA	AA	BB	BB	AA	AA	AA	BB	AA	AA	AA	BB	AA	AA	BB	AA	BB	BB	BB	AA	AA	BB	BB	BB	BB	AA	BB	BB
bin1071	4	23.75	72.6	AA	AA	BB	AA	BB	BB	BB	AA	AA	BB	BB	BB	BB	BB	AA	BB	AA	BB	AA	AA	BB	BB	AA	AA	AA	BB	AA	AA	AA	BB	AA	AA	BB	AA	BB	BB	BB	AA	BB	BB	BB	BB	BB	BB	BB	BB
bin1072	4	23.85	73.2	AA	AA	BB	AA	BB	BB	BB	AA	AA	BB	BB	BB	BB	BB	AA	BB	AA	BB	AA	AA	BB	BB	AA	AA	BB	BB	AA	AA	AA	BB	AA	AA	BB	AA	BB	BB	BB	AA	BB	BB	BB	BB	BB	BB	BB	BB
bin1073	4	23.95	74.4	AA	AA	BB	AA	BB	BB	BB	AA	AA	BB	BB	BB	BB	BB	BB	BB	AA	BB	AA	AA	BB	BB	AA	AA	BB	BB	AA	AA	AA	BB	AA	AA	BB	AA	BB	BB	BB	AA	BB	BB	BB	BB	BB	BB	BB	BB
bin1074	4	24.05	74.8	AA	AA	BB	AA	BB	BB	BB	AA	AA	BB	BB	BB	BB	BB	BB	BB	AA	BB	AA	AA	BB	BB	AA	AA	BB	BB	AA	AA	AA	BB	AA	AA	BB	BB	BB	BB	BB	AA	BB	BB	BB	BB	BB	BB	BB	BB
bin1075	4	24.15	75.1	AA	BB	BB	AA	BB	BB	BB	AA	AA	BB	BB	BB	BB	BB	BB	BB	AA	AA	AA	AA	BB	BB	AA	AA	BB	BB	AA	AA	AA	BB	AA	AA	BB	BB	BB	BB	BB	AA	BB	BB	BB	BB	BB	BB	BB	BB
bin1076	4	24.25	75.4	AA	BB	BB	AA	BB	BB	BB	AA	AA	BB	BB	BB	BB	BB	BB	BB	AA	AA	AA	AA	BB	BB	AA	AA	BB	BB	AA	AA	AA	BB	AA	AA	BB	BB	BB	BB	BB	AA	BB	BB	BB	BB	BB	BB	BB	BB
bin1077	4	24.4	75.7	AA	BB	BB	AA	BB	BB	BB	AA	AA	BB	BB	BB	BB	BB	BB	BB	AA	AA	AA	AA	BB	BB	BB	AA	BB	BB	AA	AA	AA	BB	AA	AA	BB	BB	BB	BB	BB	AA	BB	BB	BB	BB	BB	BB	BB	BB
bin1078	4	24.55	76	AA	BB	BB	AA	BB	BB	BB	AA	AA	BB	BB	BB	BB	BB	BB	BB	AA	AA	AA	AA	BB	BB	BB	AA	BB	BB	AA	AA	AA	BB	AA	AA	BB	BB	BB	BB	BB	AA	BB	BB	BB	BB	BB	BB	BB	BB
bin1079	4	24.65	76.3	AA	BB	BB	AA	BB	BB	BB	AA	AA	BB	BB	BB	BB	BB	BB	BB	AA	AA	AA	AA	BB	BB	BB	AA	BB	BB	AA	AA	AA	BB	AA	AA	BB	BB	BB	BB	BB	AA	BB	BB	BB	BB	BB	BB	BB	BB
bin1080	4	24.75	76.7	AA	BB	BB	AA	BB	BB	BB	AA	AA	BB	BB	BB	BB	BB	BB	BB	AA	AA	AA	AA	BB	BB	BB	AA	BB	BB	AA	AA	AA	BB	AA	AA	BB	BB	BB	BB	BB	AA	BB	BB	BB	BB	BB	BB	BB	BB
bin1081	4	24.85	77.1	AA	BB	BB	AA	BB	BB	BB	AA	AA	BB	BB	BB	BB	BB	BB	BB	AA	AA	AA	AA	BB	BB	BB	AA	BB	BB	AA	AA	AA	BB	AA	AA	BB	BB	BB	BB	BB	AA	BB	BB	BB	BB	BB	BB	BB	BB
bin1082	4	25	77.4	AA	BB	BB	AA	BB	BB	BB	AA	AA	BB	BB	BB	BB	BB	BB	BB	AA	AA	AA	AA	BB	BB	BB	AA	BB	AA	AA	AA	AA	BB	AA	AA	BB	BB	BB	BB	BB	AA	BB	BB	BB	BB	BB	BB	BB	BB
bin1083	4	25.15	77.7	AA	BB	BB	AA	AA	BB	BB	AA	AA	BB	BB	BB	BB	BB	BB	BB	AA	AA	AA	AA	BB	BB	BB	AA	BB	AA	AA	AA	AA	BB	AA	AA	BB	BB	BB	BB	BB	AA	BB	BB	BB	BB	BB	BB	BB	BB
bin1084	4	25.3	78	AA	BB	BB	AA	AA	BB	BB	AA	AA	BB	BB	BB	BB	BB	BB	BB	AA	AA	AA	AA	BB	BB	BB	AA	BB	AA	AA	AA	AA	BB	AA	AA	BB	BB	BB	BB	BB	AA	BB	BB	BB	BB	BB	BB	BB	BB
bin1085	4	25.45	78.3	AA	BB	BB	AA	AA	BB	BB	AA	AA	BB	BB	BB	BB	BB	BB	BB	AA	AA	AA	AA	BB	BB	BB	AA	BB	AA	AA	AA	AA	BB	AA	AA	BB	BB	BB	BB	BB	AA	BB	BB	BB	BB	BB	BB	BB	BB
bin1086	4	25.55	78.7	AA	BB	BB	AA	AA	BB	BB	AA	AA	BB	BB	BB	BB	BB	BB	BB	AA	AA	AA	AA	BB	BB	BB	AA	BB	AA	AA	AA	AA	BB	AA	AA	BB	BB	BB	BB	BB	AA	BB	BB	BB	BB	BB	BB	BB	BB
bin1087	4	25.65	79.2	AA	BB	BB	AA	AA	BB	BB	AA	AA	BB	BB	BB	BB	BB	BB	BB	AA	AA	AA	AA	BB	BB	BB	AA	BB	AA	AA	AA	AA	BB	AA	AA	BB	BB	BB	BB	BB	AA	BB	BB	BB	BB	BB	BB	BB	BB
bin1088	4	25.75	79.4	AA	BB	BB	AA	AA	BB	BB	AA	AA	BB	BB	BB	BB	BB	BB	BB	AA	AA	AA	AA	BB	BB	BB	AA	BB	AA	AA	AA	AA	BB	AA	AA	BB	BB	BB	BB	BB	AA	BB	BB	BB	BB	BB	BB	BB	BB
bin1089	4	25.85	79.7	AA	BB	BB	AA	AA	BB	BB	AA	AA	BB	BB	BB	BB	BB	BB	BB	AA	AA	AA	AA	BB	BB	BB	AA	BB	AA	AA	AA	AA	AA	AA	AA	BB	BB	BB	BB	BB	AA	BB	BB	BB	BB	BB	BB	BB	BB
bin1090	4	25.95	80.2	AA	BB	BB	AA	BB	BB	BB	AA	AA	BB	BB	BB	BB	BB	BB	BB	AA	AA	AA	AA	BB	BB	BB	AA	BB	AA	AA	AA	AA	AA	AA	AA	BB	BB	BB	BB	BB	AA	BB	BB	BB	BB	BB	BB	BB	BB
bin1091	4	26.05	81.4	AA	BB	BB	AA	BB	BB	BB	AA	AA	BB	BB	BB	BB	BB	BB	BB	AA	BB	AA	AA	BB	BB	BB	AA	BB	AA	AA	BB	AA	AA	AA	AA	BB	BB	BB	BB	BB	AA	BB	BB	BB	BB	BB	BB	BB	BB
bin1092	4	26.15	81.8	AA	BB	BB	AA	BB	BB	BB	AA	AA	BB	BB	BB	BB	BB	AA	BB	AA	BB	AA	AA	BB	BB	BB	AA	BB	AA	AA	BB	AA	AA	AA	AA	BB	BB	BB	BB	BB	AA	BB	BB	BB	BB	BB	BB	BB	BB
bin1093	4	26.25	82.1	AA	BB	BB	AA	BB	BB	BB	AA	AA	BB	BB	BB	BB	BB	AA	BB	AA	BB	AA	AA	BB	BB	BB	AA	BB	AA	AA	BB	AA	AA	AA	AA	BB	BB	BB	BB	BB	AA	BB	BB	BB	BB	BB	BB	BB	BB
bin1094	4	26.35	82.8	AA	BB	BB	AA	BB	BB	BB	AA	AA	BB	BB	BB	BB	BB	AA	BB	AA	BB	AA	AA	BB	BB	BB	AA	BB	AA	AA	BB	AA	AA	AA	AA	BB	BB	BB	BB	BB	AA	BB	BB	BB	BB	BB	BB	BB	BB
bin1095	4	26.45	83.4	AA	BB	BB	AA	BB	BB	BB	AA	AA	BB	BB	BB	AA	BB	AA	BB	AA	BB	AA	AA	BB	BB	BB	AA	BB	AA	AA	BB	AA	AA	AA	AA	BB	BB	BB	BB	BB	AA	BB	BB	BB	BB	BB	BB	BB	BB
bin1096	4	26.55	83.8	AA	BB	BB	AA	BB	BB	BB	AA	AA	BB	BB	BB	AA	BB	AA	BB	AA	BB	AA	AA	BB	BB	BB	AA	BB	AA	AA	BB	AA	AA	AA	AA	BB	BB	BB	BB	BB	AA	BB	BB	BB	BB	BB	BB	BB	BB
bin1097	4	26.65	84.1	AA	BB	BB	AA	BB	BB	BB	AA	AA	BB	BB	BB	AA	BB	AA	BB	AA	BB	AA	AA	BB	BB	BB	AA	BB	AA	AA	BB	AA	AA	AA	AA	BB	BB	BB	BB	BB	AA	BB	BB	BB	BB	BB	BB	BB	BB
bin1098	4	26.75	84.5	AA	BB	BB	AA	BB	BB	BB	AA	AA	BB	BB	BB	AA	BB	AA	BB	AA	BB	AA	AA	AA	BB	BB	AA	BB	AA	AA	BB	AA	AA	AA	AA	BB	BB	BB	BB	BB	AA	AA	BB	BB	BB	BB	BB	BB	BB
bin1099	4	26.85	84.8	AA	BB	BB	AA	BB	BB	BB	AA	AA	BB	BB	BB	AA	BB	AA	AA	AA	BB	AA	AA	AA	BB	BB	AA	BB	AA	AA	BB	AA	AA	AA	AA	BB	BB	BB	BB	BB	AA	AA	BB	BB	BB	BB	BB	BB	BB
bin1100	4	27	85.1	AA	BB	BB	AA	BB	BB	BB	AA	AA	BB	BB	BB	AA	BB	AA	AA	AA	BB	AA	AA	AA	BB	BB	AA	BB	AA	AA	BB	AA	AA	AA	AA	BB	BB	AA	BB	BB	AA	AA	BB	BB	BB	BB	BB	BB	BB
bin1101	4	27.2	85.5	AA	BB	BB	AA	BB	BB	BB	AA	AA	BB	BB	BB	AA	BB	AA	AA	AA	BB	AA	AA	AA	BB	BB	AA	BB	AA	AA	BB	AA	AA	AA	AA	BB	BB	AA	BB	BB	AA	AA	BB	BB	BB	BB	BB	BB	BB
bin1102	4	27.45	85.8	AA	BB	BB	AA	BB	BB	BB	AA	AA	BB	BB	BB	AA	BB	AA	AA	AA	BB	AA	AA	AA	BB	BB	AA	BB	AA	AA	BB	AA	AA	AA	AA	BB	BB	AA	BB	BB	AA	AA	BB	BB	BB	BB	BB	BB	BB
bin1103	4	27.65	86.2	AA	BB	BB	AA	BB	BB	BB	AA	AA	BB	BB	BB	AA	BB	AA	AA	AA	BB	AA	AA	AA	BB	BB	AA	BB	AA	AA	BB	AA	AA	AA	AA	BB	BB	AA	BB	BB	AA	AA	BB	BB	BB	BB	BB	BB	BB
bin1104	4	27.75	86.5	AA	BB	BB	AA	BB	BB	BB	AA	AA	BB	BB	BB	AA	BB	AA	AA	AA	BB	AA	AA	AA	BB	BB	AA	BB	AA	AA	BB	AA	AA	AA	AA	BB	BB	AA	BB	BB	AA	AA	BB	BB	BB	BB	BB	BB	BB
bin1105	4	27.85	86.8	AA	BB	BB	AA	BB	AA	BB	AA	AA	BB	BB	BB	AA	BB	AA	AA	AA	BB	AA	AA	AA	BB	BB	AA	BB	AA	AA	BB	AA	AA	AA	AA	BB	BB	AA	BB	BB	AA	AA	BB	BB	BB	BB	BB	BB	BB
bin1106	4	27.95	87.2	AA	BB	BB	AA	BB	AA	BB	AA	AA	BB	BB	BB	AA	BB	AA	AA	AA	BB	AA	AA	AA	BB	BB	AA	BB	AA	AA	BB	AA	AA	AA	AA	BB	BB	AA	BB	BB	AA	AA	BB	BB	BB	BB	BB	BB	BB
bin1107	4	28.05	87.5	AA	BB	BB	AA	BB	AA	BB	AA	AA	BB	BB	BB	AA	BB	AA	AA	AA	BB	AA	AA	AA	BB	BB	AA	BB	AA	AA	BB	AA	AA	AA	AA	BB	BB	AA	BB	BB	AA	AA	BB	BB	BB	BB	BB	BB	BB
bin1108	4	28.15	88.5	AA	BB	BB	AA	BB	AA	BB	AA	AA	BB	BB	BB	AA	BB	AA	AA	AA	BB	AA	AA	AA	BB	BB	AA	BB	AA	AA	BB	AA	AA	AA	AA	BB	BB	AA	BB	BB	AA	AA	BB	BB	BB	BB	BB	BB	BB
bin1109	4	28.25	88.9	AA	BB	BB	AA	BB	AA	BB	AA	AA	BB	BB	BB	AA	BB	AA	AA	AA	BB	AA	AA	AA	BB	BB	AA	BB	AA	AA	BB	AA	AA	AA	AA	BB	BB	AA	BB	BB	AA	AA	BB	BB	BB	BB	BB	BB	BB
bin1110	4	28.35	89.2	AA	BB	BB	AA	BB	AA	BB	AA	AA	BB	BB	BB	AA	BB	AA	AA	AA	BB	AA	BB	AA	BB	BB	AA	BB	AA	AA	BB	AA	AA	AA	AA	BB	BB	AA	BB	BB	AA	AA	BB	BB	BB	BB	BB	BB	BB
bin1111	4	28.45	89.5	AA	BB	BB	AA	AA	AA	BB	AA	AA	BB	BB	BB	AA	BB	AA	AA	AA	BB	AA	BB	AA	BB	BB	AA	BB	AA	AA	BB	AA	AA	AA	AA	BB	BB	AA	BB	BB	AA	AA	BB	BB	BB	BB	BB	BB	BB
bin1112	4	28.55	89.9	AA	BB	BB	AA	AA	AA	BB	AA	AA	BB	BB	BB	AA	BB	AA	AA	AA	BB	AA	BB	AA	BB	BB	AA	BB	AA	AA	BB	AA	AA	AA	AA	BB	BB	AA	BB	BB	AA	AA	BB	BB	BB	BB	BB	BB	BB
bin1113	4	28.65	90.2	AA	BB	BB	AA	AA	AA	BB	AA	AA	BB	BB	BB	AA	BB	AA	AA	AA	BB	AA	BB	AA	BB	BB	AA	BB	AA	AA	BB	AA	AA	AA	AA	BB	BB	AA	BB	BB	AA	AA	BB	BB	BB	BB	BB	BB	BB
bin1114	4	28.75	90.6	AA	BB	BB	AA	AA	AA	BB	AA	AA	BB	BB	BB	AA	BB	AA	AA	AA	BB	AA	BB	AA	BB	BB	AA	BB	AA	AA	BB	AA	AA	AA	AA	BB	BB	AA	BB	AA	AA	AA	BB	BB	BB	BB	BB	BB	BB
bin1115	4	28.85	91	AA	BB	BB	AA	AA	BB	BB	AA	AA	BB	BB	BB	AA	BB	AA	AA	AA	BB	AA	BB	AA	BB	BB	AA	BB	AA	AA	BB	AA	AA	AA	AA	BB	BB	AA	BB	AA	AA	AA	BB	BB	BB	BB	BB	BB	BB
bin1116	4	29	91.3	AA	BB	BB	AA	AA	BB	BB	AA	AA	BB	BB	BB	BB	BB	BB	BB	AA	BB	AA	BB	AA	BB	BB	AA	BB	AA	AA	BB	AA	AA	AA	AA	BB	BB	AA	BB	AA	AA	BB	BB	BB	BB	BB	BB	BB	BB
bin1117	4	29.15	92	AA	BB	BB	AA	AA	BB	BB	AA	AA	BB	BB	BB	BB	BB	BB	BB	AA	BB	AA	BB	AA	BB	BB	AA	BB	AA	AA	BB	AA	AA	AA	AA	BB	BB	AA	BB	AA	AA	BB	BB	BB	BB	BB	BB	BB	BB
bin1118	4	29.25	92.3	AA	BB	BB	AA	AA	BB	BB	AA	AA	BB	BB	BB	BB	BB	BB	BB	AA	BB	AA	BB	AA	BB	BB	AA	BB	AA	AA	BB	AA	AA	AA	AA	BB	BB	AA	BB	AA	AA	BB	BB	BB	BB	BB	BB	BB	BB
bin1119	4	29.5	92.7	AA	BB	BB	AA	BB	BB	BB	AA	AA	BB	BB	BB	BB	BB	BB	BB	AA	BB	AA	BB	AA	BB	BB	AA	BB	AA	AA	BB	AA	AA	AA	AA	BB	BB	AA	BB	AA	AA	BB	BB	BB	BB	BB	BB	BB	BB
bin1120	4	29.75	94	AA	BB	BB	AA	BB	BB	BB	AA	AA	BB	BB	BB	BB	BB	BB	BB	AA	BB	AA	BB	AA	BB	BB	AA	BB	AA	AA	BB	AA	AA	AA	AA	BB	BB	AA	BB	AA	AA	BB	BB	BB	BB	BB	BB	BB	BB
bin1121	4	29.9	94.6	AA	BB	BB	AA	BB	BB	BB	AA	AA	BB	BB	BB	BB	BB	BB	BB	AA	BB	AA	BB	AA	BB	BB	AA	BB	AA	AA	BB	AA	AA	AA	AA	BB	BB	AA	BB	AA	AA	BB	BB	BB	BB	BB	BB	BB	BB
bin1122	4	30.1	95.7	AA	BB	BB	AA	BB	BB	BB	AA	AA	BB	BB	BB	BB	BB	BB	BB	AA	BB	AA	AA	AA	BB	BB	AA	BB	AA	AA	BB	AA	AA	AA	AA	BB	BB	AA	BB	AA	AA	BB	BB	BB	BB	BB	BB	BB	BB
bin1123	4	30.25	96	AA	BB	BB	AA	BB	BB	BB	AA	AA	BB	BB	BB	BB	BB	BB	BB	AA	BB	AA	AA	AA	BB	BB	AA	BB	AA	AA	BB	AA	AA	AA	AA	BB	BB	AA	BB	AA	AA	BB	BB	BB	BB	BB	BB	BB	BB
bin1124	4	30.35	96.4	AA	BB	BB	AA	BB	BB	BB	AA	AA	BB	BB	BB	BB	BB	BB	BB	AA	BB	AA	AA	AA	BB	BB	AA	BB	AA	AA	BB	AA	AA	AA	AA	BB	BB	AA	BB	AA	AA	BB	BB	BB	BB	BB	BB	BB	BB
bin1125	4	30.45	96.8	AA	BB	BB	AA	BB	BB	BB	AA	AA	BB	BB	BB	BB	BB	BB	BB	AA	BB	AA	AA	AA	BB	BB	AA	BB	AA	AA	BB	AA	AA	AA	AA	BB	BB	AA	BB	AA	AA	BB	BB	BB	BB	BB	BB	BB	BB
bin1126	4	30.55	97.2	AA	BB	BB	AA	BB	BB	BB	AA	AA	BB	BB	BB	BB	BB	BB	BB	AA	BB	AA	AA	BB	BB	BB	AA	BB	AA	AA	BB	AA	AA	AA	AA	BB	BB	AA	BB	AA	AA	BB	BB	BB	BB	BB	BB	AA	BB
bin1127	4	30.65	97.5	AA	BB	BB	AA	BB	BB	BB	AA	AA	BB	BB	BB	BB	BB	BB	BB	AA	BB	AA	AA	BB	BB	BB	AA	BB	AA	AA	BB	AA	AA	AA	AA	BB	BB	AA	BB	AA	AA	BB	BB	BB	BB	BB	BB	AA	BB
bin1128	4	30.75	97.8	AA	BB	BB	AA	BB	BB	BB	AA	AA	BB	BB	BB	BB	BB	BB	BB	AA	BB	AA	AA	BB	BB	BB	AA	BB	AA	AA	BB	AA	AA	AA	AA	BB	BB	AA	BB	AA	AA	BB	BB	BB	BB	BB	BB	AA	BB
bin1129	4	30.85	98.1	AA	BB	BB	AA	BB	BB	BB	AA	AA	BB	BB	BB	BB	BB	BB	BB	AA	BB	AA	AA	BB	BB	BB	AA	BB	AA	AA	BB	AA	AA	AA	AA	BB	BB	AA	BB	AA	AA	BB	BB	BB	BB	BB	BB	AA	BB
bin1130	4	30.95	98.3	AA	BB	BB	AA	BB	BB	BB	AA	AA	BB	BB	BB	BB	BB	BB	BB	AA	BB	AA	AA	BB	BB	BB	AA	BB	AA	AA	BB	AA	AA	AA	AA	BB	BB	AA	BB	AA	AA	BB	BB	BB	BB	BB	BB	BB	BB
bin1131	4	31.05	98.8	AA	BB	BB	AA	BB	BB	BB	AA	AA	BB	BB	BB	BB	BB	BB	BB	AA	BB	AA	AA	BB	BB	BB	AA	BB	AA	AA	BB	AA	AA	AA	AA	BB	BB	AA	BB	AA	AA	BB	BB	BB	BB	BB	BB	BB	BB
bin1132	4	31.2	99.5	AA	BB	BB	AA	BB	BB	BB	AA	AA	BB	BB	BB	BB	BB	BB	BB	AA	BB	AA	AA	BB	BB	BB	AA	BB	AA	AA	BB	AA	AA	AA	AA	BB	BB	AA	BB	AA	AA	BB	BB	BB	BB	BB	BB	BB	BB
bin1133	4	31.35	100.3	AA	BB	BB	AA	BB	BB	BB	AA	AA	BB	BB	BB	BB	BB	BB	BB	AA	BB	AA	AA	BB	BB	BB	AA	BB	AA	AA	BB	AA	AA	AA	AA	BB	BB	AA	BB	BB	AA	BB	BB	BB	BB	BB	AA	BB	BB
bin1134	4	31.45	101.6	AA	BB	BB	AA	BB	BB	BB	AA	AA	BB	BB	BB	BB	BB	BB	BB	AA	BB	AA	AA	AA	BB	BB	AA	BB	AA	AA	AA	AA	AA	AA	AA	BB	BB	AA	BB	BB	AA	BB	AA	BB	BB	BB	AA	BB	BB
bin1135	4	31.55	102.5	AA	BB	BB	AA	BB	BB	BB	AA	AA	BB	AA	BB	BB	BB	BB	BB	AA	BB	AA	AA	AA	BB	BB	AA	BB	AA	AA	AA	AA	AA	AA	AA	BB	BB	AA	BB	BB	AA	BB	AA	BB	BB	BB	AA	BB	BB
bin1136	4	31.65	102.8	AA	BB	BB	AA	BB	BB	BB	AA	AA	BB	AA	BB	BB	BB	BB	BB	AA	BB	AA	AA	AA	BB	BB	AA	BB	AA	AA	AA	AA	AA	AA	AA	BB	BB	AA	BB	BB	AA	BB	AA	BB	BB	BB	AA	BB	BB
bin1137	4	31.75	103.8	AA	BB	BB	AA	BB	BB	BB	AA	AA	BB	AA	BB	BB	BB	BB	BB	AA	BB	AA	AA	AA	BB	BB	AA	BB	AA	AA	AA	AA	AA	AA	AA	BB	BB	AA	BB	BB	AA	BB	AA	BB	BB	BB	AA	BB	BB
bin1138	4	31.85	104.2	AA	BB	BB	AA	BB	BB	BB	AA	AA	BB	AA	BB	BB	BB	BB	BB	AA	BB	AA	AA	AA	BB	BB	AA	BB	AA	AA	AA	AA	AA	AA	AA	BB	BB	AA	BB	BB	AA	BB	AA	BB	BB	BB	AA	BB	BB
bin1139	4	31.95	104.9	AA	BB	BB	AA	BB	BB	BB	AA	AA	BB	AA	BB	BB	BB	BB	BB	AA	BB	AA	AA	AA	BB	BB	AA	AB	AA	AA	AA	AA	AA	AA	AA	BB	BB	AA	BB	BB	AA	BB	AA	BB	BB	BB	AA	BB	BB
bin1140	4	32.05	105.4	AA	BB	BB	AA	BB	BB	BB	AA	AA	BB	AA	BB	BB	BB	BB	BB	AA	BB	AA	AA	AA	BB	BB	AA	AB	AA	AA	AA	AA	AA	AA	AA	BB	BB	AA	BB	BB	AA	BB	AA	BB	BB	BB	AA	BB	BB
bin1141	4	32.15	106	AA	BB	BB	AA	BB	BB	BB	AA	AA	BB	AA	BB	BB	BB	BB	BB	AA	BB	AA	AA	AA	BB	BB	AA	AB	AA	AA	AA	AA	AA	AA	AA	BB	BB	AA	BB	BB	AA	BB	AA	BB	BB	BB	AA	BB	BB
bin1142	4	32.25	106.2	AA	BB	BB	AA	BB	BB	BB	AA	AA	BB	AA	BB	BB	BB	BB	BB	AA	AA	AA	AA	AA	BB	BB	AA	AB	AA	AA	AA	AA	AA	AA	AA	BB	BB	AA	BB	BB	AA	BB	AA	BB	BB	BB	AA	AA	BB
bin1143	4	32.35	106.7	AA	BB	BB	AA	BB	BB	BB	AA	AA	BB	AA	BB	BB	BB	BB	BB	AA	AA	AA	AA	AA	BB	BB	AA	AB	AA	AA	AA	AA	AA	AA	AA	BB	BB	AA	BB	BB	AA	BB	AA	BB	BB	BB	AA	AA	BB
bin1144	4	32.5	107.1	AA	BB	BB	AA	BB	BB	BB	AA	AA	BB	AA	BB	BB	BB	BB	BB	AA	AA	AA	AA	AA	BB	BB	AA	AB	AA	AA	AA	AA	AA	AA	AA	BB	BB	AA	BB	BB	AA	BB	AA	BB	BB	BB	AA	AA	BB
bin1145	4	32.65	107.4	AA	BB	BB	AA	BB	BB	BB	AA	AA	BB	AA	BB	BB	BB	BB	BB	AA	AA	AA	AA	BB	BB	BB	AA	AB	AA	AA	AA	AA	AA	AA	AA	BB	BB	AA	BB	BB	AA	BB	AA	BB	BB	BB	AA	AA	BB
bin1146	4	32.8	107.8	AA	BB	BB	AA	BB	BB	BB	AA	AA	BB	AA	BB	BB	BB	BB	BB	AA	AA	AA	AA	BB	BB	BB	AA	BB	AA	AA	AA	AA	AA	AA	AA	BB	BB	AA	BB	BB	AA	BB	AA	BB	BB	BB	AA	AA	BB
bin1147	4	32.95	108.2	AA	BB	BB	AA	BB	BB	BB	AA	AA	BB	AA	BB	BB	BB	BB	BB	AA	AA	AA	AA	BB	BB	BB	AA	BB	AA	AA	AA	AA	AA	AA	AA	BB	BB	AA	BB	BB	AA	BB	AA	BB	BB	BB	AA	AA	BB
bin1148	4	33.05	108.8	AA	BB	BB	AA	BB	BB	BB	AA	AA	BB	AA	BB	BB	BB	BB	BB	AA	AA	AA	AA	BB	BB	BB	AA	BB	AA	AA	AA	AA	AA	AA	AA	BB	BB	AA	BB	BB	AA	BB	AA	BB	BB	BB	AA	AA	BB
bin1149	4	33.15	109.5	AA	BB	BB	AA	BB	BB	BB	AA	AA	BB	AA	BB	BB	BB	BB	BB	AA	AA	AA	AA	BB	BB	BB	AA	BB	AA	AA	AA	AA	AA	AA	AA	BB	BB	AA	BB	BB	AA	BB	AA	BB	BB	BB	AA	AA	BB
bin1150	4	33.25	110.2	AA	BB	BB	AA	BB	BB	BB	AA	AA	BB	AA	BB	BB	BB	BB	BB	AA	AA	AA	AA	BB	AB	BB	AA	BB	AA	AA	AA	AA	AA	AA	AA	BB	BB	AA	BB	BB	AA	BB	AA	BB	BB	BB	AA	AA	BB
bin1151	4	33.35	110.8	AA	BB	BB	AA	BB	BB	BB	AA	AA	BB	AA	BB	BB	BB	BB	BB	AA	AA	AA	AA	BB	AB	BB	AA	BB	AA	AA	AA	AA	AA	AA	BB	BB	BB	AA	BB	BB	AA	BB	AA	BB	BB	BB	AA	AA	BB
bin1152	4	33.45	111.3	AA	BB	BB	AA	BB	BB	BB	AA	AA	BB	AA	BB	BB	BB	BB	BB	AA	AA	AA	AA	BB	AB	BB	AA	BB	AA	AA	AA	AA	AA	AA	BB	BB	BB	AA	BB	BB	AA	BB	AA	BB	BB	BB	AA	AA	BB
bin1153	4	33.55	112	AA	BB	BB	AA	BB	BB	BB	AA	AA	BB	AA	BB	BB	BB	BB	BB	AA	AA	AA	AA	BB	AB	BB	AA	BB	AA	AA	AA	AA	AA	AA	BB	BB	BB	AA	BB	BB	AA	BB	AA	BB	BB	BB	AA	AA	BB
bin1154	4	33.65	112.7	AA	BB	BB	AA	BB	BB	BB	AA	AA	BB	AA	BB	BB	BB	BB	BB	AA	AA	AA	AA	BB	AB	BB	AA	BB	AA	AA	AA	AA	AA	AA	BB	BB	BB	AA	BB	BB	AA	BB	AA	BB	BB	BB	AA	AA	BB
bin1155	4	33.75	113	AA	BB	BB	AA	BB	BB	BB	AA	AA	BB	AA	BB	BB	BB	BB	BB	AA	AA	AA	AA	BB	AB	BB	AA	BB	AA	AA	AA	AA	AA	AA	BB	BB	BB	AA	BB	BB	AA	BB	AA	BB	BB	BB	AA	AA	BB
bin1156	4	33.85	113.3	AA	BB	BB	AA	BB	BB	BB	AA	AA	BB	AA	BB	BB	BB	BB	BB	AA	AA	AA	AA	BB	AB	BB	AA	BB	AA	AA	AA	BB	AA	AA	BB	BB	BB	AA	BB	BB	AA	BB	AA	BB	BB	BB	AA	AA	BB
bin1157	4	33.95	114.5	AA	BB	BB	AA	BB	BB	AA	AA	AA	BB	AA	BB	BB	BB	BB	BB	AA	AA	AA	AA	BB	AB	BB	AA	BB	AA	AA	AA	BB	AA	AA	BB	BB	BB	AA	BB	BB	AA	BB	AA	BB	BB	BB	AA	AA	BB
bin1158	4	34.05	115.2	AA	BB	BB	AA	BB	BB	AA	AA	AA	BB	AA	BB	BB	BB	BB	BB	AA	AA	AA	AA	BB	AB	BB	AA	BB	AA	AA	AA	BB	AA	AA	BB	BB	BB	AA	BB	BB	AA	BB	AA	BB	BB	BB	AA	BB	BB
bin1159	4	34.2	116.3	AA	BB	BB	AA	BB	BB	AA	AA	AA	BB	AA	BB	BB	BB	BB	BB	AA	AA	AA	AA	BB	AB	BB	AA	BB	AA	AA	AA	BB	AA	AA	BB	BB	BB	AA	BB	BB	AA	BB	AA	BB	BB	BB	AA	BB	BB
bin1160	4	34.35	118.1	AA	BB	BB	AA	BB	BB	AA	AA	AA	BB	AA	BB	BB	BB	BB	BB	AA	AA	AA	AA	BB	AB	BB	AA	BB	AA	AA	AA	BB	AA	AA	BB	BB	BB	AA	BB	BB	AA	BB	AA	BB	BB	BB	AA	BB	BB
bin1161	4	34.45	118.4	AA	BB	BB	AA	BB	BB	AA	AA	AA	BB	AA	BB	BB	BB	BB	BB	AA	AA	AA	AA	BB	AB	BB	AA	BB	AA	AA	AA	BB	AA	AA	BB	BB	BB	AA	BB	BB	AA	BB	AA	BB	BB	BB	AA	BB	BB
bin1162	4	34.55	119.4	AA	BB	BB	AA	BB	BB	AA	AA	AA	BB	AA	BB	BB	BB	BB	BB	AA	AA	AA	AA	BB	AB	BB	AA	BB	AA	AA	AA	BB	AA	AA	BB	BB	BB	AA	BB	BB	AA	BB	AA	BB	BB	BB	AA	BB	BB
bin1163	4	34.7	119.7	AA	BB	BB	AA	BB	BB	AA	AA	AA	BB	AA	BB	BB	BB	BB	BB	AA	AA	AA	AA	BB	AB	BB	AA	BB	AA	AA	AA	BB	AA	AA	BB	BB	BB	AA	BB	BB	AA	BB	AA	BB	BB	BB	AA	BB	BB
bin1164	4	34.85	120.4	AA	BB	BB	AA	BB	BB	AA	AA	AA	BB	AA	BB	BB	BB	BB	BB	AA	AA	AA	AA	BB	AB	BB	AA	BB	AA	AA	AA	BB	AA	AA	BB	BB	BB	AA	BB	BB	AA	BB	AA	BB	BB	BB	AA	BB	BB
bin1165	4	34.95	120.8	AA	BB	BB	AA	BB	BB	AA	AA	AA	BB	AA	BB	BB	BB	BB	BB	AA	AA	AA	AA	BB	AB	BB	AA	BB	AA	AA	AA	BB	AA	AA	BB	BB	BB	AA	BB	BB	AA	BB	AA	BB	BB	BB	AA	BB	BB
bin1166	4	35.05	121.4	AA	BB	BB	AA	BB	BB	AA	AA	AA	BB	AA	BB	BB	BB	BB	BB	AA	AA	AA	AA	BB	AB	BB	AA	BB	AA	AA	AA	BB	AA	AA	BB	BB	BB	AA	BB	BB	AA	BB	AA	BB	BB	BB	AA	BB	BB
bin1167	4	35.15	121.9	AA	BB	BB	AA	BB	BB	AA	AA	AA	BB	AA	BB	BB	BB	BB	BB	AA	AA	AA	AA	BB	AB	BB	AA	BB	AA	AA	AA	BB	AA	AA	BB	BB	BB	AA	BB	BB	AA	BB	AA	BB	BB	BB	AA	BB	BB
bin1168	4	35.25	122.3	AA	BB	BB	AA	BB	BB	AA	AA	AA	BB	AA	BB	BB	BB	BB	BB	AA	AA	AA	AA	BB	AB	BB	AA	BB	AA	AA	AA	BB	AA	AA	BB	BB	BB	AA	BB	BB	AA	BB	AA	BB	BB	BB	AA	BB	BB
bin1169	4	35.4	122.8	AA	BB	BB	AA	BB	BB	BB	AA	AA	BB	AA	BB	BB	BB	BB	BB	AA	AA	AA	AA	BB	AB	BB	AA	BB	AA	AA	AA	BB	AA	AA	BB	BB	BB	AA	BB	BB	AA	BB	AA	BB	BB	BB	AA	BB	BB
bin1170	4	35.55	123.5	AA	BB	BB	AA	BB	BB	BB	AA	AA	BB	BB	BB	BB	BB	BB	BB	AA	AA	AA	AA	BB	AB	BB	AA	BB	AA	AA	AA	BB	AA	AA	BB	BB	BB	AA	BB	BB	AA	BB	AA	BB	BB	BB	AA	AA	BB
bin1171	4	35.65	123.8	AA	BB	BB	AA	BB	BB	BB	AA	AA	BB	BB	BB	BB	BB	BB	BB	AA	AA	AA	AA	BB	AB	BB	AA	BB	AA	AA	AA	BB	AA	AA	BB	BB	BB	AA	BB	BB	AA	BB	AA	BB	BB	BB	AA	AA	BB
bin1172	4	35.75	124.1	AA	BB	BB	AA	BB	AA	BB	AA	AA	BB	BB	BB	BB	BB	BB	BB	BB	AA	AA	AA	BB	AB	BB	AA	BB	AA	AA	AA	BB	AA	AA	BB	BB	BB	AA	BB	BB	BB	BB	AA	BB	BB	BB	AA	AA	BB
bin1173	4	35.85	124.5	AA	BB	BB	AA	AA	AA	BB	AA	AA	BB	BB	BB	BB	BB	BB	BB	BB	AA	AA	AA	BB	AB	BB	AA	BB	AA	AA	AA	BB	AA	AA	BB	BB	BB	AA	BB	BB	BB	BB	AA	BB	BB	BB	AA	AA	BB
bin1174	5	0.05	0	BB	AA	BB	AA	BB	BB	BB	BB	AA	BB	BB	BB	AA	AA	AA	BB	AA	AA	AA	BB	BB	BB	BB	AA	AA	AA	AA	BB	BB	BB	AA	BB	BB	BB	BB	BB	BB	AA	AA	BB	BB	BB	BB	BB	BB	BB
bin1175	5	0.2	0.3	BB	AA	BB	AA	BB	BB	BB	BB	AA	BB	BB	BB	AA	AA	AA	BB	AA	AA	AA	BB	BB	BB	BB	AA	AA	AA	AA	BB	BB	BB	AA	BB	BB	BB	BB	BB	BB	AA	AA	BB	BB	BB	BB	BB	BB	BB
bin1176	5	0.4	1.7	BB	BB	BB	AA	BB	BB	BB	BB	AA	BB	BB	BB	AA	AA	AA	BB	AA	AA	AA	BB	BB	BB	BB	AA	AA	AA	AA	BB	BB	BB	AA	BB	BB	BB	BB	BB	BB	AA	AA	BB	BB	BB	BB	BB	BB	BB
bin1177	5	0.55	2.4	BB	BB	BB	AA	BB	BB	BB	BB	AA	BB	BB	BB	AA	AA	AA	BB	AA	AA	AA	BB	BB	BB	BB	AA	AA	AA	AA	BB	BB	BB	AA	BB	BB	BB	BB	BB	BB	AA	AA	BB	BB	BB	BB	BB	BB	BB
bin1178	5	0.65	3.2	BB	BB	BB	AA	BB	BB	BB	BB	AA	BB	BB	BB	AA	AA	AA	BB	AA	AA	AA	BB	BB	BB	BB	AA	AA	BB	AA	BB	BB	BB	AA	BB	BB	BB	BB	BB	BB	AA	AA	BB	BB	BB	BB	BB	BB	BB
bin1179	5	0.75	4.5	BB	BB	BB	AA	BB	BB	BB	BB	AA	BB	BB	BB	AA	AA	AA	BB	AA	AA	AA	BB	BB	BB	BB	AA	AA	BB	AA	BB	BB	BB	AA	BB	BB	BB	BB	BB	BB	AA	AA	BB	BB	BB	BB	BB	BB	BB
bin1180	5	0.85	5.3	BB	BB	BB	AA	BB	AA	BB	BB	AA	BB	BB	BB	AA	AA	AA	BB	AA	AA	AA	BB	BB	BB	BB	AA	AA	BB	AA	BB	AA	BB	AA	BB	BB	BB	BB	BB	AA	AA	AA	BB	BB	BB	BB	BB	BB	BB
bin1181	5	0.95	6.2	BB	BB	BB	AA	BB	AA	BB	BB	AA	BB	BB	BB	AA	AA	AA	BB	AA	AA	AA	BB	BB	BB	BB	AA	AA	BB	AA	AA	AA	BB	AA	BB	BB	BB	BB	BB	AA	AA	AA	BB	BB	BB	BB	BB	BB	BB
bin1182	5	1.05	7.6	BB	BB	BB	AA	BB	AA	BB	BB	AA	BB	BB	BB	AA	AA	AA	BB	AA	AA	AA	BB	BB	BB	BB	AA	AA	BB	AA	AA	AA	BB	AA	BB	BB	BB	BB	BB	AA	AA	AA	BB	BB	BB	BB	BB	BB	BB
bin1183	5	1.15	7.9	BB	BB	BB	AA	BB	AA	BB	BB	AA	BB	BB	BB	AA	AA	AA	BB	AA	AA	AA	BB	BB	BB	BB	AA	AA	BB	AA	AA	AA	BB	AA	BB	BB	BB	BB	BB	AA	AA	AA	BB	BB	BB	BB	BB	BB	BB
bin1184	5	1.25	8.3	BB	BB	BB	AA	BB	AA	BB	BB	AA	BB	BB	BB	AA	AA	AA	BB	AA	AA	AA	BB	BB	BB	BB	AA	BB	BB	AA	AA	AA	BB	AA	BB	BB	BB	BB	BB	AA	AA	AA	BB	BB	BB	BB	BB	BB	BB
bin1185	5	1.35	8.9	BB	BB	BB	AA	BB	AA	BB	BB	AA	BB	BB	BB	AA	AA	AA	BB	AA	AA	AA	BB	AA	BB	BB	AA	BB	BB	AA	AA	AA	BB	AA	BB	BB	BB	BB	BB	AA	AA	AA	BB	BB	BB	BB	BB	BB	BB
bin1186	5	1.45	9.2	BB	BB	BB	AA	BB	AA	BB	BB	AA	BB	BB	BB	AA	AA	AA	BB	AA	AA	AA	BB	AA	BB	BB	AA	BB	BB	AA	AA	AA	BB	AA	BB	BB	BB	BB	BB	AA	AA	AA	BB	BB	BB	BB	BB	BB	BB
bin1187	5	1.55	9.5	BB	BB	BB	AA	BB	AA	BB	BB	AA	BB	BB	BB	AA	AA	AA	BB	AA	AA	AA	BB	AA	BB	BB	AA	BB	BB	BB	AA	AA	BB	AA	BB	BB	BB	BB	BB	AA	AA	AA	BB	BB	BB	BB	BB	BB	BB
bin1188	5	1.65	9.8	BB	BB	BB	AA	BB	AA	BB	BB	AA	BB	BB	BB	AA	AA	AA	BB	AA	AA	AA	BB	AA	BB	BB	AA	BB	BB	BB	AA	AA	BB	AA	BB	BB	BB	BB	BB	AA	AA	AA	BB	BB	BB	BB	BB	BB	BB
bin1189	5	1.75	10.1	BB	BB	BB	AA	BB	AA	BB	BB	AA	BB	BB	BB	AA	AA	AA	BB	AA	AA	AA	AA	AA	BB	BB	AA	BB	BB	BB	AA	AA	BB	AA	BB	BB	BB	BB	BB	AA	AA	AA	BB	BB	BB	BB	BB	AA	BB
bin1190	5	1.85	10.8	BB	BB	BB	AA	BB	AA	BB	BB	AA	BB	BB	BB	AA	AA	AA	BB	AA	AA	AA	AA	AA	BB	BB	AA	BB	BB	BB	AA	AA	BB	AA	BB	BB	BB	BB	BB	AA	AA	AA	BB	BB	BB	BB	BB	AA	BB
bin1191	5	1.95	11.3	BB	BB	BB	AA	BB	AA	BB	BB	AA	BB	BB	BB	AA	AA	AA	BB	AA	AA	AA	AA	AA	BB	BB	AA	BB	BB	BB	AA	AA	BB	AA	BB	BB	BB	BB	BB	AA	AA	AA	AA	BB	BB	BB	BB	AA	BB
bin1192	5	2.05	11.7	BB	BB	BB	AA	BB	AA	BB	BB	AA	BB	BB	BB	AA	AA	AA	BB	AA	AA	AA	AA	AA	BB	BB	AA	BB	BB	BB	AA	AA	BB	AA	BB	BB	BB	BB	BB	AA	AA	AA	AA	BB	BB	BB	BB	AA	BB
bin1193	5	2.15	12.2	BB	BB	BB	AA	BB	AA	BB	BB	AA	BB	BB	BB	AA	AA	AA	BB	AA	AA	AA	AA	AA	BB	BB	AA	BB	BB	BB	AA	AA	BB	AA	BB	BB	BB	BB	BB	AA	AA	AA	AA	BB	BB	BB	BB	AA	BB
bin1194	5	2.25	12.6	BB	BB	BB	AA	BB	AA	BB	BB	AA	BB	BB	BB	AA	AA	AA	BB	AA	AA	AA	AA	AA	BB	BB	AA	BB	BB	BB	AA	AA	BB	AA	BB	BB	BB	BB	BB	AA	AA	AA	AA	BB	BB	BB	BB	AA	BB
bin1195	5	2.35	13.5	BB	BB	BB	AA	BB	AA	BB	BB	AA	BB	BB	BB	AA	BB	AA	BB	AA	AA	AA	AA	AA	BB	BB	AA	BB	BB	BB	AA	AA	BB	AA	BB	BB	BB	BB	BB	AA	AA	AA	AA	BB	BB	BB	BB	AA	BB
bin1196	5	2.45	14.1	BB	BB	BB	AA	BB	AA	BB	BB	AA	BB	BB	BB	AA	BB	AA	BB	AA	AA	BB	AA	AA	AA	BB	AA	BB	BB	BB	AA	AA	BB	AA	BB	BB	BB	BB	BB	AA	AA	AA	AA	BB	BB	BB	BB	AA	BB
bin1197	5	2.55	14.6	BB	BB	BB	AA	BB	AA	BB	BB	AA	BB	BB	BB	AA	BB	AA	BB	AA	AA	BB	AA	AA	AA	BB	AA	BB	BB	BB	AA	AA	BB	AA	BB	BB	BB	BB	BB	AA	AA	BB	AA	BB	BB	BB	BB	AA	BB
bin1198	5	2.7	15	BB	BB	BB	AA	BB	AA	BB	BB	AA	BB	BB	BB	AA	BB	AA	BB	AA	AA	BB	AA	AA	AA	BB	AA	BB	BB	BB	AA	BB	BB	AA	BB	BB	BB	BB	BB	AA	AA	BB	AA	BB	BB	BB	BB	AA	BB
bin1199	5	2.85	15.4	BB	BB	BB	AA	BB	AA	BB	BB	AA	BB	BB	BB	BB	BB	AA	BB	AA	AA	BB	AA	AA	AA	BB	AA	BB	BB	BB	AA	BB	BB	AA	BB	BB	BB	BB	BB	AA	AA	BB	AA	BB	BB	BB	BB	AA	BB
bin1200	5	2.95	16.1	BB	BB	BB	AA	BB	AA	BB	BB	AA	BB	BB	AA	BB	BB	BB	BB	AA	AA	BB	AA	AA	AA	BB	AA	BB	BB	BB	AA	BB	BB	AA	BB	BB	BB	BB	BB	AA	AA	BB	AA	BB	BB	BB	BB	AA	BB
bin1201	5	3.05	16.4	BB	BB	BB	AA	BB	AA	BB	BB	AA	BB	BB	AA	BB	BB	BB	BB	AA	AA	BB	AA	AA	AA	BB	AA	BB	BB	BB	AA	BB	BB	AA	BB	BB	BB	BB	BB	AA	AA	BB	AA	BB	BB	BB	BB	AA	BB
bin1202	5	3.15	16.7	BB	BB	BB	AA	BB	AA	BB	BB	AA	BB	BB	AA	BB	BB	BB	BB	AA	AA	BB	AA	AA	AA	BB	AA	BB	BB	BB	AA	BB	BB	AA	BB	BB	BB	BB	BB	AA	AA	BB	AA	BB	BB	BB	BB	AA	BB
bin1203	5	3.25	17	BB	BB	BB	AA	BB	AA	BB	BB	AA	BB	BB	AA	BB	BB	BB	BB	AA	AA	BB	AA	AA	AA	BB	AA	BB	BB	BB	AA	BB	BB	AA	BB	BB	BB	BB	BB	AA	AA	BB	AA	BB	BB	BB	BB	AA	BB
bin1204	5	3.35	17.5	BB	BB	BB	AA	BB	AA	BB	BB	AA	BB	BB	AA	BB	BB	BB	BB	AA	AA	BB	AA	AA	AA	BB	AA	BB	BB	BB	AA	BB	BB	AA	BB	BB	BB	BB	BB	AA	AA	BB	AA	BB	BB	BB	BB	AA	BB
bin1205	5	3.45	18	BB	BB	BB	AA	BB	AA	BB	BB	AA	BB	BB	AA	BB	BB	BB	BB	AA	AA	BB	AA	AA	AA	BB	AA	BB	BB	BB	AA	BB	BB	AA	BB	BB	BB	BB	BB	AA	AA	BB	AA	BB	BB	BB	AA	AA	BB
bin1206	5	3.55	18.5	BB	BB	BB	AA	AA	AA	BB	BB	AA	AA	BB	AA	BB	BB	BB	BB	AA	AA	BB	AA	AA	AA	BB	AA	BB	BB	BB	AA	BB	BB	AA	BB	BB	BB	BB	BB	AA	AA	BB	AA	BB	BB	BB	AA	AA	BB
bin1207	5	3.65	18.9	BB	BB	BB	AA	AA	AA	BB	BB	AA	AA	BB	AA	BB	BB	BB	BB	AA	AA	BB	AA	AA	AA	BB	AA	BB	BB	BB	AA	BB	BB	AA	BB	BB	BB	BB	BB	AA	AA	BB	AA	BB	BB	BB	AA	AA	BB
bin1208	5	3.75	19.3	BB	BB	BB	AA	AA	AA	BB	BB	AA	AA	BB	AA	BB	BB	BB	BB	AA	AA	BB	AA	AA	AA	BB	AA	BB	BB	BB	AA	BB	BB	AA	BB	BB	BB	BB	BB	AA	AA	BB	AA	BB	BB	BB	AA	AA	AA
bin1209	5	3.85	20	BB	AA	BB	AA	AA	AA	BB	BB	AA	AA	BB	AA	BB	BB	BB	BB	AA	AA	BB	AA	AA	BB	BB	AA	BB	BB	BB	AA	BB	BB	AA	BB	BB	BB	BB	BB	AA	AA	BB	AA	BB	BB	BB	AA	AA	AA
bin1210	5	3.95	20.8	BB	AA	BB	AA	BB	AA	BB	BB	AA	AA	BB	BB	BB	BB	BB	BB	AA	AA	BB	AA	BB	BB	BB	AA	BB	BB	BB	AA	BB	BB	AA	BB	BB	BB	BB	BB	AA	AA	BB	AA	BB	BB	BB	AA	AA	AA
bin1211	5	4.05	21.1	BB	AA	BB	AA	BB	AA	BB	BB	AA	AA	BB	BB	BB	BB	BB	BB	AA	AA	BB	AA	BB	BB	BB	AA	BB	BB	BB	AA	BB	BB	AA	BB	BB	BB	BB	BB	AA	AA	BB	AA	BB	BB	BB	AA	AA	AA
bin1212	5	4.2	21.4	BB	AA	BB	AA	BB	AA	BB	BB	AA	AA	BB	BB	BB	BB	BB	BB	AA	AA	BB	AA	BB	BB	BB	AA	BB	BB	BB	AA	BB	BB	AA	AA	BB	BB	BB	BB	AA	AA	BB	AA	BB	BB	BB	BB	AA	AA
bin1213	5	4.35	21.8	BB	AA	BB	AA	BB	AA	BB	BB	AA	AA	BB	BB	BB	BB	BB	BB	AA	AA	BB	AA	BB	BB	BB	AA	BB	BB	BB	AA	BB	BB	AA	AA	BB	BB	BB	BB	AA	AA	BB	AA	BB	BB	BB	BB	AA	BB
bin1214	5	4.5	22.3	BB	AA	BB	AA	BB	AA	BB	BB	AA	AA	BB	BB	BB	BB	BB	BB	AA	AA	BB	AA	BB	BB	BB	AA	BB	BB	BB	AA	BB	BB	AA	AA	BB	BB	BB	BB	AA	AA	BB	AA	BB	BB	BB	BB	AA	BB
bin1215	5	4.65	22.8	BB	AA	BB	AA	AA	AA	BB	BB	AA	AA	BB	BB	BB	BB	BB	BB	AA	AA	BB	AA	BB	BB	BB	AA	BB	BB	BB	AA	BB	BB	AA	AA	BB	BB	BB	BB	AA	AA	BB	AA	BB	BB	BB	BB	AA	BB
bin1216	5	4.8	24.2	BB	AA	BB	AA	AA	AA	BB	BB	AA	AA	BB	BB	BB	BB	BB	BB	AA	AA	BB	AA	BB	BB	BB	AA	BB	BB	BB	AA	BB	BB	AA	AA	BB	BB	BB	BB	AA	AA	BB	AA	BB	BB	BB	BB	AA	BB
bin1217	5	4.95	24.7	BB	AA	BB	AA	AA	AA	BB	BB	AA	AA	BB	BB	BB	BB	BB	BB	AA	AA	BB	AA	BB	BB	BB	AA	BB	BB	BB	AA	BB	BB	AA	AA	BB	BB	BB	BB	AA	AA	BB	AA	BB	BB	BB	BB	AA	BB
bin1218	5	5.05	25.1	BB	AA	BB	AA	AA	AA	BB	BB	AA	AA	BB	BB	BB	BB	BB	BB	AA	AA	BB	AA	BB	BB	BB	AA	BB	BB	BB	AA	BB	BB	AA	AA	BB	BB	BB	BB	AA	AA	BB	AA	BB	BB	BB	BB	AA	BB
bin1219	5	5.15	25.6	BB	AA	BB	AA	AA	AA	BB	BB	AA	AA	BB	BB	BB	BB	BB	BB	AA	AA	BB	AA	BB	BB	BB	AA	BB	BB	BB	AA	BB	BB	AA	AA	BB	BB	BB	BB	AA	AA	BB	AA	BB	BB	BB	BB	AA	BB
bin1220	5	5.25	26.2	BB	AA	BB	AA	AA	AA	BB	BB	AA	AA	BB	BB	BB	BB	BB	BB	AA	AA	BB	AA	BB	BB	BB	AA	BB	BB	BB	AA	BB	BB	AA	AA	BB	BB	BB	BB	AA	AA	BB	AA	BB	BB	BB	BB	AA	BB
bin1221	5	5.35	26.6	BB	AA	BB	AA	AA	AA	BB	BB	AA	AA	BB	BB	BB	BB	BB	BB	AA	AA	BB	AA	BB	BB	BB	AA	BB	BB	BB	AA	BB	BB	AA	AA	BB	BB	BB	BB	AA	AA	BB	AA	BB	BB	BB	BB	AA	BB
bin1222	5	5.45	26.9	BB	AA	BB	AA	AA	AA	BB	BB	AA	AA	BB	BB	BB	BB	BB	BB	AA	AA	BB	AA	BB	BB	BB	AA	BB	BB	BB	AA	BB	BB	AA	AA	BB	BB	BB	BB	AA	AA	BB	AA	BB	BB	BB	BB	AA	BB
bin1223	5	5.55	27.3	BB	AA	BB	AA	AA	AA	BB	BB	AA	AA	BB	BB	BB	BB	BB	BB	AA	AA	BB	AA	BB	BB	BB	AA	BB	BB	BB	AA	BB	BB	AA	AA	BB	BB	BB	BB	AA	AA	BB	AA	BB	BB	BB	BB	AA	BB
bin1224	5	5.65	27.9	BB	AA	BB	AA	AA	AA	BB	BB	AA	AA	BB	BB	BB	BB	BB	BB	AA	AA	BB	AA	BB	BB	BB	AA	BB	BB	BB	AA	BB	BB	AA	AA	BB	BB	BB	BB	AA	AA	BB	AA	BB	BB	BB	BB	AA	BB
bin1225	5	5.75	28.8	BB	AA	BB	AA	AA	AA	BB	BB	AA	AA	BB	BB	BB	BB	BB	BB	AA	AA	BB	AA	BB	BB	BB	AA	BB	BB	BB	AA	BB	BB	AA	AA	BB	BB	BB	BB	AA	AA	BB	AA	BB	BB	BB	BB	AA	BB
bin1226	5	5.85	29.4	BB	AA	BB	AA	AA	AA	BB	AA	AA	AA	BB	BB	BB	BB	BB	BB	AA	AA	BB	AA	BB	BB	BB	AA	BB	BB	BB	AA	BB	BB	AA	AA	BB	BB	BB	BB	AA	AA	BB	AA	BB	BB	BB	BB	AA	BB
bin1227	5	5.95	30.8	BB	AA	BB	AA	AA	AA	BB	AA	AA	AA	BB	BB	BB	BB	BB	BB	AA	AA	BB	AA	BB	BB	BB	AA	BB	BB	BB	AA	BB	BB	AA	AA	AA	BB	BB	BB	AA	AA	BB	AA	BB	BB	BB	BB	AA	BB
bin1228	5	6.05	31.3	BB	AA	BB	AA	AA	AA	BB	AA	AA	AA	BB	BB	BB	BB	BB	BB	AA	AA	BB	AA	BB	BB	BB	AA	BB	BB	BB	AA	BB	BB	AA	AA	AA	BB	BB	BB	AA	AA	BB	AA	BB	BB	AA	BB	AA	AA
bin1229	5	6.2	32.6	BB	AA	BB	AA	AA	AA	BB	AA	AA	AA	BB	BB	BB	BB	BB	BB	AA	AA	BB	AA	BB	BB	BB	AA	BB	BB	BB	AA	BB	BB	AA	AA	AA	BB	BB	BB	AA	AA	BB	AA	BB	BB	AA	BB	AA	AA
bin1230	5	6.35	33.2	BB	AA	BB	AA	AA	AA	BB	AA	AA	AA	BB	BB	BB	BB	BB	BB	AA	AA	BB	AA	BB	BB	BB	AA	BB	BB	BB	AA	BB	BB	AA	AA	AA	BB	BB	BB	AA	AA	BB	AA	BB	BB	AA	BB	AA	AA
bin1231	5	6.45	34.4	AA	AA	BB	AA	AA	AA	BB	AA	AA	AA	BB	BB	BB	BB	BB	BB	AA	AA	AA	AA	BB	BB	BB	AA	BB	BB	AA	AA	BB	BB	AA	AA	AA	BB	BB	BB	AA	BB	BB	AA	BB	BB	AA	BB	AA	AA
bin1232	5	6.55	35.3	AA	AA	BB	AA	AA	AA	BB	AA	AA	AA	BB	BB	BB	BB	BB	BB	AA	AA	AA	AA	BB	BB	BB	AA	BB	BB	AA	AA	BB	BB	AA	AA	AA	BB	BB	BB	AA	BB	BB	AA	BB	BB	AA	BB	AA	AA
bin1233	5	6.65	36.2	AA	AA	BB	AA	AA	AA	BB	AA	AA	AA	BB	BB	BB	BB	BB	BB	AA	AA	AA	AA	BB	BB	BB	AA	BB	BB	AA	AA	BB	BB	AA	AA	AA	BB	BB	BB	AA	BB	BB	AA	BB	BB	AA	BB	AA	AA
bin1234	5	6.75	36.8	AA	AA	BB	AA	AA	AA	BB	AA	AA	AA	BB	BB	BB	BB	BB	BB	AA	AA	AA	AA	BB	BB	BB	AA	BB	BB	AA	AA	BB	BB	AA	AA	AA	BB	BB	BB	AA	BB	BB	AA	BB	BB	BB	BB	AA	AA
bin1235	5	6.85	37.4	AA	AA	BB	AA	BB	AA	BB	AA	AA	AA	BB	BB	BB	BB	BB	BB	AA	AA	AA	AA	BB	BB	BB	AA	BB	BB	AA	BB	BB	BB	AA	AA	BB	BB	BB	BB	AA	BB	BB	AA	BB	BB	BB	BB	AA	AA
bin1236	5	6.95	38	AA	AA	BB	AA	BB	AA	BB	AA	AA	AA	BB	BB	BB	BB	BB	BB	AA	AA	AA	AA	BB	BB	BB	AA	BB	BB	AA	BB	BB	BB	AA	AA	BB	BB	BB	BB	AA	BB	BB	AA	BB	BB	BB	BB	AA	AA
bin1237	5	7.05	38.5	AA	AA	BB	AA	BB	AA	BB	AA	AA	AA	BB	BB	BB	BB	BB	BB	AA	AA	AA	AA	BB	BB	BB	AA	BB	BB	AA	BB	BB	BB	AA	AA	BB	BB	BB	BB	AA	BB	BB	AA	BB	BB	BB	BB	AA	AA
bin1238	5	7.15	39	AA	AA	BB	AA	BB	AA	BB	AA	AA	AA	BB	BB	BB	BB	BB	BB	AA	AA	AA	AA	BB	BB	BB	AA	BB	BB	AA	BB	BB	BB	AA	AA	BB	BB	BB	BB	AA	BB	BB	AA	BB	BB	BB	BB	AA	AA
bin1239	5	7.25	39.5	AA	AA	BB	AA	BB	AA	BB	AA	AA	AA	BB	BB	BB	BB	BB	BB	AA	AA	AA	AA	BB	BB	AA	AA	BB	BB	AA	BB	BB	BB	AA	AA	BB	BB	BB	BB	AA	BB	BB	AA	BB	BB	BB	BB	AA	AA
bin1240	5	7.35	40.6	AA	AA	BB	AA	BB	AA	BB	AA	AA	AA	BB	BB	BB	BB	BB	BB	AA	AA	AA	AA	BB	BB	AA	AA	BB	BB	AA	BB	BB	BB	AA	AA	BB	BB	BB	BB	AA	BB	BB	AA	BB	BB	BB	BB	AA	AA
bin1241	5	7.55	41.3	AA	AA	BB	AA	BB	AA	BB	AA	AA	AA	BB	BB	BB	BB	BB	BB	AA	AA	AA	AA	BB	BB	AA	AA	BB	BB	AA	BB	BB	BB	AA	AA	BB	BB	BB	BB	AA	BB	BB	AA	BB	BB	BB	BB	AA	AA
bin1242	5	7.75	42	AA	AA	BB	AA	BB	AA	BB	AA	AA	AA	BB	BB	BB	BB	BB	BB	AA	AA	AA	AA	BB	BB	AA	AA	BB	BB	AA	BB	BB	BB	AA	AA	BB	BB	BB	AA	AA	BB	BB	AA	BB	BB	BB	BB	AA	AA
bin1243	5	7.85	42.3	AA	AA	BB	AA	BB	AA	BB	AA	AA	AA	BB	BB	BB	BB	BB	BB	AA	AA	AA	AA	BB	BB	AA	AA	BB	BB	AA	BB	BB	BB	AA	AA	BB	BB	BB	AA	AA	BB	BB	AA	BB	BB	BB	BB	AA	AA
bin1244	5	7.95	42.7	AA	AA	BB	AA	BB	AA	BB	AA	AA	AA	BB	BB	BB	BB	BB	BB	AA	AA	AA	AA	BB	BB	AA	AA	BB	BB	AA	BB	BB	BB	AA	AA	BB	BB	BB	AA	AA	BB	BB	AA	BB	BB	BB	BB	AA	AA
bin1245	5	8.05	43	AA	AA	BB	AA	BB	AA	BB	AA	AA	AA	BB	BB	AA	BB	BB	BB	AA	AA	AA	AA	BB	BB	AA	AA	BB	BB	AA	BB	BB	BB	AA	AA	BB	BB	BB	AA	AA	BB	BB	AA	BB	BB	BB	BB	AA	AA
bin1246	5	8.15	43.3	AA	AA	BB	AA	BB	AA	BB	AA	AA	AA	BB	BB	AA	BB	BB	BB	AA	AA	AA	AA	BB	BB	AA	AA	BB	BB	AA	BB	BB	BB	AA	AA	BB	BB	BB	AA	AA	BB	BB	AA	BB	BB	BB	BB	AA	AA
bin1247	5	8.25	43.7	AA	AA	BB	AA	BB	AA	BB	AA	AA	AA	BB	BB	AA	BB	BB	BB	AA	AA	AA	AA	BB	BB	AA	AA	BB	BB	AA	BB	BB	BB	AA	AA	BB	BB	BB	AA	AA	BB	BB	AA	BB	BB	BB	BB	AA	AA
bin1248	5	8.35	44.4	AA	AA	BB	AA	BB	AA	BB	AA	AA	AA	BB	BB	AA	BB	BB	BB	AA	AA	AA	AA	BB	BB	AA	AA	BB	BB	AA	BB	BB	BB	AA	AA	BB	BB	BB	AA	AA	BB	BB	AA	BB	BB	BB	BB	AA	AA
bin1249	5	8.45	44.7	AA	AA	BB	AA	BB	AA	BB	AA	AA	AA	BB	BB	AA	BB	AA	BB	AA	AA	AA	AA	BB	BB	AA	AA	BB	BB	AA	BB	BB	BB	AA	AA	BB	BB	BB	AA	AA	BB	BB	AA	BB	BB	BB	BB	AA	AA
bin1250	5	8.55	45.1	AA	AA	BB	AA	BB	AA	BB	AA	AA	AA	BB	BB	AA	BB	AA	BB	AA	AA	AA	AA	BB	BB	AA	AA	BB	BB	AA	BB	BB	BB	AA	AA	BB	BB	BB	AA	AA	BB	BB	AA	BB	BB	BB	BB	AA	AA
bin1251	5	9.45	45.4	AA	AA	BB	AA	BB	AA	BB	AA	AA	AA	BB	BB	AA	BB	AA	BB	AA	AA	AA	AA	BB	BB	AA	AA	BB	BB	AA	BB	BB	BB	AA	AA	BB	BB	BB	AA	AA	BB	BB	AA	BB	BB	BB	BB	AA	AA
bin1252	5	10.35	45.7	AA	AA	BB	AA	BB	AA	BB	AA	AA	AA	BB	BB	AA	BB	AA	BB	AA	AA	AA	AA	BB	BB	AA	AA	BB	BB	AA	BB	BB	BB	AA	AA	BB	BB	BB	AA	AA	BB	BB	AA	BB	BB	BB	BB	AA	AA
bin1253	5	10.65	46.1	AA	AA	BB	AA	BB	AA	BB	AA	AA	AA	BB	BB	AA	BB	AA	BB	AA	AA	AA	AA	BB	BB	AA	AA	BB	BB	AA	BB	BB	BB	AA	AA	BB	BB	BB	AA	AA	BB	BB	AA	BB	BB	BB	BB	AA	AA
bin1254	5	11.45	46.6	AA	AA	BB	AA	BB	AA	BB	AA	AA	AA	BB	BB	AA	BB	AA	BB	AA	AA	AA	AA	BB	BB	AA	AA	BB	BB	AA	BB	BB	BB	AA	AA	BB	BB	BB	AA	AA	BB	BB	AA	BB	BB	BB	BB	AA	AA
bin1255	5	12.1	47.1	AA	AA	BB	AA	BB	AA	BB	AA	AA	AA	BB	BB	AA	BB	AA	BB	AA	AA	AA	AA	BB	BB	AA	AA	BB	BB	AA	BB	BB	BB	AA	AA	BB	BB	BB	AA	AA	BB	BB	AA	BB	BB	BB	BB	AA	AA
bin1256	5	12.8	47.4	AA	AA	BB	AA	BB	AA	BB	AA	AA	AA	BB	BB	AA	BB	AA	BB	AA	AA	AA	AA	BB	BB	AA	AA	BB	BB	AA	BB	BB	BB	AA	AA	BB	BB	BB	AA	AA	BB	BB	AA	BB	BB	BB	BB	AA	AA
bin1257	5	13.6	47.8	AA	AA	BB	AA	BB	AA	BB	AA	AA	AA	BB	BB	AA	BB	AA	BB	AA	AA	AA	AA	BB	BB	AA	AA	BB	BB	AA	BB	BB	BB	AA	AA	BB	BB	BB	AA	AA	BB	BB	AA	BB	BB	BB	BB	AA	AA
bin1258	5	13.9	48.1	AA	AA	BB	AA	BB	AA	BB	AA	AA	AA	BB	BB	AA	BB	AA	BB	AA	AA	AA	AA	BB	BB	AA	AA	BB	BB	AA	BB	BB	BB	AA	AA	BB	BB	BB	AA	AA	BB	BB	AA	BB	BB	BB	BB	AA	AA
bin1259	5	14.1	48.4	AA	AA	BB	AA	BB	AA	BB	AA	AA	AA	BB	BB	AA	BB	AA	BB	AA	AA	AA	AA	BB	BB	AA	AA	BB	BB	AA	BB	BB	BB	AA	AA	BB	BB	BB	AA	AA	BB	BB	AA	BB	BB	BB	BB	AA	AA
bin1260	5	14.25	49.1	AA	AA	BB	AA	AA	AA	BB	AA	AA	AA	BB	BB	AA	BB	AA	BB	AA	AA	AA	AA	BB	BB	AA	AA	BB	BB	AA	BB	BB	BB	AA	AA	BB	BB	BB	AA	AA	BB	BB	AA	BB	BB	BB	BB	AA	AA
bin1261	5	14.45	49.4	AA	AA	BB	AA	AA	AA	BB	AA	AA	AA	BB	BB	AA	BB	AA	BB	AA	AA	AA	AA	BB	BB	AA	AA	BB	BB	AA	BB	BB	BB	AA	AA	BB	BB	BB	AA	AA	BB	BB	AA	BB	BB	BB	BB	AA	AA
bin1262	5	14.65	49.7	AA	AA	BB	AA	AA	AA	BB	AA	AA	AA	BB	BB	AA	BB	AA	BB	AA	AA	AA	AA	BB	BB	AA	AA	BB	BB	AA	BB	BB	BB	AA	AA	BB	BB	BB	AA	AA	BB	BB	AA	BB	BB	BB	BB	AA	AA
bin1263	5	14.75	50	AA	AA	BB	AA	AA	AA	BB	AA	AA	AA	BB	BB	AA	BB	AA	BB	AA	AA	AA	AA	BB	BB	AA	AA	BB	BB	AA	BB	BB	BB	AA	AA	BB	BB	BB	AA	AA	BB	BB	AA	BB	BB	BB	BB	AA	AA
bin1264	5	14.85	50.4	AA	AA	BB	AA	AA	AA	BB	AA	AA	AA	AA	BB	AA	BB	AA	BB	AA	AA	AA	AA	BB	BB	AA	BB	BB	BB	AA	BB	BB	BB	AA	AA	BB	BB	BB	AA	AA	BB	BB	AA	BB	BB	BB	BB	AA	AA
bin1265	5	14.95	50.7	AA	AA	BB	AA	AA	AA	BB	AA	AA	AA	AA	BB	AA	BB	AA	BB	AA	AA	AA	AA	BB	BB	AA	BB	BB	BB	AA	BB	BB	BB	AA	AA	BB	BB	BB	AA	AA	BB	BB	AA	BB	BB	BB	BB	AA	AA
bin1266	5	15.3	51	AA	AA	BB	AA	AA	AA	BB	AA	AA	AA	AA	BB	AA	BB	AA	BB	AA	AA	AA	AA	BB	BB	AA	BB	BB	BB	AA	BB	BB	BB	AA	AA	BB	BB	BB	AA	AA	BB	BB	AA	BB	BB	BB	BB	AA	AA
bin1267	5	15.65	51.3	AA	AA	BB	AA	AA	AA	BB	AA	AA	AA	AA	BB	AA	BB	AA	BB	AA	AA	AA	AA	BB	BB	AA	BB	BB	BB	AA	BB	BB	BB	AA	AA	BB	BB	BB	AA	AA	BB	BB	AA	BB	BB	BB	BB	AA	AA
bin1268	5	15.75	51.7	AA	AA	BB	AA	AA	AA	BB	AA	AA	AA	AA	BB	AA	BB	AA	BB	AA	AA	AA	BB	BB	BB	AA	BB	BB	BB	AA	BB	BB	BB	AA	AA	BB	BB	BB	AA	AA	BB	BB	AA	BB	BB	BB	BB	AA	AA
bin1269	5	15.85	52	AA	AA	BB	AA	AA	AA	BB	AA	AA	AA	AA	BB	AA	BB	AA	BB	AA	AA	AA	BB	BB	BB	AA	BB	BB	BB	AA	BB	BB	BB	AA	AA	BB	BB	BB	AA	AA	BB	BB	AA	BB	BB	BB	BB	AA	AA
bin1270	5	15.95	52.3	AA	AA	BB	AA	AA	AA	BB	AA	AA	AA	AA	BB	AA	BB	AA	BB	AA	AA	AA	BB	BB	BB	AA	BB	BB	BB	AA	BB	BB	BB	AA	AA	BB	BB	BB	AA	AA	BB	BB	AA	BB	BB	BB	BB	AA	AA
bin1271	5	16.05	52.6	AA	AA	BB	AA	AA	AA	BB	AA	AA	AA	AA	BB	AA	BB	AA	BB	AA	AA	AA	BB	BB	BB	AA	BB	BB	BB	AA	BB	BB	BB	AA	AA	BB	BB	BB	AA	AA	BB	BB	AA	BB	BB	BB	BB	AA	AA
bin1272	5	16.15	53	AA	AA	BB	AA	AA	AA	BB	AA	AA	AA	AA	BB	AA	BB	AA	BB	AA	AA	AA	BB	BB	BB	AA	BB	BB	BB	AA	BB	BB	BB	AA	AA	BB	BB	BB	AA	AA	AA	BB	AA	BB	BB	BB	BB	AA	AA
bin1273	5	16.25	53.4	AA	AA	BB	AA	AA	AA	BB	AA	AA	AA	AA	BB	AA	BB	AA	BB	AA	AA	AA	BB	BB	BB	AA	BB	BB	BB	AA	BB	BB	BB	AA	AA	BB	BB	BB	AA	AA	AA	BB	AA	BB	BB	BB	BB	AA	AA
bin1274	5	16.35	53.7	AA	AA	AA	AA	AA	AA	BB	AA	AA	AA	AA	BB	AA	BB	AA	BB	AA	AA	AA	BB	BB	BB	AA	BB	BB	BB	AA	BB	BB	BB	AA	AA	BB	BB	BB	AA	AA	AA	BB	AA	BB	BB	BB	BB	AA	AA
bin1275	5	16.45	54.4	AA	AA	AA	AA	AA	AA	BB	AA	AA	AA	AA	BB	AA	BB	AA	BB	AA	AA	AA	BB	BB	BB	AA	BB	BB	BB	AA	BB	BB	BB	AA	AA	BB	BB	BB	AA	AA	AA	BB	AA	BB	BB	BB	BB	AA	AA
bin1276	5	16.55	55.2	AA	AA	AA	AA	AA	AA	BB	AA	AA	AA	AA	BB	AA	BB	AA	BB	AA	AA	AA	BB	BB	BB	AA	BB	BB	BB	AA	BB	BB	BB	AA	AA	BB	BB	BB	AA	AA	AA	BB	AA	BB	BB	BB	BB	AA	AA
bin1277	5	16.65	55.8	AA	AA	AA	AA	AA	AA	BB	AA	AA	AA	AA	BB	AA	BB	AA	BB	AA	AA	AA	BB	BB	BB	AA	BB	BB	BB	AA	BB	BB	BB	AA	AA	BB	BB	BB	AA	AA	AA	BB	AA	BB	BB	BB	BB	AA	AA
bin1278	5	16.75	56.1	AA	AA	AA	AA	AA	AA	BB	AA	AA	AA	AA	BB	AA	BB	AA	BB	AA	AA	AA	BB	BB	BB	AA	BB	BB	BB	AA	BB	BB	BB	AA	AA	BB	BB	BB	AA	AA	AA	BB	AA	BB	BB	BB	BB	AA	AA
bin1279	5	16.85	56.5	AA	AA	AA	AA	AA	AA	BB	AA	AA	AA	AA	BB	AA	BB	AA	BB	AA	AA	AA	BB	BB	BB	AA	BB	BB	BB	AA	BB	BB	BB	AA	AA	BB	BB	BB	AA	AA	AA	BB	AA	BB	BB	BB	BB	AA	AA
bin1280	5	16.95	57.5	AA	AA	AA	AA	AA	AA	BB	AA	AA	AA	AA	BB	AA	BB	AA	BB	AA	AA	AA	BB	BB	BB	AA	BB	BB	BB	AA	BB	BB	BB	AA	AA	BB	BB	BB	AA	AA	AA	BB	AA	BB	BB	BB	BB	AA	AA
bin1281	5	17.05	58.3	AA	AA	AA	AA	AA	BB	BB	AA	AA	AA	AA	BB	AA	BB	AA	BB	AA	AA	AA	BB	BB	BB	AA	BB	BB	BB	AA	BB	BB	BB	AA	AA	BB	BB	BB	AA	AA	AA	BB	AA	BB	BB	BB	BB	AA	AA
bin1282	5	17.15	58.9	AA	AA	AA	AA	AA	BB	BB	AA	AA	AA	AA	BB	AA	BB	AA	BB	AA	AA	AA	AA	BB	BB	AA	BB	BB	BB	AA	BB	BB	BB	AA	AA	BB	BB	BB	AA	AA	AA	BB	AA	BB	BB	BB	BB	AA	AA
bin1283	5	17.25	59.2	AA	AA	AA	AA	AA	BB	BB	AA	AA	AA	AA	BB	AA	BB	AA	BB	AA	AA	AA	AA	BB	BB	AA	BB	BB	BB	AA	BB	BB	BB	AA	AA	BB	BB	BB	AA	AA	AA	BB	BB	BB	BB	BB	BB	AA	AA
bin1284	5	17.35	60.5	AA	AA	AA	AA	AA	BB	BB	AA	AA	AA	AA	BB	AA	BB	AA	BB	AA	AA	BB	AA	BB	BB	AA	BB	BB	BB	AA	BB	BB	BB	AA	AA	BB	BB	BB	AA	AA	AA	BB	BB	BB	BB	BB	BB	AA	AA
bin1285	5	17.45	61	AA	AA	AA	AA	AA	BB	BB	AA	AA	AA	AA	BB	AA	BB	AA	BB	AA	AA	BB	AA	BB	BB	BB	BB	BB	BB	AA	BB	BB	BB	AA	AA	BB	BB	BB	AA	AA	AA	BB	BB	BB	BB	BB	BB	AA	AA
bin1286	5	17.55	61.3	AA	AA	AA	AA	AA	BB	BB	AA	AA	AA	AA	BB	AA	BB	AA	BB	AA	AA	BB	AA	BB	BB	BB	BB	BB	BB	AA	BB	BB	BB	AA	AA	BB	BB	BB	AA	BB	AA	BB	BB	BB	BB	BB	BB	AA	AA
bin1287	5	17.7	61.6	AA	AA	AA	AA	AA	BB	BB	AA	AA	AA	AA	BB	AA	BB	AA	BB	AA	AA	BB	AA	BB	BB	BB	BB	BB	BB	AA	BB	BB	BB	AA	AA	BB	BB	BB	AA	BB	AA	BB	BB	BB	BB	BB	BB	AA	AA
bin1288	5	17.85	62.2	AA	AA	AA	AA	AA	BB	BB	AA	AA	AA	AA	BB	AA	BB	AA	BB	AA	AA	BB	AA	BB	BB	BB	BB	BB	BB	AA	BB	BB	BB	AA	AA	BB	BB	BB	BB	BB	AA	BB	BB	BB	BB	BB	BB	AA	AA
bin1289	5	17.95	62.7	AA	AA	AA	AA	AA	BB	BB	AA	AA	AA	AA	BB	AA	BB	AA	BB	AA	AA	BB	AA	BB	BB	BB	BB	BB	BB	AA	BB	BB	BB	AA	AA	BB	BB	BB	BB	BB	AA	BB	BB	BB	BB	BB	BB	AA	AA
bin1290	5	18.05	63.5	AA	AA	AA	AA	AA	BB	BB	AA	AA	AA	AA	BB	AA	BB	AA	BB	AA	AA	BB	AA	BB	BB	BB	BB	BB	BB	AA	BB	BB	BB	AA	AA	BB	BB	BB	BB	BB	AA	BB	BB	BB	BB	BB	BB	AA	AA
bin1291	5	18.15	64.5	AA	AA	AA	AA	AA	BB	BB	AA	AA	AA	AA	BB	AA	BB	AA	BB	AA	AA	BB	AA	BB	BB	BB	BB	BB	BB	AA	BB	BB	BB	AA	AA	BB	BB	BB	BB	BB	AA	BB	BB	BB	BB	BB	BB	AA	AA
bin1292	5	18.25	65.5	AA	AA	AA	AA	AA	BB	BB	AA	AA	AA	AA	BB	AA	BB	AA	BB	AA	AA	BB	AA	BB	BB	BB	BB	BB	BB	AA	BB	BB	BB	AA	AA	BB	BB	BB	BB	BB	AA	BB	BB	BB	BB	BB	AB	AA	AA
bin1293	5	18.35	65.9	AA	AA	AA	AA	AA	BB	BB	AA	AA	AA	AA	BB	AA	BB	AA	BB	AA	AA	BB	AA	BB	BB	BB	BB	BB	BB	AA	BB	BB	BB	AA	AA	BB	BB	BB	BB	BB	AA	BB	BB	BB	BB	BB	AB	AA	AA
bin1294	5	18.45	66.2	AA	AA	AA	AA	AA	BB	BB	AA	AA	AA	AA	BB	AA	BB	AA	BB	AA	AA	BB	AA	BB	BB	BB	BB	BB	BB	AA	BB	BB	BB	AA	AA	BB	BB	BB	BB	BB	AA	BB	BB	BB	BB	BB	AB	AA	AA
bin1295	5	18.55	67.1	AA	AA	AA	AA	AA	BB	BB	AA	AA	AA	AA	BB	AA	BB	AA	BB	AA	AA	BB	AA	BB	BB	BB	BB	BB	BB	AA	BB	BB	BB	AA	AA	BB	BB	BB	BB	BB	AA	BB	BB	BB	BB	BB	AB	AA	AA
bin1296	5	18.65	68	AA	AA	AA	BB	AA	BB	BB	AA	AA	AA	AA	BB	AA	BB	AA	BB	AA	AA	BB	AA	BB	BB	BB	AA	BB	BB	AA	BB	BB	BB	AA	AA	BB	BB	BB	BB	BB	AA	BB	BB	BB	BB	BB	AB	AA	AA
bin1297	5	18.75	68.7	AA	AA	AA	BB	AA	BB	BB	AA	AA	AA	AA	BB	AA	BB	AA	BB	AA	AA	BB	AA	BB	BB	BB	AA	BB	BB	AA	BB	BB	BB	AA	AA	BB	BB	BB	BB	BB	AA	BB	BB	BB	BB	BB	AB	AA	AA
bin1298	5	18.85	69.3	AA	AA	AA	BB	AA	BB	BB	AA	AA	AA	AA	BB	AA	BB	AA	BB	AA	AA	BB	AA	BB	BB	BB	AA	BB	BB	AA	BB	BB	BB	AA	AA	BB	BB	BB	BB	BB	AA	BB	BB	BB	BB	BB	AB	AA	AA
bin1299	5	18.95	70.1	AA	AA	AA	BB	AA	BB	BB	AA	AA	AA	AA	BB	AA	BB	AA	BB	AA	BB	BB	AA	BB	BB	BB	AA	BB	BB	AA	BB	BB	BB	AA	AA	BB	BB	BB	BB	BB	AA	BB	BB	BB	BB	BB	AB	AA	AA
bin1300	5	19.05	70.7	AA	AA	AA	BB	AA	BB	BB	AA	AA	AA	AA	BB	AA	AA	AA	BB	AA	BB	BB	AA	BB	BB	BB	AA	AA	BB	AA	BB	BB	BB	AA	AA	BB	BB	BB	BB	BB	AA	BB	BB	BB	BB	BB	AB	AA	AA
bin1301	5	19.15	71.5	AA	AA	AA	BB	AA	BB	BB	AA	AA	AA	AA	BB	AA	AA	AA	BB	AA	BB	BB	AA	BB	BB	BB	AA	AA	BB	AA	BB	BB	BB	AA	AA	BB	BB	BB	BB	BB	AA	BB	BB	BB	BB	BB	AB	AA	AA
bin1302	5	19.25	72.2	AA	AA	AA	BB	AA	BB	BB	AA	AA	AA	AA	BB	AA	AA	AA	BB	AA	BB	BB	AA	BB	BB	BB	AA	AA	BB	AA	BB	BB	BB	AA	AA	BB	BB	BB	BB	BB	AA	BB	BB	BB	BB	BB	AB	AA	AA
bin1303	5	19.35	72.8	AA	AA	AA	BB	AA	BB	BB	AA	AA	AA	AA	BB	AA	AA	AA	BB	AA	BB	AA	AA	BB	BB	BB	AA	AA	BB	AA	BB	BB	BB	AA	AA	BB	BB	BB	BB	BB	AA	BB	BB	BB	BB	BB	AB	AA	AA
bin1304	5	19.45	73.6	AA	AA	AA	BB	AA	BB	BB	AA	AA	AA	AA	BB	AA	AA	AA	BB	AA	BB	AA	AA	BB	BB	BB	AA	AA	BB	AA	BB	BB	BB	AA	AA	BB	BB	BB	BB	BB	AA	BB	BB	BB	BB	BB	AB	AA	AA
bin1305	5	19.55	73.6	AA	AA	AA	BB	BB	BB	BB	AA	AA	AA	AA	BB	AA	AA	AA	BB	AA	BB	AA	AA	BB	BB	BB	AA	AA	BB	AA	BB	BB	BB	AA	AA	BB	BB	BB	BB	BB	AA	BB	BB	BB	BB	BB	AB	AA	AA
bin1306	5	19.65	74.3	AA	AA	AA	BB	BB	BB	BB	AA	AA	AA	AA	BB	AA	AA	AA	BB	AA	BB	AA	AA	BB	BB	BB	AA	AA	BB	AA	BB	BB	BB	AA	AA	BB	BB	BB	BB	BB	AA	BB	BB	BB	BB	BB	BB	AA	AA
bin1307	5	19.75	75.6	AA	AA	AA	BB	BB	BB	BB	AA	AA	AA	AA	BB	AA	AA	AA	BB	AA	BB	AA	AA	BB	BB	BB	AA	AA	BB	AA	BB	BB	BB	AA	AA	BB	BB	BB	BB	BB	AA	BB	BB	BB	BB	BB	BB	AA	AA
bin1308	5	19.85	76	AA	AA	AA	BB	BB	BB	BB	AA	AA	AA	AA	BB	AA	AA	AA	BB	AA	BB	AA	AA	BB	BB	AA	AA	AA	BB	AA	BB	BB	BB	AA	AA	BB	BB	BB	BB	BB	AA	BB	BB	BB	BB	BB	BB	AA	AA
bin1309	5	19.95	76.5	AA	AA	AA	BB	BB	BB	BB	AA	AA	AA	AA	BB	AA	AA	AA	BB	AA	BB	AA	AA	BB	BB	AA	AA	AA	BB	AA	BB	BB	BB	AA	AA	BB	BB	BB	BB	BB	AA	BB	BB	BB	BB	BB	BB	AA	AA
bin1310	5	20.05	78.2	AA	AA	AA	BB	BB	BB	BB	AA	AA	AA	AA	BB	AA	AA	AA	BB	AA	BB	AA	AA	BB	BB	AA	AA	AA	BB	AA	BB	BB	BB	AA	AA	BB	BB	BB	BB	BB	AA	BB	BB	BB	BB	BB	BB	AA	AA
bin1311	5	20.15	78.9	AA	AA	AA	BB	BB	BB	BB	AA	AA	AA	AA	BB	AA	AA	AA	BB	AA	BB	AA	AA	BB	BB	AA	AA	AA	BB	AA	BB	BB	BB	AA	AA	BB	BB	BB	BB	BB	AA	BB	BB	BB	BB	BB	BB	AA	AA
bin1312	5	20.25	79.6	AA	AA	AA	BB	BB	BB	BB	AA	AA	AA	AA	BB	AA	AA	AA	BB	AA	BB	AA	AA	BB	BB	AA	AA	AA	BB	AA	BB	BB	BB	AA	AA	BB	BB	BB	BB	BB	AA	BB	BB	BB	BB	BB	BB	AA	AA
bin1313	5	20.35	80	AA	AA	AA	BB	BB	BB	BB	AA	AA	AA	AA	BB	AA	AA	AA	BB	AA	BB	AA	AA	BB	BB	AA	AA	AA	BB	AA	BB	BB	BB	AA	BB	BB	BB	BB	BB	BB	AA	BB	BB	BB	BB	BB	BB	AA	AA
bin1314	5	20.45	80.3	AA	AA	AA	BB	BB	BB	BB	AA	AA	AA	AA	BB	AA	AA	AA	BB	AA	BB	AA	AA	BB	BB	AA	AA	AA	BB	AA	BB	BB	BB	AA	BB	BB	BB	BB	BB	BB	AA	BB	BB	BB	BB	BB	BB	AA	AA
bin1315	5	20.55	81.7	AA	AA	AA	BB	BB	BB	BB	AA	AA	AA	AA	BB	AA	AA	AA	BB	AA	AA	AA	AA	BB	BB	AA	AA	AA	BB	AA	BB	AA	BB	AA	BB	BB	BB	BB	BB	BB	AA	BB	BB	BB	BB	BB	BB	AA	AA
bin1316	5	20.65	82.1	AA	AA	AA	BB	BB	BB	BB	AA	AA	AA	AA	BB	AA	AA	AA	BB	AA	AA	AA	AA	BB	BB	AA	AA	AA	BB	AA	BB	AA	BB	AA	BB	BB	BB	BB	BB	BB	AA	BB	BB	BB	BB	BB	BB	AA	BB
bin1317	5	20.75	83.1	AA	AA	AA	BB	BB	BB	BB	AA	AA	AA	AA	BB	AA	AA	AA	BB	AA	AA	BB	AA	BB	BB	AA	AA	AA	BB	AA	BB	AA	BB	AA	BB	BB	BB	BB	BB	BB	AA	BB	BB	BB	BB	BB	BB	AA	BB
bin1318	5	20.85	83.5	AA	AA	AA	BB	BB	BB	BB	AA	AA	AA	AA	BB	AA	AA	AA	BB	AA	AA	BB	AA	BB	BB	AA	AA	AA	BB	AA	BB	AA	BB	AA	BB	BB	BB	BB	BB	BB	AA	BB	BB	BB	BB	BB	BB	AA	BB
bin1319	5	20.95	84.1	AA	AA	AA	BB	BB	BB	BB	AA	AA	AA	AA	BB	AA	AA	AA	BB	AA	AA	BB	AA	BB	BB	AA	AA	AA	BB	AA	BB	AA	BB	AA	BB	BB	BB	BB	BB	BB	AA	BB	BB	BB	BB	BB	BB	AA	BB
bin1320	5	21.05	84.4	AA	AA	AA	BB	BB	BB	BB	AA	AA	AA	AA	BB	AA	AA	AA	BB	AA	AA	BB	AA	BB	BB	AA	BB	AA	BB	AA	BB	AA	BB	AA	BB	BB	BB	BB	BB	BB	AA	BB	BB	BB	BB	BB	BB	AA	BB
bin1321	5	21.2	84.8	AA	AA	AA	AA	BB	BB	BB	AA	AA	AA	AA	BB	AA	AA	AA	BB	AA	AA	BB	AA	BB	BB	BB	BB	AA	BB	AA	BB	AA	BB	AA	BB	BB	BB	BB	BB	BB	AA	BB	BB	BB	BB	BB	AA	AA	BB
bin1322	5	21.35	85.2	AA	AA	AA	AA	BB	AA	BB	AA	AA	AA	AA	BB	AA	AA	AA	BB	AA	AA	BB	AA	BB	BB	BB	BB	AA	BB	AA	BB	AA	BB	AA	BB	BB	BB	BB	BB	BB	AA	BB	BB	BB	BB	BB	AA	AA	BB
bin1323	5	21.45	85.6	AA	AA	AA	AA	BB	AA	BB	AA	AA	AA	AA	BB	AA	AA	AA	BB	AA	AA	BB	AA	BB	AA	BB	BB	AA	BB	AA	BB	AA	BB	AA	BB	BB	BB	BB	BB	BB	AA	BB	BB	BB	BB	BB	AA	AA	BB
bin1324	5	21.55	86.1	AA	AA	AA	AA	BB	AA	BB	AA	AA	AA	AA	BB	AA	AA	AA	BB	BB	AA	BB	AA	BB	AA	BB	BB	AA	BB	AA	BB	AA	BB	AA	BB	BB	BB	BB	BB	BB	BB	BB	BB	BB	BB	BB	AA	AA	BB
bin1325	5	21.65	86.5	AA	AA	AA	AA	BB	AA	BB	AA	AA	AA	AA	BB	AA	AA	AA	BB	BB	AA	BB	AA	BB	AA	BB	BB	AA	BB	AA	BB	AA	BB	AA	BB	BB	BB	BB	BB	BB	BB	BB	BB	BB	BB	BB	AA	AA	BB
bin1326	5	21.75	87.2	AA	AA	AA	AA	BB	AA	BB	AA	AA	AA	AA	BB	AA	AA	AA	BB	BB	AA	BB	AA	BB	AA	BB	BB	AA	BB	AA	BB	AA	BB	AA	BB	BB	BB	BB	BB	BB	BB	BB	BB	BB	BB	BB	AA	AA	BB
bin1327	5	21.85	87.7	AA	AA	AA	AA	BB	AA	BB	AA	AA	AA	AA	BB	AA	AA	AA	BB	BB	AA	BB	AA	BB	AA	BB	BB	AA	BB	AA	BB	AA	BB	AA	BB	BB	BB	BB	BB	BB	BB	BB	BB	BB	BB	BB	AA	AA	BB
bin1328	5	22	88.2	AA	AA	AA	AA	BB	AA	BB	AA	AA	AA	AA	BB	AA	AA	AA	BB	BB	AA	BB	AA	BB	AA	BB	BB	AA	BB	AA	BB	AA	BB	AA	BB	BB	BB	BB	BB	BB	BB	BB	BB	BB	BB	BB	AA	AA	BB
bin1329	5	22.15	88.9	AA	AA	AA	AA	BB	AA	BB	AA	AA	AA	AA	BB	AA	AA	AA	BB	BB	AA	BB	AA	BB	AA	BB	BB	AA	BB	AA	BB	AA	BB	AA	BB	BB	BB	BB	BB	BB	BB	BB	BB	BB	BB	BB	AA	AA	BB
bin1330	5	22.25	89.2	AA	AA	AA	AA	BB	AA	BB	AA	AA	AA	AA	BB	AA	AA	AA	BB	BB	AA	BB	AA	BB	AA	BB	BB	AA	BB	AA	BB	AA	BB	AA	BB	BB	BB	BB	BB	BB	BB	BB	BB	BB	BB	BB	AA	AA	BB
bin1331	5	22.35	89.6	AA	AA	AA	AA	BB	AA	BB	AA	AA	AA	AA	BB	AA	AA	AA	BB	BB	AA	BB	AA	BB	AA	BB	BB	AA	BB	AA	BB	AA	BB	AA	BB	BB	BB	BB	BB	BB	BB	BB	BB	BB	BB	BB	AA	AA	BB
bin1332	5	22.45	90.6	AA	AA	AA	AA	BB	AA	BB	AA	AA	AA	AA	BB	AA	AA	AA	BB	BB	AA	BB	AA	BB	AA	BB	BB	AA	BB	AA	BB	AA	BB	AA	BB	BB	BB	BB	BB	BB	BB	BB	BB	BB	BB	BB	AA	AA	BB
bin1333	5	22.6	91.3	AA	AA	AA	AA	BB	AA	BB	AA	AA	AA	AA	BB	AA	AA	AA	BB	BB	AA	BB	AA	BB	AA	BB	BB	AA	AA	AA	BB	AA	BB	AA	BB	BB	BB	BB	BB	BB	BB	BB	BB	BB	BB	BB	AA	AA	BB
bin1334	5	22.9	91.3	AA	AA	AA	AA	BB	AA	BB	AA	AA	AA	AA	BB	AA	AA	AA	BB	BB	AA	BB	AA	BB	AA	BB	BB	AA	AA	AA	BB	AA	BB	AA	BB	BB	BB	BB	BB	BB	BB	BB	BB	BB	BB	BB	AA	AA	BB
bin1335	5	23.15	91.7	AA	AA	AA	AA	BB	AA	BB	AA	AA	AA	AA	BB	AA	AA	AA	BB	BB	AA	BB	AA	BB	AA	BB	BB	AA	AA	AA	BB	AA	BB	AA	BB	BB	BB	BB	BB	BB	BB	BB	BB	BB	BB	BB	AA	AA	BB
bin1336	5	23.25	92	AA	AA	AA	AA	BB	AA	BB	AA	AA	AA	AA	BB	AA	AA	AA	BB	BB	AA	BB	AA	BB	AA	BB	BB	AA	AA	AA	BB	AA	BB	AA	BB	BB	BB	BB	BB	BB	BB	BB	BB	BB	BB	BB	AA	AA	BB
bin1337	5	23.35	92.3	AA	AA	AA	AA	BB	AA	BB	AA	AA	AA	AA	BB	AA	AA	AA	BB	BB	AA	BB	AA	BB	AA	BB	BB	AA	AA	AA	BB	AA	BB	AA	BB	BB	BB	BB	BB	BB	BB	BB	BB	BB	BB	BB	AA	AA	BB
bin1338	5	23.45	93.3	AA	AA	AA	AA	BB	AA	BB	AA	AA	AA	AA	BB	AA	AA	AA	BB	BB	AA	BB	AA	BB	AA	BB	BB	AA	AA	AA	BB	AA	BB	AA	BB	BB	BB	BB	BB	BB	BB	BB	BB	BB	BB	BB	AA	AA	BB
bin1339	5	23.55	94.6	AA	AA	AA	AA	BB	AA	BB	AA	AA	AA	AA	BB	AA	AA	AA	BB	BB	AA	BB	AA	BB	AA	BB	BB	AA	BB	AA	BB	AA	BB	AA	BB	BB	BB	BB	BB	BB	BB	BB	BB	BB	BB	BB	AA	AA	BB
bin1340	5	23.65	95.1	AA	AA	AA	AA	BB	AA	BB	AA	AA	AA	AA	BB	AA	AA	AA	BB	BB	AA	BB	AA	BB	AA	BB	AA	AA	BB	AA	BB	AA	BB	AA	BB	BB	BB	BB	BB	BB	BB	BB	BB	BB	BB	BB	AA	AA	BB
bin1341	5	23.75	95.8	AA	AA	AA	AA	BB	AA	BB	AA	AA	AA	AA	BB	AA	AA	AA	BB	BB	AA	BB	AA	BB	AA	BB	AA	AB	BB	AA	BB	AA	BB	AA	BB	AA	BB	BB	BB	BB	BB	BB	AA	BB	BB	AA	AA	AA	BB
bin1342	5	23.85	96.3	AA	AA	AA	AA	BB	AA	BB	AA	AA	AA	AA	BB	AA	AA	AA	BB	BB	AA	BB	AA	BB	AA	BB	AA	AB	BB	AA	BB	AA	BB	AA	BB	AA	BB	BB	BB	BB	BB	BB	AA	BB	BB	AA	AA	AA	BB
bin1343	5	23.95	96.8	AA	AA	AA	AA	BB	AA	BB	AA	AA	AA	AA	BB	AA	BB	AA	BB	BB	AA	BB	AA	BB	AA	BB	AA	AB	BB	AA	BB	AA	BB	AA	BB	AA	BB	BB	BB	BB	BB	BB	AA	BB	BB	AA	AA	AA	BB
bin1344	5	24.05	97.2	AA	AA	AA	AA	BB	AA	BB	AA	AA	AA	AA	BB	AA	BB	AA	BB	BB	AA	BB	AA	BB	AA	BB	AA	BB	BB	AA	BB	AA	BB	AA	BB	AA	BB	BB	AA	BB	BB	BB	AA	BB	BB	AA	AA	AA	BB
bin1345	5	24.15	97.5	AA	AA	AA	AA	BB	AA	BB	AA	AA	AA	AA	BB	AA	BB	AA	BB	BB	AA	BB	AA	BB	AA	BB	AA	BB	BB	AA	BB	AA	BB	AA	BB	AA	BB	BB	AA	BB	BB	BB	AA	BB	BB	AA	BB	AA	BB
bin1346	5	24.25	98.3	AA	AA	AA	AA	BB	AA	BB	AA	AA	AA	AA	BB	AA	BB	AA	BB	BB	AA	BB	AA	BB	AA	BB	AA	BB	BB	AA	BB	AA	BB	AA	BB	AA	BB	BB	AA	BB	BB	BB	AA	BB	BB	AA	BB	AA	BB
bin1347	5	24.35	98.9	AA	AA	AA	AA	BB	AA	BB	AA	AA	AA	AA	BB	AA	BB	AA	BB	BB	AA	BB	AA	BB	AA	BB	AA	BB	BB	AA	BB	AA	BB	AA	BB	BB	BB	BB	AA	BB	BB	BB	AA	BB	BB	BB	BB	AA	BB
bin1348	5	24.45	99.3	AA	AA	AA	AA	AA	AA	BB	AA	AA	AA	AA	BB	AA	BB	AA	BB	BB	AA	BB	AA	BB	AA	BB	AA	BB	BB	AA	BB	AA	BB	AA	BB	BB	BB	BB	AA	BB	BB	BB	AA	BB	BB	BB	BB	AA	BB
bin1349	5	24.55	100.6	AA	AA	AA	AA	AA	AA	BB	AA	AA	AA	AA	BB	AA	BB	AA	BB	BB	AA	BB	AA	BB	AA	BB	AA	BB	BB	AA	BB	AA	BB	AA	BB	BB	BB	BB	AA	BB	BB	BB	AA	BB	BB	BB	BB	AA	BB
bin1350	5	24.65	102	AA	AA	AA	AA	AA	AA	BB	AA	AA	AA	AA	AA	AA	BB	AA	BB	BB	AA	BB	AA	BB	AA	BB	AA	BB	BB	AA	BB	AA	AA	AA	BB	BB	BB	BB	AA	BB	BB	BB	AA	BB	BB	BB	BB	AA	BB
bin1351	5	24.75	103.3	AA	AA	AA	AA	AA	AA	BB	AA	AA	AA	AA	AA	AA	BB	AA	BB	BB	AA	BB	AA	BB	AA	BB	AA	BB	BB	AA	BB	AA	AA	AA	BB	BB	BB	BB	AA	BB	BB	BB	AA	BB	BB	BB	BB	AA	BB
bin1352	5	24.85	104.4	AA	AA	AA	AA	AA	AA	BB	AA	AA	AA	AA	AA	AA	BB	AA	BB	BB	AA	BB	AA	BB	AA	BB	BB	BB	BB	AA	BB	AA	AA	AA	BB	BB	BB	BB	AA	BB	BB	BB	AA	BB	BB	BB	BB	AA	BB
bin1353	5	24.95	104.7	AA	AA	AA	AA	AA	AA	BB	AA	AA	AA	AA	AA	AA	BB	AA	BB	BB	AA	BB	AA	BB	AA	BB	BB	BB	BB	AA	BB	AA	AA	AA	BB	BB	BB	BB	AA	BB	BB	BB	AA	BB	BB	BB	BB	AA	BB
bin1354	5	25.05	105.1	AA	AA	AA	AA	AA	AA	BB	AA	AA	AA	AA	AA	AA	BB	AA	BB	BB	AA	BB	AA	BB	AA	BB	BB	BB	BB	AA	BB	AA	AA	AA	BB	BB	BB	BB	AA	BB	BB	BB	AA	BB	BB	BB	BB	AA	BB
bin1355	5	25.2	105.5	AA	AA	AA	AA	AA	AA	BB	AA	AA	AA	AA	AA	AA	BB	AA	BB	BB	AA	BB	AA	BB	AA	BB	BB	BB	BB	AA	BB	AA	AA	AA	BB	BB	BB	BB	AA	BB	BB	BB	AA	BB	BB	BB	BB	BB	BB
bin1356	5	25.35	105.8	AA	AA	AA	AA	AA	AA	BB	AA	AA	AA	AA	AA	AA	BB	AA	BB	BB	AA	BB	AA	BB	AA	BB	BB	BB	BB	AA	BB	AA	AA	AA	BB	BB	BB	BB	AA	BB	BB	BB	AA	BB	BB	BB	BB	BB	BB
bin1357	5	25.45	106.1	AA	AA	AA	AA	AA	AA	BB	AA	AA	AA	AA	AA	AA	BB	AA	BB	BB	AA	BB	AA	AA	AA	BB	BB	BB	BB	AA	BB	AA	AA	AA	BB	BB	BB	BB	AA	BB	BB	BB	AA	BB	BB	BB	BB	BB	BB
bin1358	5	25.55	106.7	AA	AA	AA	AA	AA	AA	BB	AA	AA	AA	AA	AA	AA	BB	AA	BB	BB	AA	BB	AA	AA	AA	BB	BB	BB	BB	AA	BB	AA	AA	AA	BB	BB	BB	BB	AA	BB	BB	BB	AA	BB	BB	BB	AA	BB	BB
bin1359	5	25.65	107.1	AA	AA	AA	AA	AA	AA	BB	AA	AA	AA	AA	AA	AA	BB	AA	BB	BB	AA	BB	AA	AA	AA	BB	BB	BB	BB	AA	BB	AA	AA	AA	BB	BB	BB	BB	AA	BB	BB	BB	AA	BB	BB	BB	AA	BB	BB
bin1360	5	25.75	107.5	AA	AA	AA	AA	AA	AA	BB	AA	AA	AA	AA	AA	AA	BB	AA	BB	BB	AA	BB	AA	AA	AA	BB	BB	BB	BB	AA	BB	AA	AA	AA	BB	BB	BB	BB	AA	BB	BB	BB	AA	BB	BB	BB	AA	BB	BB
bin1361	5	25.85	107.8	AA	AA	AA	AA	AA	AA	BB	AA	AA	AA	AA	AA	AA	BB	AA	BB	BB	AA	BB	AA	AA	AA	BB	AA	BB	BB	AA	BB	AA	AA	AA	BB	BB	BB	BB	AA	BB	BB	BB	AA	BB	BB	BB	AA	BB	BB
bin1362	5	26.05	108.1	AA	AA	AA	AA	AA	AA	BB	AA	AA	AA	AA	AA	AA	BB	AA	BB	BB	AA	BB	AA	AA	AA	BB	AA	BB	BB	AA	AA	AA	AA	AA	BB	BB	BB	BB	AA	BB	AA	BB	AA	BB	BB	BB	AA	BB	BB
bin1363	5	26.25	108.5	AA	AA	AA	AA	AA	AA	BB	AA	AA	AA	AA	AA	AA	BB	AA	BB	BB	AA	BB	AA	AA	AA	BB	AA	BB	BB	AA	AA	AA	AA	AA	BB	BB	BB	BB	AA	BB	AA	BB	AA	BB	BB	BB	AA	BB	BB
bin1364	5	26.35	109.5	AA	AA	AA	AA	AA	AA	AA	AA	AA	AA	AA	AA	AA	BB	AA	BB	BB	AA	BB	AA	AA	AA	BB	AA	BB	BB	AA	AA	AA	AA	AA	BB	BB	BB	BB	AA	BB	AA	BB	AA	BB	BB	BB	AA	BB	BB
bin1365	5	26.65	109.8	AA	AA	AA	AA	AA	AA	AA	AA	AA	AA	AA	AA	AA	BB	AA	BB	BB	AA	BB	AA	AA	AA	BB	AA	BB	BB	AA	AA	AA	AA	AA	BB	BB	BB	BB	AA	BB	AA	BB	AA	BB	BB	BB	AA	BB	BB
bin1366	5	26.95	110.1	AA	AA	AA	AA	AA	AA	AA	AA	AA	AA	AA	AA	AA	BB	AA	BB	BB	AA	BB	AA	AA	AA	BB	AA	BB	BB	AA	AA	AA	AA	AA	BB	BB	BB	BB	AA	BB	AA	BB	AA	BB	BB	BB	AA	BB	BB
bin1367	5	27.05	111.3	AA	AA	AA	AA	AA	AA	AA	AA	AA	AA	AA	AA	AA	BB	AA	BB	BB	AA	BB	AA	AA	AA	BB	AA	BB	BB	AA	AA	AA	AA	AA	BB	BB	BB	BB	AA	BB	AA	BB	AA	BB	BB	BB	AA	BB	BB
bin1368	5	27.15	113.1	AA	AA	AA	AA	AA	AA	AA	AA	AA	AA	AA	AA	AA	BB	AA	BB	BB	BB	BB	AA	AA	AA	BB	AA	BB	BB	AA	AA	BB	AA	AA	BB	BB	BB	BB	AA	BB	AA	BB	AA	BB	BB	BB	AA	BB	BB
bin1369	5	27.25	113.5	AA	AA	AA	AA	AA	AA	AA	AA	AA	AA	AA	BB	AA	BB	AA	BB	BB	BB	BB	AA	AA	AA	BB	AA	BB	BB	AA	AA	BB	AA	AA	BB	BB	BB	BB	AA	BB	AA	BB	AA	BB	BB	BB	AA	BB	BB
bin1370	5	27.35	113.8	AA	AA	AA	AA	BB	AA	AA	AA	AA	AA	AA	BB	AA	BB	AA	BB	BB	BB	BB	AA	AA	AA	BB	AA	BB	BB	AA	AA	BB	AA	AA	BB	BB	BB	BB	AA	BB	AA	BB	AA	BB	BB	BB	BB	BB	BB
bin1371	5	27.45	114.5	AA	AA	AA	AA	BB	AA	BB	AA	AA	AA	AA	BB	AA	BB	AA	BB	BB	BB	BB	AA	AA	AA	BB	AA	BB	BB	AA	AA	BB	AA	AA	BB	BB	BB	BB	AA	BB	AA	BB	AA	BB	BB	BB	BB	BB	BB
bin1372	5	27.55	115.2	AA	AA	AA	AA	BB	AA	BB	AA	AA	AA	AA	BB	AA	BB	AA	BB	BB	BB	BB	AA	AA	AA	BB	AA	BB	BB	AA	AA	BB	AA	AA	BB	BB	BB	BB	BB	BB	AA	BB	AA	BB	BB	BB	BB	BB	BB
bin1373	5	27.7	116.3	AA	AA	AA	AA	BB	AA	BB	AA	AA	AA	AA	BB	AA	BB	AA	BB	BB	BB	BB	AA	AA	AA	BB	AA	BB	BB	AA	AA	BB	AA	AA	BB	BB	BB	BB	BB	BB	AA	BB	AA	BB	BB	BB	BB	BB	BB
bin1374	5	27.85	116.8	AA	AA	AA	AA	BB	AA	BB	AA	AA	AA	BB	BB	AA	BB	AA	BB	BB	BB	BB	AA	AA	AA	BB	AA	BB	BB	AA	AA	BB	AA	AA	BB	BB	BB	BB	BB	BB	AA	BB	AA	BB	BB	BB	BB	BB	BB
bin1375	5	27.95	117.4	AA	AA	AA	AA	BB	AA	BB	AA	AA	AA	BB	BB	AA	BB	AA	BB	BB	BB	BB	AA	AA	AA	BB	AA	BB	BB	AA	AA	BB	AA	AA	BB	BB	BB	BB	BB	BB	AA	BB	AA	BB	BB	BB	BB	BB	BB
bin1376	5	28.05	117.9	AA	AA	AA	AA	BB	AA	BB	AA	AA	AA	BB	BB	AA	BB	AA	BB	BB	BB	BB	AA	AA	AA	BB	AA	BB	BB	AA	AA	BB	AA	AA	BB	BB	BB	BB	BB	BB	AA	BB	AA	BB	BB	BB	BB	BB	BB
bin1377	5	28.2	118.1	AA	AA	AA	AA	BB	AA	BB	AA	AA	AA	BB	BB	AA	BB	AA	BB	BB	BB	BB	AA	AA	AA	BB	AA	BB	BB	AA	AA	BB	AA	AA	BB	BB	BB	BB	BB	BB	AA	BB	AA	BB	BB	BB	BB	BB	BB
bin1378	5	28.35	118.4	AA	AA	AA	AA	BB	AA	BB	AA	AA	AA	BB	BB	AA	BB	AA	BB	BB	BB	BB	AA	AA	AA	BB	AA	BB	BB	AA	AA	BB	AA	AA	BB	BB	BB	BB	BB	BB	AA	BB	AA	BB	BB	BB	BB	BB	BB
bin1379	5	28.45	118.7	AA	AA	AA	AA	BB	AA	BB	AA	AA	AA	BB	BB	AA	BB	AA	BB	BB	AA	BB	AA	AA	AA	BB	AA	BB	BB	AA	AA	BB	AA	AA	BB	BB	BB	BB	BB	BB	AA	BB	AA	BB	BB	BB	BB	BB	BB
bin1380	5	28.55	119.1	AA	AA	AA	AA	BB	AA	BB	AA	AA	AA	BB	BB	AA	BB	AA	BB	BB	AA	BB	AA	AA	AA	BB	AA	BB	BB	AA	AA	BB	AA	AA	BB	BB	BB	BB	BB	BB	AA	BB	AA	BB	BB	BB	BB	BB	BB
bin1381	5	28.65	119.4	AA	AA	AA	AA	BB	AA	BB	AA	AA	AA	BB	BB	AA	BB	AA	BB	BB	AA	BB	AA	AA	AA	BB	AA	BB	BB	AA	AA	BB	AA	AA	BB	BB	BB	BB	BB	BB	AA	BB	AA	BB	BB	BB	BB	BB	BB
bin1382	5	28.75	119.7	AA	AA	BB	AA	BB	AA	BB	AA	AA	AA	BB	BB	AA	BB	AA	BB	BB	AA	BB	AA	AA	AA	BB	AA	BB	BB	AA	AA	BB	AA	AA	BB	BB	BB	BB	BB	BB	AA	BB	AA	BB	BB	BB	BB	BB	BB
bin1383	5	28.85	120.4	AA	AA	BB	AA	BB	AA	BB	AA	AA	AA	BB	BB	AA	BB	AA	BB	BB	AA	BB	AA	AA	AA	BB	AA	BB	BB	AA	AA	BB	AA	AA	BB	BB	BB	BB	BB	BB	AA	BB	AA	BB	BB	BB	BB	BB	BB
bin1384	5	28.95	121.3	AA	AA	BB	AA	BB	AA	BB	AA	AA	AA	BB	BB	AA	BB	AA	BB	BB	AA	BB	AA	AA	AA	BB	AA	BB	BB	AA	AA	BB	AA	AA	BB	BB	BB	BB	BB	BB	AA	BB	AA	BB	BB	BB	BB	BB	BB
bin1385	5	29.05	122	AA	AA	BB	AA	BB	BB	BB	AA	AA	AA	BB	BB	AA	BB	AA	BB	BB	AA	BB	AA	AA	AA	BB	AA	BB	BB	AA	AA	BB	AA	AA	BB	BB	BB	BB	BB	BB	AA	BB	AA	BB	BB	BB	BB	BB	BB
bin1386	5	29.15	122.5	AA	AA	BB	AA	BB	BB	BB	AA	AA	AA	BB	BB	AA	BB	AA	BB	BB	AA	BB	AA	AA	AA	BB	AA	BB	BB	AA	AA	BB	AA	AA	BB	BB	BB	BB	BB	BB	AA	BB	AA	BB	BB	BB	BB	BB	BB
bin1387	5	29.25	122.8	AA	AA	BB	AA	BB	BB	BB	AA	AA	AA	BB	BB	AA	BB	AA	BB	BB	AA	BB	BB	AA	AA	BB	AA	BB	BB	AA	AA	BB	AA	AA	BB	BB	BB	BB	BB	BB	BB	BB	AA	BB	BB	BB	BB	BB	BB
bin1388	5	29.35	123.4	AA	AA	BB	AA	BB	BB	BB	AA	AA	AA	BB	BB	AA	BB	AA	BB	BB	AA	BB	BB	AA	AA	BB	AA	BB	BB	AA	AA	BB	BB	AA	BB	BB	BB	BB	BB	BB	BB	BB	AA	BB	BB	BB	BB	BB	BB
bin1389	5	29.45	123.7	AA	AA	BB	AA	BB	BB	BB	AA	AA	AA	BB	BB	AA	BB	AA	BB	BB	AA	BB	BB	AA	AA	BB	AA	BB	BB	AA	AA	BB	BB	AA	BB	BB	BB	BB	BB	BB	BB	BB	AA	BB	BB	BB	BB	BB	BB
bin1390	5	29.55	124.2	AA	AA	BB	AA	BB	BB	BB	AA	AA	AA	BB	BB	AA	BB	AA	BB	BB	AA	BB	BB	AA	AA	BB	AA	BB	BB	AA	AA	BB	BB	AA	BB	BB	BB	BB	BB	BB	BB	BB	AA	BB	BB	BB	BB	BB	BB
bin1391	5	29.65	124.5	AA	AA	BB	AA	BB	BB	BB	AA	AA	AA	BB	BB	AA	BB	AA	BB	BB	AA	BB	BB	AA	AA	BB	AA	BB	BB	AA	AA	BB	BB	AA	BB	BB	BB	BB	BB	BB	BB	BB	AA	BB	BB	BB	BB	BB	BB
bin1392	5	29.75	125.2	AA	AA	BB	AA	BB	BB	AA	AA	AA	AA	BB	BB	AA	BB	AA	BB	BB	AA	BB	BB	AA	AA	BB	AA	BB	BB	AA	AA	BB	BB	AA	BB	BB	BB	BB	BB	BB	BB	BB	AA	BB	BB	BB	BB	BB	BB
bin1393	5	29.85	125.7	AA	AA	BB	AA	BB	BB	AA	AA	AA	AA	BB	BB	AA	BB	AA	BB	BB	AA	AA	BB	AA	AA	BB	AA	BB	BB	AA	AA	BB	BB	AA	BB	BB	BB	BB	BB	BB	BB	BB	AA	BB	BB	BB	BB	BB	BB
bin1394	5	29.95	126.2	AA	AA	BB	AA	BB	BB	AA	AA	AA	AA	BB	BB	AA	BB	AA	BB	BB	AA	AA	BB	AA	AA	BB	AA	BB	BB	AA	AA	BB	BB	AA	BB	BB	BB	AA	BB	BB	BB	BB	AA	BB	BB	BB	BB	BB	BB
bin1395	6	0.05	0	BB	BB	AA	AA	AA	AA	BB	AA	AA	BB	AA	AA	AA	AA	AA	BB	AA	AA	BB	AA	BB	BB	AA	BB	BB	BB	BB	BB	BB	BB	BB	AA	BB	BB	AA	BB	BB	BB	AA	BB	AB	BB	AA	BB	AA	BB
bin1396	6	0.15	0.3	BB	BB	AA	AA	AA	AA	BB	AA	AA	BB	AA	AA	AA	AA	AA	BB	AA	AA	BB	AA	BB	BB	AA	BB	BB	BB	BB	BB	BB	BB	BB	AA	BB	BB	AA	BB	BB	BB	AA	BB	AB	BB	AA	BB	BB	BB
bin1397	6	0.25	0.5	BB	BB	AA	AA	AA	AA	BB	AA	AA	BB	AA	AA	AA	AA	AA	BB	AA	AA	BB	AA	BB	BB	AA	BB	BB	BB	BB	BB	BB	BB	BB	AA	BB	BB	BB	BB	BB	BB	AA	BB	AB	BB	AA	BB	BB	BB
bin1398	6	0.35	0.7	BB	BB	AA	AA	AA	AA	BB	AA	AA	BB	AA	AA	AA	AA	AA	BB	AA	AA	BB	AA	BB	BB	AA	BB	BB	BB	BB	BB	BB	BB	BB	AA	BB	BB	BB	BB	BB	BB	AA	BB	AB	BB	AA	BB	BB	BB
bin1399	6	0.45	1	BB	BB	AA	AA	AA	AA	BB	AA	AA	BB	AA	AA	AA	AA	AA	BB	AA	AA	BB	AA	BB	BB	AA	BB	BB	BB	BB	BB	BB	BB	BB	AA	BB	BB	BB	BB	BB	BB	AA	BB	AB	BB	AA	BB	BB	BB
bin1400	6	0.55	1.3	BB	BB	AA	AA	AA	AA	BB	AA	AA	BB	AA	AA	AA	AA	AA	BB	AA	AA	BB	AA	BB	BB	AA	BB	BB	BB	BB	BB	BB	BB	BB	AA	BB	BB	BB	BB	BB	BB	AA	BB	AB	BB	AA	BB	BB	BB
bin1401	6	0.65	1.7	BB	BB	AA	AA	BB	AA	BB	AA	AA	BB	AA	AA	AA	AA	AA	BB	AA	AA	BB	AA	BB	BB	AA	BB	BB	BB	BB	BB	BB	BB	BB	AA	BB	BB	BB	BB	BB	BB	AA	BB	AB	BB	AA	BB	BB	BB
bin1402	6	0.75	2	BB	BB	AA	AA	BB	AA	BB	AA	AA	BB	AA	AA	AA	AA	AA	BB	AA	AA	BB	AA	BB	BB	AA	BB	BB	BB	BB	BB	BB	BB	BB	AA	BB	BB	BB	BB	BB	BB	AA	BB	AB	BB	AA	BB	BB	BB
bin1403	6	0.85	2.3	BB	BB	AA	AA	BB	AA	BB	AA	AA	BB	AA	AA	AA	AA	AA	BB	AA	AA	BB	AA	BB	BB	AA	AA	BB	BB	BB	AA	BB	BB	AA	AA	BB	BB	AA	BB	BB	BB	AA	BB	AB	BB	AA	BB	BB	BB
bin1404	6	0.95	2.5	BB	BB	AA	AA	BB	AA	BB	AA	AA	BB	AA	AA	AA	AA	AA	BB	AA	AA	BB	AA	BB	BB	AA	AA	BB	BB	BB	AA	BB	BB	AA	AA	BB	BB	AA	BB	BB	BB	AA	AA	AB	BB	AA	BB	BB	BB
bin1405	6	1.05	3.7	BB	BB	AA	AA	BB	BB	BB	AA	AA	BB	AA	AA	AA	AA	AA	BB	AA	AA	BB	AA	BB	BB	AA	AA	BB	BB	BB	AA	BB	BB	AA	AA	AA	BB	AA	BB	BB	BB	AA	AA	AB	BB	AA	BB	BB	BB
bin1406	6	1.15	4	BB	BB	AA	AA	BB	BB	BB	AA	AA	BB	AA	AA	AA	AA	AA	BB	AA	AA	BB	AA	BB	BB	AA	AA	BB	BB	BB	AA	BB	BB	AA	AA	AA	BB	AA	BB	BB	BB	AA	AA	AB	BB	AA	BB	BB	BB
bin1407	6	1.25	4.6	BB	BB	AA	AA	BB	BB	BB	AA	AA	BB	AA	AA	AA	AA	AA	BB	AA	AA	BB	AA	BB	BB	AA	AA	BB	BB	BB	AA	BB	BB	AA	AA	AA	BB	AA	BB	BB	BB	AA	AA	AB	BB	AA	BB	BB	BB
bin1408	6	1.45	10	BB	BB	AA	AA	BB	BB	BB	AA	AA	BB	AA	AA	AA	AA	AA	BB	AA	AA	BB	AA	BB	BB	AA	AA	BB	BB	BB	AA	BB	BB	AA	AA	AA	BB	AA	BB	BB	BB	AA	AA	AB	BB	AA	BB	BB	BB
bin1409	6	1.65	11	BB	BB	AA	AA	BB	BB	BB	AA	AA	BB	AA	AA	AA	AA	AA	BB	AA	AA	BB	AA	BB	BB	AA	AA	BB	BB	BB	AA	BB	BB	AA	AA	AA	BB	AA	BB	BB	BB	AA	AA	AB	BB	AA	BB	BB	BB
bin1410	6	1.85	11.3	BB	BB	AA	AA	BB	BB	BB	AA	AA	BB	AA	AA	AA	AA	AA	BB	AA	AA	BB	AA	BB	BB	AA	AA	BB	BB	BB	AA	BB	BB	AA	AA	AA	BB	AA	BB	BB	BB	BB	AA	AB	BB	AA	BB	BB	BB
bin1411	6	2.05	11.6	BB	BB	AA	AA	BB	BB	BB	AA	AA	BB	AA	AA	AA	AA	AA	BB	AA	AA	BB	AA	BB	BB	AA	AA	BB	BB	BB	AA	BB	BB	AA	AA	AA	BB	AA	BB	BB	BB	BB	AA	AB	BB	AA	BB	BB	BB
bin1412	6	2.15	12	BB	BB	AA	AA	BB	BB	BB	AA	AA	BB	AA	AA	AA	AA	AA	BB	AA	AA	BB	AA	BB	BB	AA	AA	BB	BB	BB	AA	BB	BB	AA	AA	AA	BB	AA	BB	BB	BB	BB	AA	AB	BB	AA	BB	BB	BB
bin1413	6	2.25	12.3	BB	BB	BB	AA	BB	BB	BB	AA	AA	BB	AA	AA	AA	AA	AA	BB	AA	BB	BB	AA	BB	BB	AA	AA	BB	BB	BB	AA	BB	BB	AA	AA	AA	BB	AA	BB	BB	BB	BB	AA	AB	BB	AA	BB	BB	BB
bin1414	6	2.35	13.3	BB	BB	BB	AA	BB	BB	BB	AA	AA	BB	AA	AB	AA	AA	AA	BB	AA	BB	BB	AA	BB	BB	AA	AA	BB	BB	BB	AA	BB	BB	AA	AA	AA	BB	AA	BB	BB	BB	BB	AA	AB	BB	AA	BB	BB	BB
bin1415	6	2.5	13.7	BB	BB	BB	AA	BB	BB	BB	AA	AA	BB	AA	AB	AA	AA	AA	BB	AA	BB	BB	AA	BB	BB	AA	AA	BB	BB	BB	AA	BB	BB	AA	AA	AA	BB	AA	BB	BB	BB	BB	AA	AB	BB	AA	BB	BB	BB
bin1416	6	2.65	14	BB	BB	BB	AA	BB	BB	BB	AA	AA	BB	AA	AB	AA	AA	AA	BB	AA	BB	BB	AA	BB	BB	AA	AA	BB	BB	BB	AA	BB	BB	AA	AA	AA	BB	AA	BB	BB	BB	BB	AA	AB	BB	AA	BB	BB	BB
bin1417	6	2.75	14.4	BB	BB	BB	AA	BB	BB	BB	AA	AA	BB	AA	AB	AA	AA	AA	AB	AA	BB	BB	AA	BB	BB	AA	AA	BB	BB	BB	AA	BB	BB	AA	AA	AA	BB	AA	BB	BB	BB	BB	AA	AB	BB	AA	BB	BB	BB
bin1418	6	2.85	14.8	BB	BB	BB	AA	BB	BB	BB	AA	AA	BB	AA	AB	AA	AA	AA	AB	AA	BB	BB	AA	BB	BB	AA	AA	BB	BB	BB	AA	BB	BB	AA	AA	AA	BB	AA	BB	BB	BB	BB	AA	AB	BB	AA	BB	BB	BB
bin1419	6	3	15.8	BB	BB	BB	AA	BB	BB	BB	AA	AA	BB	AA	AB	AA	AA	AA	AB	AA	BB	BB	AA	BB	BB	AA	AA	BB	BB	BB	AA	BB	BB	AA	AA	AA	BB	AA	BB	BB	BB	BB	AA	AB	BB	AA	BB	BB	BB
bin1420	6	3.15	17	BB	BB	BB	AA	BB	BB	BB	AA	AA	BB	AA	AB	AA	AA	AA	AB	AA	BB	BB	AA	BB	BB	AA	AA	BB	BB	BB	AA	BB	BB	AA	AA	BB	BB	BB	BB	BB	BB	BB	AA	AB	BB	AA	BB	BB	BB
bin1421	6	3.25	17.6	BB	BB	BB	AA	BB	BB	BB	AA	AA	BB	AA	AB	BB	AA	AA	AB	AA	BB	BB	AA	BB	BB	AA	AA	BB	BB	BB	AA	BB	BB	AA	AA	BB	BB	BB	BB	BB	BB	BB	AA	AB	BB	AA	BB	BB	BB
bin1422	6	3.35	18.5	BB	BB	BB	AA	BB	BB	BB	AA	AA	BB	AA	AB	BB	AA	BB	AB	AA	BB	BB	AA	BB	BB	AA	AA	BB	BB	BB	AA	BB	BB	AA	AA	BB	BB	BB	BB	BB	BB	BB	AA	AB	BB	AA	BB	BB	BB
bin1423	6	3.45	19	BB	BB	BB	AA	BB	BB	BB	AA	AA	BB	AA	AB	BB	AA	BB	AB	AA	BB	BB	AA	BB	BB	AA	AA	BB	BB	BB	AA	BB	BB	AA	BB	BB	BB	BB	BB	BB	BB	BB	AA	BB	BB	AA	BB	BB	BB
bin1424	6	3.55	19.5	BB	BB	BB	AA	BB	BB	BB	AA	AA	BB	AA	AB	BB	AA	BB	BB	AA	BB	BB	AA	BB	BB	AA	AA	AA	BB	BB	AA	BB	BB	AA	BB	BB	BB	BB	BB	BB	BB	BB	AA	BB	BB	AA	BB	BB	BB
bin1425	6	3.65	22.3	BB	BB	BB	AA	BB	BB	BB	AA	AA	BB	AA	AB	BB	AA	BB	BB	AA	BB	BB	AA	BB	BB	AA	AA	AA	BB	BB	AA	BB	BB	AA	BB	BB	BB	BB	BB	BB	BB	BB	AA	BB	BB	AA	BB	BB	BB
bin1426	6	3.8	24	BB	BB	BB	AA	BB	BB	BB	AA	AA	BB	AA	AB	BB	AA	BB	BB	AA	BB	BB	AA	BB	BB	AA	AA	AA	BB	BB	AA	BB	BB	AA	BB	BB	BB	BB	BB	BB	BB	BB	AA	BB	BB	AA	BB	BB	BB
bin1427	6	3.95	24.7	BB	BB	BB	AA	BB	BB	BB	AA	BB	BB	AA	AB	BB	AA	BB	BB	AA	BB	BB	AA	BB	BB	AA	AA	AA	BB	BB	AA	BB	BB	AA	BB	BB	BB	BB	BB	BB	BB	BB	AA	BB	BB	AA	BB	BB	BB
bin1428	6	4.05	25.4	BB	BB	BB	AA	BB	BB	BB	AA	BB	BB	AA	AB	BB	AA	BB	BB	AA	BB	BB	AA	BB	BB	AA	AA	AA	BB	BB	AA	BB	BB	AA	BB	BB	BB	BB	BB	BB	BB	BB	AA	BB	BB	AA	BB	BB	BB
bin1429	6	4.15	25.7	BB	BB	BB	AA	BB	BB	BB	AA	BB	BB	AA	AB	BB	AA	BB	BB	AA	BB	BB	AA	BB	BB	AA	AA	AA	BB	BB	AA	BB	BB	AA	BB	BB	BB	BB	BB	BB	BB	BB	AA	BB	BB	AA	BB	BB	BB
bin1430	6	4.25	26.1	BB	BB	BB	AA	BB	BB	BB	AA	BB	BB	AA	AB	BB	AA	BB	BB	AA	BB	BB	AA	BB	BB	AA	AA	AA	BB	BB	AA	BB	BB	AA	BB	BB	BB	BB	BB	BB	BB	BB	AA	BB	BB	AA	BB	BB	BB
bin1431	6	4.35	26.4	BB	BB	BB	AA	BB	BB	BB	AA	BB	BB	AA	AB	BB	AA	BB	BB	AA	BB	BB	AA	BB	BB	AA	AA	AA	BB	BB	AA	BB	BB	AA	BB	BB	BB	BB	BB	BB	BB	BB	BB	BB	BB	AA	BB	BB	BB
bin1432	6	4.55	26.8	BB	BB	BB	AA	BB	BB	BB	AA	BB	BB	AA	AB	BB	BB	BB	BB	AA	BB	BB	AA	BB	BB	AA	AA	AA	BB	BB	AA	BB	BB	AA	BB	BB	BB	BB	BB	BB	BB	BB	BB	BB	BB	AA	BB	BB	BB
bin1433	6	4.75	27.4	BB	BB	BB	AA	BB	BB	BB	AA	BB	BB	AA	AB	BB	BB	BB	BB	AA	BB	BB	AA	BB	BB	AA	AA	AA	BB	BB	AA	BB	BB	AA	BB	BB	BB	BB	BB	BB	BB	BB	BB	BB	BB	AA	BB	BB	BB
bin1434	6	4.85	27.8	BB	BB	BB	AA	BB	BB	BB	AA	BB	BB	AA	BB	BB	BB	BB	BB	AA	BB	BB	AA	BB	BB	AA	AA	AA	BB	BB	AA	BB	BB	AA	BB	BB	BB	BB	AA	BB	BB	BB	BB	BB	BB	AA	BB	BB	BB
bin1435	6	4.95	28.1	BB	BB	BB	AA	BB	BB	BB	AA	BB	BB	AA	BB	BB	BB	BB	BB	AA	BB	BB	AA	BB	BB	AA	AA	AA	BB	BB	AA	BB	BB	AA	BB	BB	BB	BB	AA	BB	AA	BB	BB	BB	BB	AA	BB	BB	BB
bin1436	6	5.05	28.4	BB	BB	BB	AA	BB	BB	BB	AA	BB	BB	AA	BB	BB	BB	BB	BB	AA	BB	BB	AA	BB	BB	AA	AA	AA	BB	BB	AA	BB	BB	AA	BB	BB	BB	BB	AA	BB	AA	BB	BB	BB	BB	AA	BB	BB	BB
bin1437	6	5.15	28.8	BB	BB	BB	AA	BB	BB	BB	AA	BB	BB	AA	BB	BB	BB	BB	BB	AA	BB	BB	AA	BB	BB	AA	AA	AA	BB	BB	AA	BB	BB	AA	BB	BB	BB	BB	AA	BB	AA	BB	BB	BB	BB	AA	BB	BB	BB
bin1438	6	5.25	30.3	BB	BB	BB	AA	BB	BB	BB	AA	BB	BB	AA	BB	BB	BB	BB	BB	AA	BB	BB	AA	BB	BB	AA	AA	AA	BB	BB	AA	BB	BB	AA	BB	BB	BB	BB	AA	BB	AA	BB	BB	BB	BB	AA	BB	BB	BB
bin1439	6	5.35	32.5	BB	BB	BB	AA	BB	BB	BB	AA	BB	BB	AA	BB	BB	BB	BB	BB	AA	BB	BB	AA	BB	BB	AA	AA	AA	BB	BB	AA	BB	AA	AA	BB	BB	BB	BB	AA	BB	AA	AA	BB	BB	BB	AA	BB	BB	BB
bin1440	6	5.45	33.8	BB	BB	BB	AA	BB	BB	BB	AA	BB	BB	AA	BB	BB	BB	BB	BB	AA	BB	BB	AA	BB	BB	AA	AA	AA	BB	BB	AA	BB	AA	AA	BB	BB	BB	BB	AA	BB	AA	AA	BB	BB	BB	AA	BB	BB	BB
bin1441	6	5.55	33.2	BB	BB	BB	AA	BB	BB	BB	AA	BB	BB	AA	BB	BB	BB	BB	BB	AA	BB	BB	AA	BB	BB	AA	AA	AA	BB	BB	AA	BB	AA	AA	BB	BB	BB	BB	AA	BB	AA	AA	BB	BB	BB	AA	BB	BB	BB
bin1442	6	5.65	33.5	BB	BB	BB	AA	BB	BB	BB	AA	BB	BB	AA	BB	BB	BB	BB	BB	BB	BB	BB	AA	BB	BB	AA	AA	AA	BB	BB	AA	BB	AA	AA	BB	BB	BB	BB	AA	BB	AA	AA	BB	BB	BB	AA	AB	BB	AA
bin1443	6	5.75	34	BB	BB	AA	AA	BB	BB	BB	AA	BB	BB	AA	BB	AA	BB	AA	BB	BB	BB	BB	AA	BB	BB	AA	AA	AA	BB	BB	AA	BB	AA	AA	BB	BB	BB	BB	AA	BB	AA	AA	BB	BB	BB	AA	AB	BB	AA
bin1444	6	5.85	34.6	BB	BB	AA	AA	BB	BB	BB	AA	BB	BB	AA	BB	AA	BB	AA	BB	BB	BB	BB	AA	BB	BB	AA	AA	AA	BB	BB	AA	BB	AA	AA	BB	BB	BB	BB	AA	BB	AA	AA	BB	BB	BB	AA	AB	BB	AA
bin1445	6	5.95	34.9	BB	BB	AA	AA	BB	BB	BB	AA	BB	BB	AA	BB	AA	BB	AA	BB	BB	BB	BB	AA	BB	BB	AA	AA	AA	BB	BB	AA	BB	AA	AA	BB	BB	BB	BB	AA	BB	AA	AA	BB	BB	BB	AA	AB	BB	AA
bin1446	6	6.05	35.3	BB	BB	AA	AA	BB	BB	BB	AA	BB	BB	AA	BB	AA	BB	AA	BB	BB	BB	BB	AA	BB	BB	AA	AA	AA	BB	BB	AA	BB	AA	AA	BB	BB	BB	BB	AA	BB	AA	AA	BB	BB	BB	AA	AB	BB	AA
bin1447	6	6.15	35.7	BB	BB	AA	AA	BB	BB	BB	AA	BB	BB	AA	BB	AA	BB	AA	BB	BB	BB	BB	AA	BB	BB	AA	AA	AA	BB	BB	AA	BB	AA	AA	BB	BB	BB	BB	AA	BB	AA	AA	BB	BB	BB	AA	AB	BB	AA
bin1448	6	6.25	36.2	BB	BB	AA	AA	BB	BB	BB	AA	BB	BB	AA	BB	AA	BB	AA	BB	BB	BB	BB	AA	BB	BB	AA	AA	AA	BB	BB	AA	BB	AA	AA	BB	BB	BB	BB	AA	BB	AA	AA	BB	BB	BB	AA	AB	BB	AA
bin1449	6	6.35	36.7	BB	BB	AA	AA	BB	BB	BB	AA	BB	BB	AA	BB	AA	BB	AA	BB	BB	BB	BB	AA	BB	BB	AA	AA	AA	BB	BB	AA	BB	AA	AA	BB	BB	BB	BB	AA	BB	AA	AA	BB	BB	BB	AA	AB	BB	AA
bin1450	6	6.45	39.9	BB	BB	AA	AA	BB	BB	BB	AA	BB	BB	AA	BB	AA	BB	AA	BB	BB	BB	BB	AA	BB	BB	AA	AA	AA	BB	BB	AA	BB	AA	AA	BB	BB	BB	BB	AA	BB	AA	AA	BB	BB	BB	AA	BB	BB	AA
bin1451	6	6.55	40.5	BB	BB	AA	AA	BB	BB	BB	AA	BB	BB	AA	BB	AA	BB	AA	BB	BB	BB	BB	AA	BB	BB	AA	AA	AA	BB	BB	AA	BB	BB	AA	BB	BB	BB	BB	AA	BB	AA	AA	BB	BB	BB	AA	BB	BB	BB
bin1452	6	6.65	42.5	BB	BB	AA	BB	BB	BB	BB	AA	BB	BB	AA	BB	AA	BB	AA	BB	BB	BB	BB	AA	BB	BB	AA	AA	AA	BB	BB	AA	BB	BB	AA	BB	BB	BB	BB	AA	BB	AA	AA	BB	BB	BB	AA	BB	BB	BB
bin1453	6	6.8	43.2	BB	BB	AA	BB	BB	BB	BB	AA	BB	BB	AA	BB	AA	BB	AA	BB	BB	BB	BB	AA	BB	BB	AA	AA	BB	BB	BB	AA	BB	BB	AA	BB	BB	BB	BB	AA	BB	AA	AA	BB	BB	BB	AA	BB	BB	BB
bin1454	6	7	44.2	BB	BB	AA	BB	BB	BB	BB	AA	BB	BB	AA	BB	AA	BB	AA	BB	BB	BB	BB	AA	BB	BB	AA	AA	BB	BB	BB	AA	BB	BB	AA	BB	BB	BB	BB	AA	BB	AA	AA	BB	BB	BB	AA	BB	BB	BB
bin1455	6	7.15	45	BB	BB	BB	BB	BB	BB	BB	AA	BB	BB	AA	BB	AA	BB	AA	BB	BB	BB	BB	AA	BB	AA	AA	AA	BB	BB	BB	AA	BB	BB	AA	BB	BB	BB	BB	AA	BB	AA	AA	BB	BB	BB	AA	BB	BB	BB
bin1456	6	7.25	45.5	BB	BB	BB	BB	BB	BB	BB	AA	BB	BB	AA	BB	AA	BB	AA	BB	BB	BB	BB	AA	BB	AA	AA	AA	BB	BB	BB	AA	BB	BB	AA	BB	BB	BB	BB	AA	BB	AA	AA	BB	BB	BB	AA	BB	BB	BB
bin1457	6	7.35	45.8	BB	BB	BB	BB	BB	BB	BB	AA	BB	BB	AA	BB	AA	BB	AA	BB	BB	BB	BB	AA	BB	AA	AA	AA	BB	BB	BB	AA	BB	BB	AA	BB	BB	BB	BB	AA	BB	AA	AA	BB	BB	BB	AA	BB	BB	BB
bin1458	6	7.45	46.5	BB	BB	BB	BB	BB	BB	BB	AA	BB	BB	AA	BB	BB	BB	AA	BB	BB	BB	BB	AA	BB	AA	AA	AA	BB	BB	BB	AA	BB	BB	AA	BB	BB	BB	BB	AA	BB	AA	AA	BB	BB	BB	AA	BB	BB	BB
bin1459	6	7.6	47.2	BB	BB	BB	BB	BB	BB	BB	AA	BB	BB	AA	BB	BB	BB	BB	BB	BB	BB	BB	AA	BB	AA	AA	AA	BB	BB	BB	AA	BB	BB	AA	BB	BB	BB	BB	AA	BB	AA	AA	BB	BB	BB	AA	BB	BB	BB
bin1460	6	7.75	47.5	BB	BB	BB	BB	BB	BB	BB	AA	BB	BB	AA	BB	BB	BB	BB	BB	BB	BB	BB	AA	BB	AA	AA	AA	BB	BB	BB	AA	BB	BB	AA	BB	BB	BB	BB	AA	BB	AA	AA	BB	BB	BB	AA	BB	BB	BB
bin1461	6	7.85	48.3	BB	BB	BB	BB	BB	BB	BB	AA	BB	BB	AA	BB	BB	BB	BB	BB	BB	BB	BB	AA	BB	AA	AA	AA	BB	BB	BB	AA	BB	BB	AA	BB	BB	BB	BB	AA	BB	AA	AA	BB	BB	BB	AA	BB	BB	BB
bin1462	6	7.95	48.7	BB	BB	BB	BB	BB	BB	BB	AA	BB	BB	AA	BB	BB	BB	BB	BB	BB	BB	BB	AA	BB	AA	AA	AA	BB	BB	BB	AA	BB	BB	AA	BB	BB	BB	BB	AA	BB	AA	AA	BB	BB	BB	AA	BB	BB	BB
bin1463	6	8.1	49.2	BB	BB	BB	BB	BB	BB	BB	AA	BB	BB	AA	BB	BB	BB	BB	BB	BB	BB	BB	AA	BB	AA	AA	AA	BB	BB	BB	AA	BB	BB	AA	BB	BB	BB	BB	AA	BB	AA	AA	BB	BB	BB	AA	BB	BB	AB
bin1464	6	8.25	49.6	BB	BB	BB	BB	BB	BB	BB	AA	BB	BB	AA	BB	BB	AA	BB	BB	BB	AA	BB	AA	BB	AA	AA	AA	AA	BB	BB	AA	BB	BB	AA	BB	BB	BB	BB	AA	BB	AA	AA	BB	BB	BB	AA	BB	BB	AB
bin1465	6	8.35	50.2	BB	BB	BB	BB	BB	BB	BB	AA	BB	BB	AA	BB	BB	AA	BB	BB	BB	AA	BB	AA	BB	AA	AA	AA	AA	BB	BB	AA	BB	BB	AA	BB	BB	BB	BB	AA	BB	AA	BB	BB	BB	BB	AA	BB	BB	AB
bin1466	6	8.5	50.9	BB	BB	BB	BB	BB	BB	BB	AA	BB	BB	AA	BB	BB	AA	BB	BB	BB	AA	BB	AA	BB	AA	AA	AA	AA	BB	BB	AA	BB	BB	AA	BB	BB	BB	BB	AA	BB	AA	BB	BB	BB	BB	AA	BB	BB	AB
bin1467	6	8.65	51.3	BB	BB	BB	BB	BB	BB	BB	AA	BB	BB	AA	BB	BB	AA	BB	BB	BB	AA	BB	AA	BB	AA	AA	AA	AA	BB	BB	AA	BB	BB	AA	BB	BB	BB	BB	AA	BB	AA	BB	BB	BB	BB	AA	BB	BB	AB
bin1468	6	8.75	51.8	BB	BB	BB	BB	BB	BB	BB	AA	BB	BB	AA	BB	BB	AA	BB	BB	BB	AA	BB	AA	BB	AA	AA	AA	AA	BB	BB	AA	BB	BB	AA	BB	BB	BB	BB	AA	BB	AB	BB	BB	BB	BB	AA	BB	BB	AB
bin1469	6	8.9	52	BB	BB	BB	BB	BB	BB	BB	AA	BB	BB	AA	BB	BB	AA	BB	BB	BB	AA	BB	AA	BB	AA	AA	AA	AA	BB	BB	AA	BB	BB	AA	BB	BB	BB	BB	AA	BB	AB	BB	BB	BB	BB	AA	BB	BB	AB
bin1470	6	9.05	52.3	BB	BB	BB	BB	BB	BB	BB	AA	BB	BB	AA	BB	BB	AA	BB	BB	BB	AA	BB	AA	BB	AA	AA	AA	AA	BB	BB	AA	BB	BB	AA	BB	BB	BB	BB	AA	BB	AB	BB	BB	BB	BB	AA	BB	BB	AB
bin1471	6	9.15	52.6	BB	BB	BB	BB	BB	BB	BB	AA	BB	BB	AA	BB	BB	AA	BB	BB	BB	AA	BB	AA	BB	AA	AA	AA	AA	BB	BB	AA	BB	BB	AA	BB	BB	BB	BB	AA	BB	AB	BB	BB	BB	BB	AA	BB	BB	AB
bin1472	6	9.25	52.9	BB	BB	BB	BB	BB	BB	BB	AA	BB	BB	AA	BB	BB	AA	BB	BB	BB	AA	BB	AA	BB	AA	AA	AA	AA	BB	BB	AA	BB	BB	AA	BB	BB	BB	BB	AA	BB	AB	BB	BB	BB	BB	AA	BB	BB	BB
bin1473	6	9.35	53.4	BB	BB	BB	BB	BB	BB	BB	AA	BB	BB	AA	BB	BB	AA	BB	BB	BB	AA	BB	AA	BB	AA	AA	AA	AA	BB	BB	AA	BB	BB	AA	BB	BB	BB	BB	AA	BB	AB	BB	BB	BB	BB	AA	BB	BB	BB
bin1474	6	9.45	53.9	BB	BB	BB	BB	BB	BB	BB	AA	BB	BB	AA	BB	BB	AA	BB	BB	BB	AB	BB	AA	BB	AA	AA	AA	AA	BB	BB	AA	BB	BB	AA	BB	BB	BB	BB	AA	BB	AB	BB	BB	BB	BB	AA	BB	BB	BB
bin1475	6	9.55	53.3	BB	BB	BB	BB	BB	BB	BB	AA	BB	BB	AA	BB	BB	AA	BB	BB	BB	AB	BB	AA	BB	AA	AA	AA	AA	BB	BB	AA	BB	BB	AA	BB	BB	BB	BB	BB	BB	AB	BB	BB	BB	BB	AA	BB	BB	BB
bin1476	6	9.65	54.9	BB	BB	BB	BB	BB	BB	BB	AA	BB	BB	AA	BB	BB	AA	BB	BB	BB	AB	BB	AA	BB	AA	AA	AA	AA	BB	BB	AA	BB	BB	AA	BB	BB	BB	BB	BB	BB	AB	BB	BB	BB	BB	AA	BB	BB	BB
bin1477	6	9.75	55.3	BB	BB	BB	BB	BB	BB	BB	AA	BB	BB	AA	BB	BB	AA	BB	BB	BB	AB	BB	AA	BB	AA	AA	AA	AA	BB	BB	AA	BB	BB	AA	BB	BB	BB	BB	BB	BB	AB	BB	BB	BB	BB	AA	BB	BB	BB
bin1478	6	9.85	55.7	BB	BB	BB	BB	BB	BB	BB	AA	BB	BB	AA	BB	BB	AA	BB	BB	BB	AB	BB	AA	BB	AA	AA	AA	AA	BB	BB	AA	BB	BB	AA	BB	BB	BB	BB	BB	BB	AB	BB	BB	BB	BB	AA	BB	BB	BB
bin1479	6	9.95	56.2	BB	BB	BB	BB	BB	BB	BB	AA	BB	BB	AA	BB	BB	AA	BB	BB	BB	AB	BB	AA	BB	AA	AA	AA	AA	BB	BB	AA	BB	BB	AA	BB	BB	BB	BB	BB	BB	AB	BB	BB	BB	BB	AA	BB	BB	BB
bin1480	6	10.05	56.6	BB	BB	BB	BB	BB	BB	BB	AA	BB	BB	AA	BB	BB	AA	BB	BB	BB	AB	BB	AA	BB	AA	AA	AA	AA	BB	BB	AA	BB	BB	AA	BB	BB	BB	BB	BB	BB	AB	BB	BB	BB	BB	AA	BB	BB	BB
bin1481	6	10.15	57	BB	BB	BB	BB	BB	BB	BB	AA	BB	BB	AA	BB	BB	AA	BB	BB	BB	AB	BB	AA	BB	AA	AA	AA	AA	BB	BB	AA	BB	BB	AA	BB	BB	BB	BB	BB	BB	AB	BB	BB	BB	BB	AA	BB	BB	BB
bin1482	6	10.25	57.4	BB	BB	BB	BB	BB	BB	BB	AB	BB	BB	AA	BB	BB	AA	BB	BB	BB	AB	BB	AA	BB	AA	AA	AA	AA	BB	BB	AA	BB	BB	AA	BB	BB	BB	BB	BB	BB	AB	BB	BB	BB	BB	AA	BB	BB	BB
bin1483	6	10.35	57.8	BB	BB	BB	BB	BB	BB	BB	AB	BB	BB	AA	BB	BB	AA	BB	BB	BB	AB	BB	AA	BB	AA	AA	AA	AA	BB	BB	AA	BB	BB	AA	BB	BB	BB	BB	BB	BB	AB	BB	BB	BB	BB	AA	BB	BB	BB
bin1484	6	10.55	58.3	BB	BB	BB	BB	BB	BB	BB	AB	BB	BB	AA	BB	BB	AA	BB	BB	BB	AB	BB	AA	BB	AA	AA	AA	AA	BB	BB	AA	BB	BB	AA	BB	BB	BB	BB	BB	BB	AA	BB	BB	BB	BB	AA	BB	BB	BB
bin1485	6	10.75	58.8	BB	BB	BB	BB	BB	BB	BB	AB	BB	BB	AA	BB	BB	AA	BB	BB	BB	AB	BB	AA	BB	BB	AA	AA	AA	BB	BB	AA	BB	BB	AA	BB	BB	BB	BB	BB	BB	AA	BB	BB	BB	BB	AA	BB	BB	BB
bin1486	6	10.85	59.2	BB	AA	BB	BB	BB	BB	BB	AB	BB	BB	AA	BB	BB	AA	BB	BB	BB	BB	BB	AA	BB	BB	AA	AA	AA	BB	BB	AA	BB	BB	AA	BB	BB	BB	BB	BB	BB	AA	BB	BB	BB	BB	AA	BB	BB	BB
bin1487	6	10.95	59.6	BB	AA	BB	BB	BB	BB	BB	AB	BB	BB	AA	BB	BB	AA	BB	BB	BB	BB	BB	AA	BB	BB	AA	AA	AA	BB	BB	AA	BB	BB	AA	BB	BB	BB	BB	BB	BB	AA	BB	BB	BB	BB	AA	BB	BB	BB
bin1488	6	11.1	60	BB	AA	BB	BB	BB	BB	BB	AB	BB	BB	AA	BB	BB	AA	BB	BB	BB	BB	BB	AA	BB	BB	AA	AA	AA	BB	BB	AA	BB	BB	AA	BB	BB	BB	BB	BB	BB	AA	BB	BB	BB	BB	AA	BB	BB	BB
bin1489	6	11.35	60.3	BB	BB	BB	BB	BB	BB	BB	BB	BB	BB	AA	BB	BB	AA	BB	BB	BB	BB	BB	AA	BB	BB	AA	AA	AA	BB	BB	AA	BB	BB	AA	BB	BB	BB	BB	BB	BB	AA	BB	BB	BB	BB	AA	BB	BB	BB
bin1490	6	11.55	60.7	BB	BB	BB	BB	BB	BB	BB	BB	BB	BB	AA	BB	BB	AA	BB	BB	BB	BB	BB	AA	BB	BB	AA	AA	AA	BB	BB	AA	BB	BB	AA	BB	BB	BB	BB	BB	BB	AA	BB	BB	BB	BB	AA	BB	BB	BB
bin1491	6	11.75	61.1	BB	BB	BB	BB	BB	BB	BB	BB	AA	BB	AA	BB	BB	AA	BB	BB	BB	BB	BB	AA	BB	BB	AA	AA	AA	BB	BB	AA	BB	BB	AA	BB	BB	BB	BB	BB	BB	AA	BB	BB	BB	BB	AA	BB	BB	BB
bin1492	6	12	61.4	BB	BB	BB	BB	BB	BB	BB	BB	AA	BB	AA	BB	BB	AA	BB	BB	BB	BB	BB	AA	BB	BB	AA	AA	AA	BB	BB	AA	BB	BB	AA	BB	BB	BB	BB	BB	BB	BB	BB	BB	BB	BB	AA	BB	BB	BB
bin1493	6	12.25	61.9	BB	BB	BB	BB	BB	BB	BB	BB	AA	BB	AA	BB	BB	AA	BB	BB	BB	BB	BB	AA	BB	BB	AA	AA	AA	BB	BB	AA	BB	BB	AA	BB	BB	BB	BB	BB	BB	BB	BB	BB	BB	BB	AA	BB	BB	BB
bin1494	6	12.75	62.4	BB	BB	BB	BB	BB	BB	BB	BB	AA	BB	AA	BB	BB	AA	BB	BB	BB	BB	BB	AA	BB	BB	AA	AA	AA	BB	BB	AA	BB	BB	AA	BB	BB	BB	BB	BB	BB	BB	BB	BB	BB	BB	AA	BB	BB	BB
bin1495	6	15	63.4	BB	BB	BB	BB	BB	BB	BB	BB	AA	BB	AA	BB	BB	AA	BB	BB	BB	BB	BB	AA	BB	BB	AA	AA	AA	BB	BB	AA	BB	BB	AA	BB	BB	BB	BB	BB	BB	BB	BB	BB	BB	BB	AA	BB	BB	BB
bin1496	6	16.95	63.7	BB	BB	BB	BB	BB	BB	BB	BB	AA	BB	AA	BB	BB	AA	BB	BB	BB	BB	BB	AA	BB	BB	AA	AA	AA	BB	BB	AA	BB	BB	AA	BB	BB	BB	BB	BB	BB	BB	BB	BB	BB	BB	AA	BB	BB	BB
bin1497	6	17.05	64.7	BB	BB	BB	BB	BB	BB	BB	BB	AA	BB	AA	BB	BB	AA	BB	BB	BB	BB	BB	AA	BB	BB	AA	AA	AA	BB	BB	AA	BB	BB	AA	BB	BB	BB	BB	BB	BB	BB	BB	BB	BB	BB	AA	BB	BB	BB
bin1498	6	17.45	65.1	BB	BB	BB	BB	BB	BB	BB	BB	AA	BB	AA	BB	BB	AA	BB	BB	BB	BB	BB	AA	BB	BB	AA	AA	AA	BB	BB	AA	BB	BB	AA	BB	BB	BB	BB	BB	BB	BB	BB	BB	BB	BB	AA	BB	BB	BB
bin1499	6	17.9	65.5	BB	BB	BB	BB	BB	BB	BB	BB	AA	BB	AA	BB	BB	AA	BB	BB	BB	BB	BB	AA	BB	BB	AA	AA	AA	BB	BB	AA	BB	BB	AA	BB	BB	BB	BB	BB	BB	BB	BB	BB	BB	BB	AA	BB	BB	BB
bin1500	6	18.95	65.9	BB	BB	BB	BB	BB	BB	BB	BB	AA	BB	AA	BB	BB	AA	BB	BB	BB	BB	BB	AA	BB	BB	AA	AA	AA	BB	BB	AA	BB	BB	AA	BB	BB	BB	BB	BB	BB	BB	BB	BB	BB	BB	AA	BB	BB	BB
bin1501	6	20.1	66.2	BB	BB	BB	BB	BB	BB	BB	BB	AA	BB	AA	BB	BB	AA	BB	BB	BB	BB	BB	AA	BB	BB	AA	AA	AA	BB	BB	AA	BB	BB	AA	BB	BB	BB	BB	BB	BB	BB	BB	BB	BB	BB	AA	BB	BB	BB
bin1502	6	20.35	66.9	BB	BB	BB	AA	BB	BB	BB	BB	AA	BB	AA	BB	BB	AA	BB	BB	BB	BB	BB	AA	BB	BB	AA	AA	AA	BB	BB	AA	BB	BB	AA	BB	BB	BB	BB	BB	BB	BB	BB	BB	BB	BB	AA	AA	BB	BB
bin1503	6	20.45	67.2	BB	BB	BB	AA	BB	BB	BB	BB	AA	BB	AA	BB	BB	AA	BB	BB	BB	BB	BB	AA	BB	BB	AA	AA	AA	BB	BB	AA	BB	BB	AA	BB	BB	BB	BB	BB	BB	BB	BB	BB	BB	BB	AA	AA	BB	BB
bin1504	6	20.6	67.5	BB	BB	BB	AA	BB	BB	BB	BB	AA	BB	AA	BB	BB	AA	BB	BB	BB	BB	BB	AA	BB	BB	AA	AA	AA	BB	BB	AA	BB	BB	AA	BB	BB	BB	BB	BB	BB	BB	BB	BB	BB	BB	AA	AA	BB	BB
bin1505	6	20.75	67.9	BB	BB	BB	AA	BB	BB	BB	BB	AA	BB	AA	BB	BB	AA	BB	BB	BB	BB	BB	AA	BB	BB	AA	AA	AA	BB	BB	BB	BB	BB	AA	BB	BB	BB	BB	BB	BB	BB	BB	BB	BB	BB	AA	AA	BB	BB
bin1506	6	20.95	68.2	BB	BB	BB	AA	BB	BB	BB	BB	AA	BB	AA	BB	BB	AA	BB	BB	BB	BB	BB	AA	BB	BB	AA	AA	AA	BB	BB	BB	BB	BB	AA	BB	BB	BB	BB	BB	BB	BB	BB	BB	BB	BB	AA	AA	BB	BB
bin1507	6	21.2	68.6	BB	BB	BB	AA	BB	BB	BB	BB	AA	BB	AA	BB	BB	AA	BB	BB	BB	BB	BB	AA	BB	BB	AA	AA	AA	BB	BB	BB	BB	BB	AA	BB	BB	BB	BB	BB	BB	BB	BB	BB	BB	BB	AA	AA	BB	BB
bin1508	6	21.35	68.9	BB	BB	BB	AA	BB	BB	BB	BB	AA	BB	AA	BB	BB	AA	BB	BB	BB	BB	BB	AA	BB	BB	AA	AA	AA	BB	BB	BB	BB	BB	AA	BB	BB	BB	BB	BB	BB	BB	BB	BB	BB	BB	AA	AA	BB	BB
bin1509	6	21.45	70.6	BB	BB	BB	AA	BB	BB	BB	AA	AA	BB	AA	BB	BB	AA	BB	BB	BB	BB	BB	AA	BB	AA	AA	AA	AA	BB	BB	BB	BB	BB	AA	BB	BB	BB	BB	BB	BB	BB	BB	BB	BB	BB	AA	AA	BB	BB
bin1510	6	21.6	70.9	BB	BB	BB	AA	BB	BB	BB	AA	AA	BB	AA	BB	BB	AA	BB	BB	BB	BB	BB	AA	BB	AA	AA	AA	AA	BB	BB	BB	BB	BB	AA	BB	BB	BB	BB	BB	BB	BB	BB	BB	BB	BB	AA	AA	BB	BB
bin1511	6	21.75	71.4	BB	BB	BB	AA	BB	BB	BB	AA	AA	BB	AA	BB	BB	AA	BB	BB	BB	BB	BB	AA	BB	AA	AA	AA	AA	BB	BB	BB	BB	BB	AA	BB	BB	BB	BB	BB	BB	BB	BB	BB	BB	BB	AA	AA	BB	BB
bin1512	6	21.9	72.3	BB	BB	BB	AA	BB	BB	BB	AA	AA	BB	AA	BB	BB	AA	BB	BB	BB	BB	BB	AA	BB	AA	AA	AA	AA	BB	BB	BB	BB	BB	AA	BB	BB	BB	BB	BB	BB	BB	BB	BB	BB	BB	AA	AA	BB	BB
bin1513	6	22.05	72.6	BB	BB	BB	AA	BB	BB	BB	AA	AA	BB	AA	BB	BB	AA	BB	BB	BB	BB	BB	BB	BB	AA	AA	AA	AA	BB	BB	BB	BB	BB	AA	BB	BB	BB	BB	BB	BB	BB	BB	BB	BB	BB	AA	AA	BB	BB
bin1514	6	22.15	73.6	BB	BB	BB	AA	BB	BB	BB	AA	AA	BB	AA	BB	BB	AA	BB	BB	BB	BB	BB	BB	BB	AA	AA	AA	AA	BB	BB	BB	BB	BB	AA	BB	BB	BB	BB	BB	BB	BB	BB	BB	BB	BB	AA	AA	BB	BB
bin1515	6	22.25	74.1	BB	BB	BB	AA	BB	BB	BB	AA	AA	BB	AA	BB	BB	AA	BB	BB	BB	BB	BB	BB	BB	AA	AA	AA	AA	BB	BB	BB	BB	BB	AA	BB	BB	BB	BB	BB	BB	BB	BB	BB	BB	BB	AA	AA	BB	BB
bin1516	6	22.4	74.6	BB	BB	BB	AA	BB	BB	BB	AA	BB	BB	AA	BB	BB	AA	BB	BB	BB	BB	BB	BB	BB	AA	AA	AA	AA	BB	BB	BB	BB	BB	AA	BB	BB	BB	BB	BB	BB	BB	BB	BB	BB	BB	AA	AA	BB	BB
bin1517	6	22.55	76	BB	BB	BB	AA	BB	BB	BB	AA	BB	BB	AA	BB	BB	AA	BB	BB	BB	BB	BB	BB	BB	AA	AA	AA	AA	BB	BB	BB	BB	BB	AA	BB	BB	BB	BB	BB	BB	BB	BB	BB	BB	BB	AA	AA	BB	BB
bin1518	6	22.65	76.3	BB	BB	BB	AA	BB	BB	BB	AA	BB	BB	AA	BB	BB	AA	BB	BB	BB	BB	BB	BB	BB	AA	AA	AA	AA	BB	BB	BB	BB	BB	AA	BB	BB	BB	BB	BB	BB	BB	BB	BB	BB	BB	AA	AA	BB	BB
bin1519	6	22.75	76.7	BB	BB	BB	AA	BB	BB	BB	AA	BB	BB	AA	BB	BB	AA	BB	BB	BB	BB	BB	BB	BB	AA	AA	AA	AA	BB	BB	BB	BB	BB	AA	BB	BB	BB	BB	BB	BB	BB	BB	BB	BB	BB	AA	AA	BB	BB
bin1520	6	22.85	77.4	BB	BB	BB	AA	BB	BB	BB	AA	BB	BB	AA	BB	BB	AA	BB	BB	BB	BB	BB	BB	BB	AA	AA	AA	AA	BB	BB	BB	BB	BB	AA	BB	BB	BB	BB	BB	BB	BB	BB	BB	BB	BB	AA	AA	BB	BB
bin1521	6	22.95	77.8	BB	BB	BB	AA	BB	BB	BB	AA	BB	BB	AA	BB	BB	AA	BB	BB	BB	BB	BB	BB	BB	AA	AA	AA	AA	BB	BB	BB	BB	BB	AA	BB	BB	BB	BB	BB	BB	BB	BB	BB	BB	BB	AA	AA	BB	BB
bin1522	6	23.05	78.1	BB	BB	BB	AA	BB	BB	BB	AA	BB	BB	AA	BB	BB	AA	BB	BB	BB	BB	BB	BB	BB	AA	AA	AA	AA	BB	BB	BB	BB	BB	AA	BB	BB	BB	BB	BB	BB	BB	BB	BB	BB	BB	AA	AA	BB	BB
bin1523	6	23.15	78.5	BB	BB	BB	AA	BB	BB	BB	AA	BB	BB	AA	BB	BB	AA	AA	BB	BB	BB	BB	BB	BB	AA	AA	AA	AA	BB	BB	AA	BB	BB	AA	BB	BB	BB	BB	BB	BB	BB	BB	BB	BB	BB	AA	AA	BB	BB
bin1524	6	23.25	79	BB	BB	BB	AA	BB	BB	BB	AA	BB	BB	AA	BB	BB	AA	AA	BB	BB	BB	BB	BB	BB	AA	AA	AA	AA	BB	BB	AA	BB	BB	AA	BB	BB	BB	BB	BB	BB	BB	BB	BB	BB	BB	AA	AA	BB	BB
bin1525	6	23.35	79.4	BB	BB	BB	AA	BB	BB	BB	AA	BB	BB	AA	BB	AA	AA	AA	BB	BB	BB	BB	BB	BB	AA	AA	AA	AA	BB	BB	AA	BB	BB	AA	BB	BB	BB	BB	BB	BB	BB	BB	BB	BB	BB	AA	AA	BB	BB
bin1526	6	23.45	79.8	BB	BB	BB	AA	BB	BB	BB	AA	BB	BB	AA	BB	AA	AA	AA	BB	BB	BB	BB	BB	BB	AA	AA	AA	AA	BB	BB	AA	BB	BB	AA	BB	BB	BB	BB	BB	BB	BB	AA	BB	BB	BB	AA	AA	BB	BB
bin1527	6	23.55	80.2	BB	BB	BB	AA	BB	BB	BB	AA	BB	BB	AA	BB	AA	AA	AA	BB	BB	BB	BB	BB	BB	AA	AA	AA	AA	BB	BB	AA	BB	BB	AA	BB	BB	BB	BB	BB	BB	BB	AA	BB	BB	BB	AA	AA	BB	BB
bin1528	6	23.65	80.5	BB	BB	BB	AA	BB	BB	BB	AA	BB	BB	AA	BB	AA	AA	AA	BB	BB	BB	BB	BB	BB	AA	AA	AA	AA	BB	BB	AA	BB	BB	AA	BB	BB	BB	BB	BB	BB	BB	AA	BB	BB	BB	AA	AA	BB	BB
bin1529	6	23.8	81.2	BB	BB	BB	AA	BB	BB	BB	AA	BB	BB	AA	BB	AA	AA	AA	BB	BB	BB	BB	BB	BB	AA	AA	AA	AA	BB	BB	AA	BB	BB	AA	BB	BB	BB	BB	BB	BB	BB	AA	BB	BB	BB	AA	AA	BB	BB
bin1530	6	23.95	81.5	BB	BB	BB	AA	BB	BB	BB	AA	BB	BB	AA	BB	AA	AA	AA	BB	BB	BB	BB	BB	BB	AA	BB	AA	AA	BB	BB	AA	BB	BB	AA	BB	BB	BB	BB	BB	BB	BB	AA	BB	BB	BB	AA	AA	BB	BB
bin1531	6	24.05	81.9	BB	BB	BB	AA	BB	BB	BB	AA	BB	BB	AA	BB	AA	AA	AA	BB	BB	BB	BB	BB	BB	AA	BB	AA	AA	BB	BB	AA	BB	BB	AA	BB	BB	BB	BB	BB	BB	BB	AA	BB	BB	BB	AA	AA	BB	BB
bin1532	6	24.15	82.5	BB	BB	BB	AA	BB	BB	BB	AA	BB	BB	AA	BB	AA	AA	AA	BB	BB	BB	BB	BB	BB	AA	BB	AA	AA	BB	BB	AA	BB	BB	AA	BB	BB	BB	BB	BB	BB	BB	AA	BB	BB	BB	AA	AA	BB	BB
bin1533	6	24.25	83.1	BB	BB	BB	AA	BB	BB	BB	AA	BB	BB	AA	BB	AA	AA	AA	BB	AA	BB	BB	BB	BB	AA	BB	AA	AA	BB	BB	AA	BB	BB	AA	BB	BB	BB	BB	BB	BB	BB	AA	BB	BB	BB	AA	AA	BB	BB
bin1534	6	24.35	83.5	BB	BB	BB	AA	BB	BB	BB	AA	BB	BB	AA	BB	AA	AA	AA	BB	AA	BB	BB	BB	BB	AA	BB	AA	AA	BB	BB	AA	BB	BB	AA	BB	BB	BB	BB	BB	AA	BB	AA	BB	BB	BB	AA	AA	BB	BB
bin1535	6	24.45	83.9	BB	BB	BB	AA	BB	BB	BB	AA	BB	BB	AA	BB	AA	AA	AA	BB	AA	BB	BB	BB	BB	AA	BB	AA	AA	BB	BB	BB	BB	BB	AA	BB	BB	BB	BB	BB	AA	BB	AA	BB	BB	BB	AA	AA	BB	BB
bin1536	6	24.55	84.5	BB	BB	BB	AA	BB	BB	BB	AA	BB	BB	AA	BB	AA	AA	AA	BB	AA	BB	BB	BB	BB	AA	BB	AA	AA	BB	BB	BB	BB	BB	AA	BB	BB	BB	BB	BB	AA	BB	AA	BB	BB	BB	AA	AA	BB	BB
bin1537	6	24.65	84.8	BB	BB	BB	AA	BB	BB	BB	AA	BB	BB	AA	BB	AA	AA	AA	BB	AA	BB	BB	BB	BB	AA	BB	AA	AA	BB	BB	BB	BB	BB	AA	BB	BB	BB	BB	BB	AA	BB	AB	BB	BB	BB	AA	AA	BB	BB
bin1538	6	24.75	85.2	BB	BB	BB	AA	BB	BB	BB	AA	BB	BB	AA	BB	AA	AA	AA	BB	AA	BB	BB	BB	BB	AA	BB	AA	AA	BB	BB	BB	BB	BB	AA	BB	BB	BB	BB	AA	AA	BB	AB	BB	BB	BB	AA	AA	BB	BB
bin1539	6	24.85	85.5	BB	BB	BB	AA	BB	BB	BB	AA	BB	BB	AA	BB	AA	AA	AA	BB	AA	BB	BB	BB	BB	AA	BB	AA	AA	BB	BB	BB	BB	BB	AA	BB	BB	BB	BB	AA	AA	BB	AB	BB	BB	BB	AA	AA	BB	BB
bin1540	6	24.95	85.9	BB	BB	BB	AA	BB	BB	BB	AA	BB	BB	AA	BB	AB	AA	AA	BB	AA	BB	BB	BB	BB	AA	BB	AA	AA	BB	BB	BB	BB	BB	AA	BB	BB	BB	BB	AA	AA	BB	AB	BB	BB	BB	AA	AA	BB	BB
bin1541	6	25.05	86.4	BB	BB	BB	AA	BB	BB	BB	AA	BB	BB	AA	BB	AB	AA	AA	BB	AA	BB	BB	BB	BB	AA	BB	AA	AA	BB	BB	BB	BB	BB	AA	BB	BB	BB	BB	AA	AA	BB	AB	BB	BB	BB	AA	AA	BB	BB
bin1542	6	25.15	87.1	BB	BB	BB	AA	BB	BB	BB	AA	BB	BB	AA	BB	AB	AA	AA	BB	AA	BB	BB	BB	BB	AA	BB	AA	AA	BB	BB	BB	BB	BB	AA	BB	BB	BB	BB	AA	AA	BB	AB	BB	BB	BB	AA	AA	BB	BB
bin1543	6	25.25	87.6	BB	BB	BB	AA	BB	BB	BB	AA	BB	BB	AA	BB	AB	AA	AA	BB	BB	BB	BB	BB	BB	AA	BB	AA	AA	BB	BB	BB	BB	BB	AA	BB	BB	BB	BB	AA	AA	BB	AB	BB	BB	BB	AA	AA	BB	BB
bin1544	6	25.35	88.7	BB	BB	BB	AA	BB	BB	BB	AA	BB	BB	AA	BB	AB	AA	AA	BB	BB	BB	BB	BB	BB	AA	BB	AA	AA	BB	BB	BB	BB	BB	AA	BB	BB	BB	BB	AA	AA	BB	AB	BB	BB	BB	AA	AA	BB	BB
bin1545	6	25.45	89.1	BB	BB	BB	AA	BB	BB	BB	AA	BB	BB	AA	BB	AB	AA	AA	BB	BB	BB	BB	BB	BB	AA	BB	AA	AA	BB	BB	BB	BB	BB	AA	BB	BB	BB	BB	AA	AA	BB	AB	BB	BB	BB	AA	AA	BB	BB
bin1546	6	25.55	89.4	BB	BB	BB	AA	BB	BB	BB	AA	BB	BB	AA	BB	AB	AA	AB	BB	BB	BB	BB	BB	BB	AA	BB	AA	AA	BB	BB	BB	BB	BB	AA	BB	BB	BB	BB	AA	AA	BB	AB	BB	BB	BB	AA	AA	BB	BB
bin1547	6	25.7	90.8	BB	BB	BB	AA	BB	BB	BB	AA	AA	BB	AA	BB	AB	AA	AB	BB	BB	BB	BB	BB	BB	AA	BB	AA	AA	BB	BB	BB	BB	BB	AA	BB	BB	BB	BB	AA	AA	BB	AB	BB	BB	BB	AA	AA	BB	BB
bin1548	6	25.85	91.2	BB	BB	BB	AA	BB	BB	BB	AA	AA	BB	AA	BB	AB	AA	AB	BB	BB	BB	BB	BB	BB	AA	BB	AA	AA	BB	BB	BB	BB	BB	AA	BB	BB	BB	BB	AA	AA	BB	BB	BB	BB	BB	AA	AA	BB	BB
bin1549	6	25.95	91.8	BB	BB	BB	AA	BB	BB	BB	AA	AA	BB	AA	BB	AB	AA	AB	BB	BB	BB	BB	BB	BB	AA	BB	AA	AA	BB	BB	BB	BB	BB	AA	BB	BB	BB	BB	AA	AA	BB	BB	BB	BB	BB	AA	AA	BB	BB
bin1550	6	26.05	92.4	BB	BB	BB	AA	BB	BB	BB	AA	AA	BB	AA	BB	AB	AA	AB	BB	BB	BB	BB	BB	BB	AA	BB	AA	AA	BB	BB	BB	BB	BB	AA	BB	BB	BB	BB	AA	AA	BB	BB	BB	BB	BB	AA	AA	BB	BB
bin1551	6	26.15	94.6	BB	BB	BB	AA	BB	BB	BB	AA	AA	BB	AA	BB	AB	AA	AB	BB	BB	BB	BB	BB	BB	AA	BB	AA	AA	BB	BB	BB	BB	AA	AA	AA	BB	BB	BB	AA	AA	BB	BB	BB	BB	BB	AA	AA	BB	AA
bin1552	6	26.25	95.1	BB	BB	BB	AA	BB	BB	BB	AA	AA	BB	AA	BB	AB	AA	AB	BB	BB	BB	BB	BB	BB	AA	BB	AA	AA	BB	BB	BB	BB	AA	AA	AA	BB	BB	BB	AA	AA	BB	BB	BB	BB	BB	AA	AA	BB	AA
bin1553	6	26.35	95.6	BB	BB	BB	AA	BB	BB	BB	AA	AA	BB	AA	BB	AB	AA	AB	BB	BB	BB	BB	BB	BB	AA	BB	AA	AA	BB	BB	BB	BB	AA	AA	AA	BB	BB	BB	AA	AA	BB	BB	BB	BB	BB	AA	AA	BB	AA
bin1554	6	26.45	96.6	BB	BB	BB	AA	BB	BB	BB	AA	AA	BB	AA	BB	AB	AA	AB	BB	BB	BB	BB	BB	BB	AA	BB	AA	AA	BB	BB	BB	BB	BB	AA	AA	BB	BB	BB	AA	AA	BB	BB	BB	BB	BB	AA	AA	BB	BB
bin1555	6	26.55	97.2	BB	BB	BB	AA	BB	BB	BB	AA	AA	BB	AA	BB	AB	AA	AB	BB	BB	BB	BB	BB	BB	AA	BB	AA	AA	BB	BB	BB	BB	BB	AA	AA	BB	BB	BB	AA	AA	BB	BB	BB	BB	BB	AA	AA	BB	BB
bin1556	6	26.65	98.3	BB	BB	BB	AA	BB	BB	BB	AA	AA	BB	AA	BB	AB	AA	AB	BB	BB	BB	BB	BB	BB	AA	BB	AA	AA	BB	BB	BB	BB	BB	AA	AA	BB	BB	BB	AA	AA	BB	BB	BB	BB	BB	AA	AA	BB	BB
bin1557	6	26.75	99.5	BB	BB	BB	AA	BB	BB	BB	AA	AA	BB	AA	BB	AB	AA	AB	BB	BB	BB	BB	BB	BB	AA	BB	AA	AA	BB	BB	BB	BB	BB	AA	AA	BB	BB	BB	AA	AA	BB	BB	BB	BB	BB	AA	AA	BB	BB
bin1558	6	26.85	101.1	BB	BB	BB	AA	BB	BB	BB	AA	AA	BB	AA	BB	AB	AA	AB	BB	BB	BB	BB	BB	BB	AA	BB	AA	AA	BB	BB	BB	BB	BB	AA	AA	BB	BB	BB	AA	AA	BB	BB	BB	BB	BB	AA	AA	BB	BB
bin1559	6	26.95	101.8	BB	BB	BB	AA	BB	BB	BB	AA	AA	BB	AA	BB	AB	AA	AB	BB	BB	BB	BB	BB	BB	AA	BB	AA	AA	BB	BB	BB	BB	BB	AA	AA	BB	BB	BB	AA	AA	BB	BB	BB	BB	BB	AA	AA	BB	BB
bin1560	6	27.05	102.2	BB	BB	BB	AA	BB	BB	BB	AA	AA	BB	AA	BB	AB	AA	AB	BB	BB	BB	BB	BB	BB	AA	BB	AA	AA	BB	BB	BB	AA	BB	AA	AA	BB	BB	BB	AA	AA	BB	BB	BB	BB	BB	AA	AA	BB	BB
bin1561	6	27.15	102.8	BB	BB	BB	AA	BB	BB	BB	AA	AA	BB	AA	BB	AB	AA	AB	BB	BB	BB	BB	BB	BB	AA	BB	AA	AA	BB	BB	BB	AA	BB	AA	AA	BB	BB	BB	AA	AA	BB	BB	BB	BB	BB	AA	AA	BB	BB
bin1562	6	27.25	103.3	BB	BB	BB	AA	BB	BB	BB	AA	AA	BB	AA	BB	AB	AA	AB	BB	BB	BB	BB	BB	BB	AA	BB	AA	AA	BB	BB	BB	AA	BB	AA	AA	BB	BB	BB	AA	AA	BB	BB	BB	BB	BB	AA	AA	BB	BB
bin1563	6	27.35	103.8	BB	BB	BB	AA	BB	BB	BB	AA	AA	BB	AA	BB	AB	AA	AB	BB	BB	BB	BB	BB	BB	AA	BB	AA	AA	BB	BB	BB	AA	BB	AA	AA	BB	BB	BB	AA	AA	BB	BB	BB	BB	BB	AA	AA	BB	BB
bin1564	6	27.45	104.4	BB	BB	BB	AA	BB	BB	BB	AA	AA	BB	AA	BB	AB	AA	AB	BB	BB	BB	BB	BB	BB	AA	BB	AA	AA	BB	BB	BB	AA	BB	AA	AA	BB	BB	BB	AA	AA	BB	BB	BB	BB	BB	AA	AA	BB	BB
bin1565	6	27.55	104.8	BB	BB	BB	AA	BB	BB	BB	AA	AA	BB	AA	BB	AB	AA	BB	BB	BB	BB	BB	BB	BB	AA	BB	AA	AA	BB	BB	BB	AA	BB	AA	AA	BB	BB	BB	AA	AA	BB	BB	BB	BB	BB	AA	AA	BB	BB
bin1566	6	27.65	105.3	BB	BB	BB	AA	BB	BB	BB	AA	AA	BB	AA	BB	BB	AA	BB	BB	BB	BB	BB	BB	BB	AA	BB	AA	AA	BB	BB	BB	AA	BB	AA	AA	BB	BB	BB	AA	AA	BB	BB	BB	BB	BB	AA	AA	BB	BB
bin1567	6	27.75	105.8	BB	BB	BB	AA	BB	BB	BB	AA	AA	BB	AA	BB	BB	AA	BB	BB	BB	BB	BB	BB	BB	AA	BB	AA	AA	BB	BB	AA	AA	BB	AA	AA	BB	BB	BB	AA	AA	BB	BB	BB	BB	BB	AA	AA	AA	BB
bin1568	6	27.9	106.1	BB	BB	BB	AA	BB	BB	BB	AA	AA	BB	AA	BB	BB	AA	BB	BB	BB	BB	BB	BB	BB	AA	BB	AA	AA	BB	BB	AA	AA	BB	AA	AA	BB	BB	BB	AA	AA	BB	BB	BB	BB	BB	AA	AA	AA	BB
bin1569	6	28.05	106.5	BB	BB	BB	AA	BB	BB	BB	AA	AA	AA	AA	BB	BB	AA	BB	BB	BB	BB	BB	BB	BB	AA	BB	AA	AA	BB	BB	AA	AA	BB	AA	AA	BB	BB	BB	AA	AA	BB	BB	BB	BB	BB	AA	AA	AA	BB
bin1570	6	28.2	107.2	BB	BB	BB	AA	BB	BB	BB	AA	AA	AA	AA	BB	BB	AA	BB	BB	BB	BB	BB	BB	BB	AA	BB	AA	AA	BB	BB	AA	AA	BB	AA	AA	BB	BB	BB	AA	AA	BB	BB	BB	BB	BB	AA	AA	AA	BB
bin1571	6	28.35	108	BB	BB	BB	AA	BB	BB	BB	AA	AA	AA	AA	BB	BB	AA	BB	BB	BB	BB	BB	BB	BB	AA	BB	AA	AA	BB	BB	AA	AA	BB	AA	AA	BB	BB	BB	AA	AA	BB	BB	BB	BB	BB	AA	AA	AA	BB
bin1572	6	28.45	108.9	BB	BB	BB	AA	BB	BB	BB	AA	AA	AA	AA	BB	BB	AA	BB	BB	BB	BB	BB	BB	BB	AA	BB	AA	AA	BB	BB	AA	AA	BB	AA	AA	BB	BB	BB	AA	AA	BB	BB	BB	BB	BB	AA	AA	AA	BB
bin1573	6	28.55	109.3	BB	BB	BB	AA	BB	BB	BB	AA	AA	AA	AA	BB	BB	AA	BB	BB	BB	BB	BB	BB	BB	AA	BB	AA	AA	BB	BB	AA	AA	BB	AA	AA	BB	BB	BB	AA	AA	BB	BB	BB	BB	BB	AA	AA	AA	BB
bin1574	6	28.65	109.9	BB	BB	BB	AA	BB	BB	BB	AA	AA	AA	AA	BB	BB	AA	BB	BB	BB	BB	BB	BB	BB	AA	BB	AA	AA	BB	BB	AA	AA	BB	AA	AA	BB	BB	BB	AA	AA	BB	BB	BB	BB	BB	AA	AA	AA	BB
bin1575	6	28.75	111.6	BB	BB	BB	AA	BB	BB	BB	AA	AA	AA	AA	BB	BB	AA	BB	AA	BB	BB	BB	BB	BB	AA	BB	AA	AA	BB	BB	AA	AA	AA	AA	AA	BB	BB	BB	AA	BB	BB	BB	BB	BB	BB	AA	AA	AA	BB
bin1576	6	28.85	112.5	BB	BB	BB	AA	BB	BB	BB	AA	AA	AA	AA	BB	BB	AA	BB	AA	BB	BB	BB	BB	BB	AA	BB	AA	AA	BB	BB	AA	AA	AA	AA	AA	BB	BB	BB	AA	BB	BB	BB	BB	BB	BB	AA	AA	AA	BB
bin1577	6	28.95	113.7	BB	BB	BB	AA	BB	BB	BB	AA	AA	AA	AA	BB	BB	AA	BB	AA	BB	BB	BB	BB	BB	AA	BB	AA	AA	BB	BB	AA	AA	AA	AA	AA	BB	BB	BB	AA	BB	BB	BB	BB	BB	BB	AA	AA	AA	BB
bin1578	6	29.05	114.1	BB	BB	BB	AA	BB	BB	BB	AA	AA	AA	AA	BB	BB	AA	BB	AA	BB	BB	BB	BB	BB	AA	BB	AA	AA	BB	BB	AA	AA	AA	AA	AA	BB	BB	BB	BB	BB	BB	BB	BB	BB	BB	AA	BB	AA	BB
bin1579	6	29.15	114.7	BB	BB	BB	AA	BB	BB	BB	AA	AA	AA	AA	BB	BB	AA	BB	AA	BB	BB	BB	BB	BB	AA	BB	AA	AA	BB	BB	AA	AA	AA	AA	AA	BB	BB	BB	BB	BB	BB	BB	BB	BB	BB	AA	BB	AA	BB
bin1580	6	29.25	115	AA	BB	BB	AA	BB	BB	BB	AA	AA	AA	AA	BB	BB	AA	BB	AA	BB	BB	BB	BB	BB	AA	BB	AA	AA	BB	BB	AA	AA	AA	AA	AA	BB	BB	BB	BB	BB	BB	BB	BB	BB	BB	AA	BB	AA	BB
bin1581	6	29.35	115.6	AA	BB	BB	AA	BB	BB	BB	AA	AA	AA	AA	BB	BB	AA	BB	AA	BB	BB	BB	BB	BB	AA	BB	AA	AA	BB	BB	AA	AA	AA	AA	AA	BB	BB	BB	BB	BB	AA	BB	BB	BB	BB	BB	BB	AA	BB
bin1582	6	29.45	116	AA	BB	BB	AA	BB	BB	BB	AA	AA	AA	BB	BB	BB	AA	BB	AA	BB	BB	BB	BB	BB	AA	BB	AA	AA	BB	BB	AA	AA	AA	AA	AA	BB	BB	BB	BB	BB	AA	BB	BB	BB	BB	BB	BB	AA	BB
bin1583	6	29.65	116.3	AA	BB	BB	AA	BB	BB	BB	AA	AA	AA	BB	BB	BB	AA	BB	AA	BB	BB	BB	BB	BB	AA	BB	AA	AA	BB	BB	AA	AA	AA	AA	AA	BB	BB	BB	BB	BB	AA	BB	AA	BB	BB	BB	BB	AA	BB
bin1584	6	29.85	116.6	AA	BB	BB	AA	BB	BB	BB	AA	AA	AA	BB	BB	BB	AA	BB	AA	BB	BB	BB	BB	BB	AA	BB	AA	AA	BB	BB	AA	AA	AA	AA	AA	BB	BB	BB	BB	BB	AA	BB	AA	BB	BB	BB	BB	AA	BB
bin1585	6	29.95	117.3	AA	BB	BB	AA	AA	BB	BB	AA	AA	AA	BB	BB	BB	AA	BB	AA	BB	BB	BB	BB	BB	AA	AA	AA	AA	BB	BB	AA	AA	AA	AA	AA	BB	BB	BB	BB	BB	AA	BB	BB	BB	BB	BB	BB	AA	BB
bin1586	6	30.15	117.6	AA	BB	BB	AA	AA	BB	BB	AA	AA	AA	BB	BB	BB	AA	BB	AA	BB	BB	BB	BB	BB	AA	AA	AA	AA	BB	BB	AA	AA	AA	AA	AA	BB	BB	BB	BB	BB	AA	BB	BB	BB	BB	BB	BB	AA	BB
bin1587	6	30.35	117.9	AA	BB	BB	AA	AA	BB	BB	AA	AA	AA	BB	BB	BB	AA	BB	AA	BB	BB	BB	BB	BB	AA	AA	AA	AA	BB	BB	AA	AA	AA	AA	AA	BB	BB	BB	BB	BB	AA	BB	BB	BB	BB	BB	BB	AA	BB
bin1588	6	30.45	118.3	AA	BB	BB	AA	AA	BB	BB	AA	AA	AA	BB	BB	BB	AA	BB	AA	BB	BB	BB	BB	BB	AA	AA	AA	AA	BB	BB	AA	AA	AA	AA	AA	BB	BB	BB	BB	BB	AA	BB	BB	BB	BB	BB	BB	AA	BB
bin1589	6	30.55	118.6	AA	BB	BB	AA	AA	BB	BB	AA	AA	AA	BB	BB	BB	AA	BB	AA	BB	BB	BB	BB	BB	AA	AA	AA	AA	BB	BB	AA	AA	AA	AA	AA	BB	BB	BB	BB	BB	AA	BB	BB	BB	BB	BB	BB	AA	BB
bin1590	6	30.65	119.3	AA	BB	BB	AA	AA	BB	BB	AA	AA	AA	BB	BB	BB	AA	BB	AA	AA	BB	BB	BB	BB	AA	AA	AA	AA	AA	BB	AA	AA	AA	AA	AA	BB	BB	BB	BB	BB	AA	BB	AA	BB	BB	BB	BB	AA	BB
bin1591	6	30.8	120.7	AA	BB	BB	AA	AA	BB	BB	AA	AA	AA	BB	BB	BB	AA	BB	AA	AA	BB	BB	BB	BB	AA	AA	AA	AA	AA	BB	AA	AA	AA	AA	AA	BB	BB	BB	BB	BB	AA	BB	AA	BB	BB	BB	BB	AA	BB
bin1592	6	30.95	121	AA	BB	BB	AA	AA	BB	BB	AA	AA	AA	BB	BB	BB	AA	BB	AA	AA	BB	BB	BB	BB	AA	AA	AA	AA	AA	BB	AA	AA	AA	AA	AA	BB	BB	BB	BB	BB	AA	BB	AA	BB	BB	BB	BB	AA	BB
bin1593	6	31.1	121.6	AA	BB	BB	AA	BB	BB	BB	AA	AA	AA	BB	BB	BB	AA	BB	AA	AA	BB	BB	BB	BB	AA	AA	AA	AA	AA	BB	AA	AA	AA	AA	AA	BB	BB	BB	BB	BB	AA	BB	AA	BB	BB	BB	BB	AA	BB
bin1594	6	31.3	122	AA	BB	BB	AA	BB	BB	BB	AA	AA	AA	BB	BB	BB	AA	BB	AA	AA	BB	BB	BB	AA	AA	AA	AA	AA	AA	BB	AA	AA	AA	AA	AA	BB	BB	BB	BB	BB	AA	BB	AA	BB	BB	BB	BB	AA	BB
bin1595	6	31.55	122.4	AA	BB	BB	AA	BB	BB	BB	AA	AA	AA	BB	BB	BB	AA	BB	AA	AA	BB	BB	BB	AA	AA	AA	AA	AA	AA	BB	AA	AA	AA	AA	AA	BB	BB	BB	BB	BB	AA	BB	AA	BB	BB	BB	BB	AA	BB
bin1596	6	31.75	122.7	AA	BB	BB	AA	BB	BB	BB	AA	AA	AA	BB	BB	BB	AA	BB	AA	AA	BB	BB	BB	AA	AA	AA	AA	AA	AA	BB	AA	AA	AA	AA	AA	BB	BB	BB	BB	BB	AA	BB	AA	BB	BB	BB	BB	AA	BB
bin1597	6	31.85	123.4	AA	BB	BB	AA	BB	BB	BB	AA	AA	AA	BB	BB	BB	AA	BB	AA	AA	BB	BB	BB	AA	AA	AA	AA	AA	AA	BB	AA	AA	AA	AA	AA	BB	BB	BB	BB	BB	AA	BB	AA	BB	BB	BB	BB	AA	BB
bin1598	6	31.95	123.8	AA	BB	BB	AA	BB	BB	BB	AA	AA	AA	BB	BB	BB	AA	BB	AA	AA	BB	BB	BB	AA	AA	AA	AA	AA	AA	BB	AA	AA	AA	AA	AA	BB	BB	BB	BB	BB	AA	BB	AA	BB	BB	BB	BB	AA	BB
bin1599	6	32.05	124.1	AA	BB	BB	AA	BB	BB	BB	AA	AA	AA	BB	BB	BB	AA	BB	AA	AA	BB	BB	BB	AA	AA	AA	AA	AA	AA	BB	AA	AA	AA	AA	AA	BB	BB	BB	BB	BB	AA	BB	AA	BB	BB	BB	BB	AA	BB
bin1600	7	0.05	0	BB	AA	AA	BB	AA	AA	BB	AA	AA	BB	AA	BB	AA	AA	AA	BB	AA	BB	BB	AA	BB	AA	AA	AA	BB	AA	BB	AA	AA	AA	AA	BB	AA	BB	BB	BB	AA	BB	AA	BB	BB	BB	BB	AA	AA	BB
bin1601	7	0.15	1.2	BB	AA	BB	BB	AA	AA	BB	AA	AA	BB	AA	BB	BB	AA	BB	BB	AA	BB	BB	AA	BB	AA	AA	AA	BB	AA	BB	AA	AA	AA	AA	BB	AA	BB	BB	BB	BB	BB	BB	BB	BB	BB	BB	AA	AA	BB
bin1602	7	0.25	2.8	BB	AA	BB	BB	AA	AA	BB	AA	AA	BB	AA	BB	BB	AA	BB	BB	AA	BB	BB	AA	BB	AA	AA	AA	BB	AA	BB	AA	AA	AA	AA	BB	AA	BB	BB	BB	BB	BB	BB	BB	BB	BB	BB	AA	AA	BB
bin1603	7	0.35	4.6	BB	AA	BB	BB	AA	AA	BB	AA	AA	BB	AA	BB	BB	AA	BB	BB	AA	BB	BB	AA	BB	AA	AA	AA	BB	AA	BB	AA	AA	AA	AA	BB	BB	BB	BB	BB	BB	BB	BB	BB	BB	BB	BB	AA	AA	BB
bin1604	7	0.45	7.2	BB	AA	BB	BB	AA	AA	BB	AA	AA	BB	AA	BB	BB	AA	BB	BB	AA	BB	BB	AA	BB	AA	AA	AA	BB	AA	BB	AA	AA	AA	AA	BB	BB	BB	BB	BB	BB	BB	BB	BB	BB	BB	BB	AA	AA	BB
bin1605	7	0.55	8.9	BB	AA	BB	BB	AA	BB	BB	AA	AA	BB	AA	BB	BB	AA	BB	BB	AA	BB	BB	AA	BB	AA	AA	AA	BB	AA	BB	AA	AA	AA	AA	BB	BB	BB	BB	BB	BB	BB	BB	BB	BB	BB	BB	AA	AA	BB
bin1606	7	0.7	10.3	BB	AA	BB	BB	BB	BB	BB	AA	AA	BB	AA	BB	BB	AA	BB	BB	AA	BB	BB	AA	BB	AA	AA	AA	BB	AA	BB	AA	AA	AA	AA	BB	BB	BB	BB	BB	BB	BB	BB	BB	BB	BB	BB	AA	AA	BB
bin1607	7	0.9	11.3	BB	AA	BB	BB	BB	BB	BB	AA	AA	BB	AA	BB	BB	AA	BB	BB	AA	BB	BB	AA	BB	AA	AA	AA	BB	AA	BB	AA	AA	AA	AA	BB	BB	BB	BB	BB	BB	BB	BB	BB	BB	BB	BB	AA	AA	BB
bin1608	7	1.05	12	BB	AA	BB	BB	BB	BB	BB	AA	AA	BB	AA	BB	BB	AA	BB	BB	AA	BB	BB	AA	BB	AA	AA	AA	BB	AA	BB	AA	AA	AA	AA	BB	BB	BB	BB	BB	BB	BB	BB	BB	BB	BB	BB	AA	AA	BB
bin1609	7	1.2	12.3	BB	AA	BB	BB	BB	BB	BB	AA	AA	BB	AA	BB	BB	AA	BB	BB	AA	BB	BB	AA	BB	AA	AA	AA	BB	AA	BB	AA	AA	AA	AA	BB	BB	BB	BB	BB	BB	BB	BB	BB	BB	BB	BB	AA	AA	BB
bin1610	7	1.4	12.6	BB	AA	BB	BB	BB	BB	BB	AA	AA	BB	AA	BB	BB	AA	BB	BB	AA	BB	BB	AA	BB	AA	AA	AA	BB	AA	BB	AA	AA	AA	AA	BB	BB	BB	BB	BB	BB	BB	BB	BB	BB	BB	BB	AA	AA	BB
bin1611	7	1.55	13	BB	AA	BB	BB	BB	BB	BB	AA	AA	BB	AA	BB	BB	AA	BB	BB	AA	BB	BB	AA	BB	AA	AA	AA	BB	AA	BB	AA	AA	AA	AA	BB	BB	BB	BB	BB	BB	BB	BB	BB	BB	BB	BB	AA	AA	BB
bin1612	7	1.65	14.6	BB	AA	BB	BB	BB	BB	BB	AA	AA	BB	AA	BB	BB	AA	BB	BB	AA	BB	BB	AA	BB	AA	AA	AA	AA	AA	BB	AA	AA	AA	AA	BB	BB	BB	BB	BB	BB	BB	BB	BB	BB	BB	BB	AA	AA	BB
bin1613	7	1.75	15.4	BB	AA	BB	BB	BB	BB	BB	AA	AA	BB	AA	BB	BB	AA	BB	BB	AA	BB	BB	AA	BB	AA	AA	AA	AA	AA	BB	AA	AA	BB	AA	BB	BB	BB	BB	BB	BB	BB	BB	BB	BB	BB	BB	AA	AA	BB
bin1614	7	1.85	15.7	BB	AA	BB	BB	BB	BB	BB	AA	AA	BB	AA	BB	BB	AA	BB	BB	AA	AA	BB	AA	BB	AA	AA	AA	AA	AA	BB	AA	AA	BB	AA	BB	BB	BB	BB	BB	BB	BB	BB	BB	BB	BB	BB	AA	AA	BB
bin1615	7	2	16.4	BB	AA	BB	BB	BB	BB	BB	AA	AA	BB	AA	BB	BB	AA	BB	BB	AA	AA	BB	AA	BB	AA	AA	AA	AA	AA	BB	AA	AA	BB	AA	BB	BB	BB	BB	BB	BB	BB	BB	BB	BB	BB	BB	AA	AA	BB
bin1616	7	2.15	17.1	BB	AA	BB	BB	BB	BB	BB	AA	AA	BB	AA	BB	BB	AA	BB	BB	AA	AA	BB	AA	BB	AA	AA	AA	AA	AA	BB	AA	AA	BB	AA	BB	BB	BB	BB	BB	BB	BB	BB	BB	BB	BB	BB	AA	AA	BB
bin1617	7	2.25	17.5	BB	AA	BB	BB	BB	BB	BB	AA	AA	BB	AA	BB	BB	AA	BB	BB	AA	AA	BB	AA	BB	AA	AA	AA	AA	AA	BB	AA	AA	BB	AA	BB	BB	BB	BB	BB	BB	BB	BB	BB	BB	BB	BB	AA	AA	BB
bin1618	7	2.4	18.1	BB	AA	BB	BB	BB	BB	BB	AA	AA	BB	AA	BB	BB	AA	BB	BB	AA	AA	BB	AA	BB	AA	AA	AA	AA	AA	BB	AA	AA	BB	AA	BB	BB	BB	BB	BB	BB	BB	BB	BB	BB	BB	BB	AA	AA	BB
bin1619	7	2.55	18.8	BB	AA	BB	BB	BB	BB	BB	AA	AA	BB	AA	BB	BB	AA	BB	BB	AA	AA	BB	AA	BB	AA	AA	AA	AA	AA	BB	AA	AA	BB	AA	BB	BB	BB	BB	BB	BB	BB	BB	BB	BB	BB	BB	AA	AA	BB
bin1620	7	2.65	19.1	BB	BB	BB	BB	BB	BB	BB	AA	AA	BB	AA	BB	BB	AA	BB	BB	AA	AA	BB	AA	BB	AA	AA	AA	AA	AA	BB	AA	AA	BB	AA	BB	BB	BB	BB	BB	BB	BB	AA	BB	BB	BB	BB	AA	AA	BB
bin1621	7	2.75	19.4	BB	BB	BB	BB	BB	BB	BB	AA	AA	AA	AA	BB	BB	AA	BB	BB	AA	AA	BB	AA	BB	AA	AA	AA	AA	AA	BB	AA	AA	BB	AA	BB	BB	BB	BB	BB	BB	BB	AA	BB	BB	BB	BB	AA	AA	BB
bin1622	7	2.85	19.7	BB	BB	BB	BB	BB	BB	BB	AA	AA	AA	AA	BB	BB	AA	BB	BB	AA	AA	BB	AA	BB	AA	AA	AA	AA	AA	BB	AA	AA	BB	AA	BB	BB	BB	BB	BB	BB	BB	AA	BB	BB	BB	BB	AA	AA	BB
bin1623	7	2.95	20.3	BB	BB	BB	BB	BB	BB	BB	AA	AA	AA	AA	BB	BB	AA	BB	BB	AA	AA	BB	AA	BB	AA	AA	AA	AA	AA	BB	AA	AA	BB	AA	BB	BB	BB	BB	BB	BB	BB	AA	BB	BB	BB	BB	AA	AA	BB
bin1624	7	3.1	20.6	BB	BB	BB	BB	BB	BB	BB	AA	AA	AA	AA	BB	BB	AA	BB	BB	AA	AA	BB	AA	BB	AA	AA	AA	AA	AA	BB	AA	AA	BB	AA	BB	BB	BB	BB	BB	BB	BB	AA	BB	BB	BB	BB	AA	AA	BB
bin1625	7	3.25	21	BB	BB	BB	BB	BB	BB	BB	AA	AA	AA	AA	BB	BB	AA	BB	BB	AA	AA	BB	AA	BB	AA	AA	AA	AA	BB	BB	AA	AA	BB	AA	BB	BB	BB	BB	BB	BB	AA	AA	BB	BB	BB	BB	AA	AA	BB
bin1626	7	3.35	21.4	BB	BB	BB	BB	BB	BB	BB	AA	AA	AA	AA	BB	BB	AA	BB	BB	AA	AA	BB	AA	BB	AA	AA	AA	AA	BB	BB	AA	AA	BB	AA	BB	BB	BB	BB	BB	BB	AA	AA	BB	BB	BB	BB	AA	AA	BB
bin1627	7	3.45	21.8	BB	BB	BB	BB	BB	BB	BB	AA	AA	AA	AA	BB	BB	AA	BB	BB	AA	AA	BB	AA	BB	AA	AA	AA	AA	BB	BB	AA	AA	BB	AA	BB	BB	BB	BB	BB	BB	AA	AA	BB	BB	BB	BB	BB	AA	BB
bin1628	7	3.55	22.3	BB	BB	BB	BB	BB	BB	BB	AA	AA	AA	AA	BB	BB	AA	BB	BB	AA	AA	BB	AA	BB	AA	AA	AA	AA	BB	BB	AA	AA	BB	AA	BB	BB	BB	BB	BB	BB	AA	AA	BB	BB	BB	BB	BB	AA	BB
bin1629	7	3.7	22.8	BB	BB	BB	BB	BB	BB	BB	AA	AA	AA	AA	BB	BB	AA	BB	BB	AA	AA	BB	AA	BB	AA	AA	AA	AA	BB	BB	AA	AA	BB	AA	BB	BB	BB	BB	BB	BB	AA	AA	BB	BB	BB	BB	BB	AA	BB
bin1630	7	3.85	23.1	BB	BB	BB	BB	BB	BB	BB	AA	AA	AA	AA	BB	BB	AA	BB	BB	AA	AA	BB	AA	BB	AA	AA	AA	AA	BB	BB	AA	AA	BB	AA	BB	BB	BB	BB	BB	BB	AA	AA	BB	BB	BB	BB	BB	AA	BB
bin1631	7	3.95	23.5	BB	BB	BB	AA	BB	BB	BB	AA	AA	AA	AA	BB	BB	AA	BB	BB	AA	AA	BB	AA	BB	AA	AA	AA	AA	BB	BB	AA	AA	BB	AA	BB	BB	BB	BB	BB	BB	AA	AA	BB	BB	BB	BB	BB	AA	BB
bin1632	7	4.05	23.8	BB	BB	BB	AA	BB	BB	BB	AA	AA	AA	AA	BB	BB	AA	BB	BB	AA	AA	BB	AA	BB	AA	AA	AA	AA	BB	BB	AA	AA	BB	AA	BB	BB	BB	BB	BB	BB	AA	AA	BB	BB	BB	BB	BB	AA	BB
bin1633	7	4.15	24.3	BB	BB	BB	AA	BB	BB	BB	AA	AA	AA	BB	BB	BB	AA	BB	BB	AA	AA	BB	AA	BB	AA	AA	AA	AA	BB	BB	AA	AA	BB	AA	BB	BB	BB	BB	BB	BB	AA	AA	BB	BB	BB	BB	BB	AA	BB
bin1634	7	4.25	24.8	BB	BB	BB	AA	BB	BB	BB	AA	AA	AA	BB	BB	BB	AA	BB	BB	AA	AA	BB	AA	BB	AA	AA	AA	AA	BB	BB	AA	AA	BB	AA	BB	BB	BB	BB	BB	BB	AA	AA	BB	BB	BB	BB	BB	AA	BB
bin1635	7	4.4	25.3	BB	BB	BB	AA	BB	BB	BB	AA	AA	BB	BB	BB	BB	AA	BB	BB	AA	AA	BB	AA	BB	AA	AA	AA	AA	BB	BB	AA	AA	BB	AA	BB	BB	BB	BB	BB	BB	AA	AA	BB	BB	BB	BB	BB	AA	BB
bin1636	7	4.55	25.8	BB	BB	BB	AA	BB	BB	BB	AA	AA	BB	BB	BB	AA	AA	BB	BB	AA	AA	BB	AA	BB	AA	AA	AA	AA	BB	BB	AA	AA	BB	AA	BB	BB	BB	BB	BB	BB	AA	AA	BB	BB	BB	BB	BB	AA	BB
bin1637	7	4.65	26.1	BB	BB	BB	AA	BB	BB	BB	AA	AA	BB	BB	BB	AA	AA	AA	BB	AA	AA	BB	AA	BB	AA	AA	AA	AA	BB	BB	AA	AA	BB	AA	BB	BB	BB	BB	BB	BB	AA	AA	BB	BB	BB	AA	BB	AA	BB
bin1638	7	4.75	26.8	BB	BB	BB	AA	BB	BB	BB	AA	AA	BB	BB	BB	AA	AA	AA	BB	AA	AA	BB	AA	BB	AA	AA	AA	AA	BB	BB	AA	AA	BB	AA	BB	BB	BB	BB	BB	BB	AA	AA	BB	BB	BB	AA	BB	AA	BB
bin1639	7	4.85	27.2	BB	BB	BB	AA	BB	BB	BB	AA	AA	BB	BB	BB	AA	AA	AA	BB	AA	AA	BB	AA	BB	AA	AA	AA	AA	BB	BB	AA	AA	BB	AA	BB	BB	BB	BB	BB	BB	AA	AA	BB	BB	BB	AA	BB	AA	BB
bin1640	7	4.95	27.8	BB	BB	BB	AA	BB	BB	BB	AA	AA	BB	AA	BB	AA	AA	AA	BB	AA	AA	BB	AA	BB	AA	AA	AA	AA	BB	BB	AA	AA	BB	AA	BB	BB	BB	BB	BB	BB	AA	BB	BB	BB	BB	AA	BB	AA	BB
bin1641	7	5.1	28.5	BB	BB	BB	AA	BB	BB	BB	AA	AA	BB	AA	BB	AA	AA	AA	BB	AA	AA	BB	AA	BB	AA	AA	AA	AA	BB	BB	AA	AA	BB	AA	BB	BB	BB	BB	BB	BB	AA	BB	BB	BB	BB	AA	BB	AA	BB
bin1642	7	5.25	29	BB	BB	BB	AA	BB	BB	BB	AA	AA	BB	AA	BB	AA	AA	AA	BB	AA	AA	BB	AA	BB	AA	AA	AA	AA	BB	BB	AA	AA	BB	AA	BB	BB	BB	BB	BB	BB	AA	BB	BB	BB	BB	AA	BB	AA	BB
bin1643	7	5.4	29.5	BB	BB	BB	AA	BB	BB	BB	AA	AA	BB	AA	BB	AA	AA	AA	BB	AA	AA	BB	AA	BB	AA	AA	AA	AA	BB	BB	AA	AA	BB	AA	BB	BB	BB	BB	BB	BB	AA	BB	BB	BB	BB	AA	BB	AA	BB
bin1644	7	5.55	29.8	BB	BB	BB	AA	BB	BB	BB	AA	AA	BB	AA	BB	AA	AA	AA	BB	AA	AA	BB	AA	BB	AA	AA	AA	AA	BB	BB	AA	AA	BB	AA	BB	BB	BB	BB	BB	BB	AA	BB	BB	BB	BB	AA	BB	AA	BB
bin1645	7	5.65	30.2	BB	BB	BB	AA	BB	BB	BB	AA	AA	BB	AA	BB	AA	AA	AA	BB	AA	AA	BB	AA	BB	AA	AA	AA	AA	BB	BB	AA	AA	BB	AA	BB	BB	BB	BB	BB	BB	AA	BB	BB	BB	BB	AA	BB	AA	BB
bin1646	7	5.75	30.6	BB	BB	BB	AA	BB	BB	BB	AA	AA	BB	AA	BB	AA	AA	AA	AA	AA	AA	BB	AA	BB	AA	AA	AA	AA	BB	BB	AA	AA	AA	AA	BB	BB	BB	BB	BB	BB	AA	BB	BB	BB	BB	AA	BB	AA	BB
bin1647	7	5.9	31	BB	BB	AA	AA	BB	BB	BB	AA	AA	BB	AA	BB	AA	AA	AA	AA	AA	AA	BB	AA	BB	AA	AA	AA	AA	BB	BB	AA	AA	AA	AA	BB	BB	BB	BB	BB	BB	AA	BB	BB	BB	BB	AA	BB	AA	BB
bin1648	7	6.05	31.6	BB	BB	AA	AA	BB	BB	BB	AA	AA	BB	AA	BB	AA	AA	AA	AA	AA	AA	BB	AA	BB	AA	AA	AA	AA	BB	BB	AA	AA	AA	AA	BB	BB	BB	BB	BB	BB	AA	BB	BB	BB	BB	AA	BB	AA	BB
bin1649	7	6.15	31.9	BB	BB	AA	AA	BB	BB	BB	AA	AA	BB	AA	BB	AA	AA	AA	AA	AA	AA	BB	AA	BB	AA	AA	AA	AA	BB	BB	AA	AA	AA	AA	BB	BB	BB	BB	BB	BB	AA	BB	BB	BB	BB	AA	BB	AA	BB
bin1650	7	6.25	32.2	BB	BB	AA	AA	BB	BB	BB	AA	AA	BB	AA	BB	AA	BB	AA	AA	AA	AA	BB	AA	BB	AA	AA	AA	AA	BB	BB	AA	AA	AA	AA	BB	BB	BB	BB	BB	BB	AA	BB	BB	BB	BB	AA	BB	AA	BB
bin1651	7	6.35	32.6	BB	BB	AA	AA	BB	BB	BB	AA	AA	BB	AA	BB	AA	BB	AA	AA	AA	AA	BB	AA	BB	AA	AA	AA	AA	BB	BB	AA	AA	AA	AA	BB	BB	BB	BB	BB	BB	AA	BB	BB	BB	BB	AA	BB	AA	BB
bin1652	7	6.45	32.9	BB	BB	AA	AA	BB	BB	BB	AA	AA	BB	AA	BB	AA	BB	AA	AA	AA	AA	BB	AA	BB	AA	AA	AA	BB	BB	BB	AA	AA	BB	AA	BB	BB	BB	BB	BB	BB	AA	BB	BB	BB	BB	AA	BB	AA	BB
bin1653	7	6.6	33.3	BB	BB	AA	AA	BB	BB	BB	AA	AA	BB	AA	BB	AA	BB	AA	AA	AA	AA	BB	AA	BB	AA	AA	AA	BB	BB	BB	AA	AA	BB	AA	BB	BB	BB	BB	BB	BB	AA	BB	BB	BB	BB	AA	BB	AA	BB
bin1654	7	6.75	34.1	BB	BB	BB	AA	BB	BB	BB	AA	AA	BB	AA	BB	AA	BB	AA	AA	AA	AA	BB	AA	BB	AA	AA	AA	BB	BB	BB	AA	AA	BB	AA	BB	BB	BB	BB	BB	BB	AA	BB	BB	BB	BB	AA	BB	AA	BB
bin1655	7	6.85	34.6	BB	BB	BB	AA	BB	BB	BB	AA	AA	BB	AA	BB	AA	BB	AA	AA	AA	AA	BB	AA	BB	AA	AA	AA	BB	BB	BB	AA	AA	BB	AA	BB	BB	BB	BB	BB	BB	AA	BB	BB	AA	BB	AA	BB	AA	BB
bin1656	7	6.95	34.9	BB	BB	BB	AA	BB	BB	BB	AA	AA	BB	AA	BB	AA	BB	AA	AA	AA	AA	BB	AA	BB	AA	AA	AA	BB	BB	BB	AA	AA	BB	AA	BB	BB	BB	AA	BB	BB	AA	BB	BB	AA	BB	AA	BB	AA	BB
bin1657	7	7.05	35.2	BB	BB	BB	AA	BB	BB	BB	AA	AA	BB	AA	BB	AA	BB	AA	AA	AA	AA	BB	AA	BB	AA	AA	BB	BB	BB	BB	AA	AA	BB	AA	BB	AA	BB	AA	BB	BB	AA	BB	BB	AA	BB	AA	BB	AA	BB
bin1658	7	7.4	35.5	BB	BB	BB	AA	BB	BB	BB	AA	AA	BB	AA	BB	AA	BB	AA	AA	AA	AA	AA	AA	BB	AA	AA	BB	BB	BB	BB	AA	AA	BB	AA	BB	AA	BB	AA	BB	BB	AA	BB	BB	AA	BB	AA	BB	AA	BB
bin1659	7	7.9	35.8	BB	BB	BB	AA	BB	BB	BB	AA	AA	BB	AA	BB	AA	BB	AA	AA	AA	AA	AA	AA	BB	AA	AA	BB	BB	BB	BB	AA	AA	BB	AA	BB	AA	BB	AA	BB	BB	AA	BB	BB	AA	BB	AA	BB	AA	BB
bin1660	7	8.15	36.2	BB	BB	BB	AA	BB	BB	BB	AA	AA	BB	AA	BB	AA	BB	AA	AA	AA	AA	AA	AA	BB	AA	AA	BB	BB	BB	BB	AA	AA	BB	AA	BB	AA	BB	AA	BB	BB	AA	BB	BB	AA	BB	AA	BB	AA	BB
bin1661	7	8.25	36.6	BB	BB	BB	AA	BB	BB	BB	AA	AA	BB	AA	BB	AA	BB	AA	AA	AA	AA	AA	AA	BB	AA	AA	BB	BB	BB	BB	AA	AA	BB	AA	BB	AA	BB	AA	BB	BB	AA	BB	BB	AA	BB	AA	BB	AA	BB
bin1662	7	8.4	36.9	BB	BB	BB	AA	BB	BB	BB	AA	AA	BB	AA	BB	AA	BB	AA	AA	AA	AA	AA	AA	BB	AA	AA	BB	BB	BB	BB	AA	AA	BB	AA	BB	AA	BB	AA	BB	BB	AA	BB	BB	AA	BB	AA	BB	AA	BB
bin1663	7	8.55	37.2	BB	BB	BB	AA	BB	BB	BB	AA	AA	BB	AA	BB	AA	BB	AA	AA	AA	AA	AA	AA	BB	AA	AA	BB	BB	BB	BB	AA	AA	BB	AA	BB	AA	BB	AA	BB	BB	AA	BB	BB	AA	BB	AA	BB	AA	BB
bin1664	7	8.65	37.6	BB	BB	BB	AA	BB	BB	BB	AA	AA	BB	AA	BB	AA	BB	AA	AA	AA	AA	AA	AA	BB	AA	AA	BB	BB	BB	BB	AA	AA	BB	AA	BB	AA	BB	AA	BB	BB	AA	BB	BB	AA	BB	AA	BB	AA	BB
bin1665	7	8.95	37.9	BB	BB	BB	AA	BB	BB	BB	AA	AA	BB	AA	BB	AA	BB	AA	AA	AA	AA	AA	AA	BB	AA	AA	BB	BB	BB	BB	AA	AA	BB	AA	BB	AA	BB	AA	BB	BB	AA	BB	BB	AA	BB	AA	BB	AA	BB
bin1666	7	9.25	38.2	BB	BB	BB	AA	BB	BB	BB	AA	AA	BB	AA	BB	AA	BB	AA	AA	AA	AA	AA	AA	BB	AA	AA	BB	BB	BB	BB	AA	AA	BB	AA	BB	BB	BB	AA	BB	BB	AA	BB	BB	AA	BB	AA	BB	AA	BB
bin1667	7	9.35	38.5	BB	BB	BB	AA	BB	BB	BB	AA	AA	BB	AA	BB	AA	BB	AA	AA	AA	AA	AA	AA	BB	AA	AA	BB	BB	BB	BB	AA	AA	BB	AA	BB	BB	BB	BB	BB	BB	AA	BB	BB	AA	BB	AA	BB	AA	BB
bin1668	7	9.45	38.8	BB	BB	BB	AA	BB	BB	BB	AA	AA	BB	AA	BB	AA	BB	AA	AA	AA	AA	AA	AA	BB	AA	AA	BB	BB	BB	BB	AA	AA	BB	AA	BB	BB	BB	BB	BB	BB	AA	BB	BB	AA	BB	AA	BB	AA	BB
bin1669	7	9.7	39.2	BB	BB	BB	AA	BB	BB	BB	AA	AA	BB	AA	BB	AB	BB	AA	AA	AA	AA	AA	AA	BB	AA	AA	BB	BB	BB	BB	AA	AA	BB	AA	BB	BB	BB	BB	BB	BB	AA	BB	BB	BB	BB	AA	BB	AA	BB
bin1670	7	9.95	39.5	BB	BB	BB	AA	BB	BB	BB	AA	AA	BB	AA	BB	AB	BB	AA	AA	AA	AA	AA	AA	BB	AA	AA	BB	BB	BB	BB	AA	AA	BB	AA	BB	BB	BB	BB	BB	BB	AA	BB	BB	BB	BB	AA	BB	AA	BB
bin1671	7	10.15	39.8	BB	BB	BB	AA	BB	BB	BB	AA	AA	BB	AA	BB	AB	BB	AA	AA	AA	AA	AA	AA	BB	AA	AA	BB	BB	BB	BB	AA	AA	BB	AA	BB	BB	BB	BB	BB	BB	AA	BB	BB	BB	BB	AA	BB	AA	BB
bin1672	7	10.55	40.1	BB	BB	BB	AA	BB	BB	BB	AA	AB	BB	AA	BB	AB	BB	AB	AA	AA	AA	AA	AA	BB	AA	AA	BB	BB	BB	BB	AA	AA	BB	AA	BB	BB	BB	BB	BB	BB	AA	BB	BB	BB	BB	AA	BB	AA	BB
bin1673	7	11	40.4	BB	BB	BB	AA	BB	BB	BB	AB	AB	BB	AA	BB	AB	BB	AB	AA	AA	AA	AA	AA	BB	AA	AA	BB	BB	BB	BB	AA	AA	BB	AA	BB	BB	BB	BB	BB	BB	AA	BB	BB	BB	BB	AA	BB	AA	BB
bin1674	7	11.35	40.7	BB	BB	BB	AA	BB	BB	BB	AB	AB	BB	AA	BB	AB	BB	AB	AA	AA	AA	AA	AA	BB	AA	AA	BB	BB	BB	BB	AA	AA	BB	AA	BB	BB	BB	BB	BB	BB	AA	BB	BB	BB	BB	AA	BB	AA	BB
bin1675	7	11.85	41.4	BB	BB	BB	AA	BB	BB	BB	AB	AB	BB	AA	BB	AB	BB	AB	AA	AB	AA	AA	AA	BB	AA	AA	BB	BB	BB	BB	AA	AA	BB	AA	BB	BB	BB	BB	BB	BB	AA	BB	BB	BB	BB	AA	BB	AA	BB
bin1676	7	12.25	41.7	BB	BB	BB	AA	BB	BB	BB	AB	AB	BB	AA	BB	AB	BB	AB	AA	AB	AA	AA	AA	BB	AA	AA	BB	BB	BB	BB	AA	AA	BB	AA	BB	BB	BB	BB	BB	BB	AA	BB	BB	BB	BB	AA	BB	AA	BB
bin1677	7	12.85	42.1	BB	BB	BB	AA	BB	BB	BB	AB	AB	BB	AA	BB	AB	BB	AB	AA	AB	AA	AA	AA	BB	AA	AA	BB	BB	BB	BB	AA	AA	BB	AA	BB	BB	BB	BB	BB	BB	AA	BB	BB	BB	BB	AA	BB	AA	BB
bin1678	7	13.45	42.4	BB	BB	BB	AA	BB	BB	BB	AB	AB	BB	AA	BB	AB	BB	AB	AA	AB	AA	AA	AA	BB	AA	AA	BB	BB	BB	BB	AA	AA	BB	AA	BB	BB	BB	BB	BB	BB	BB	BB	BB	BB	BB	AA	BB	AA	BB
bin1679	7	13.6	42.7	BB	BB	BB	AA	BB	BB	BB	AB	AB	BB	AA	BB	AB	BB	AB	AA	AB	AA	AA	AA	BB	AA	AA	BB	BB	BB	BB	AA	AA	BB	AA	BB	BB	BB	BB	BB	BB	BB	BB	BB	BB	BB	AA	BB	AA	BB
bin1680	7	13.75	43	BB	BB	BB	AA	BB	BB	BB	AB	AB	BB	AA	BB	AB	BB	AB	AA	AB	AA	AA	AA	BB	AA	AA	BB	BB	BB	BB	AA	AA	BB	AA	BB	BB	BB	BB	BB	BB	BB	BB	BB	BB	BB	AA	BB	AA	BB
bin1681	7	13.85	43.3	BB	BB	BB	AA	BB	BB	BB	AB	AB	BB	AA	BB	AB	BB	AB	AA	AB	AA	AA	AA	BB	AA	AA	BB	BB	BB	BB	AA	AA	BB	AA	BB	BB	BB	BB	BB	BB	BB	BB	BB	BB	BB	AA	BB	AA	BB
bin1682	7	13.95	43.6	BB	BB	BB	AA	BB	BB	BB	AB	AB	BB	AA	BB	AB	BB	AB	AA	AB	AA	AA	AA	BB	AA	AA	BB	BB	BB	AA	AA	AA	BB	AA	BB	BB	BB	BB	BB	BB	BB	BB	BB	BB	BB	AA	BB	AA	BB
bin1683	7	14.05	44	BB	BB	BB	AA	BB	BB	BB	AB	AB	BB	AA	BB	AB	BB	AB	AA	AB	AA	AA	AA	BB	AA	AA	BB	BB	BB	AA	AA	AA	BB	AA	BB	BB	BB	BB	BB	BB	AA	BB	BB	BB	BB	AA	BB	AA	BB
bin1684	7	14.15	44.3	BB	BB	BB	AA	BB	BB	BB	AB	AB	BB	AA	BB	AB	BB	AB	AA	AB	AA	AA	AA	BB	AA	AA	BB	BB	BB	AA	AA	AA	BB	AA	BB	BB	BB	BB	BB	BB	AA	BB	BB	BB	BB	AA	BB	AA	BB
bin1685	7	14.25	44.7	BB	BB	BB	AA	BB	BB	BB	AA	AB	BB	AA	BB	AA	BB	AB	AA	AB	AA	AA	AA	BB	AA	AA	BB	BB	BB	AA	AA	AA	BB	AA	BB	BB	BB	BB	BB	BB	AA	BB	BB	BB	BB	AA	BB	AA	BB
bin1686	7	14.35	45	BB	BB	BB	AA	BB	BB	BB	AA	AB	BB	AA	BB	AA	BB	AB	AA	AB	AA	AA	AA	BB	AA	AA	BB	BB	BB	AA	AA	AA	BB	AA	BB	BB	BB	BB	BB	BB	AA	BB	BB	BB	BB	AA	BB	AA	BB
bin1687	7	14.8	45.4	BB	BB	BB	AA	BB	BB	BB	AA	AB	BB	AA	BB	AA	BB	AB	AA	AA	AA	AA	AA	BB	AA	AA	BB	BB	BB	AA	AA	AA	BB	AA	BB	BB	BB	BB	BB	BB	AA	BB	BB	BB	BB	AA	BB	AA	BB
bin1688	7	15.3	45.8	BB	BB	BB	AA	BB	BB	BB	AA	AA	BB	AA	BB	AA	BB	AA	AA	AA	AA	AA	AA	BB	AA	AA	BB	BB	BB	AA	AA	AA	BB	AA	BB	BB	BB	BB	BB	BB	AA	BB	BB	BB	BB	AA	BB	AA	BB
bin1689	7	15.65	46.1	BB	BB	BB	AA	BB	BB	BB	AA	AA	BB	AA	BB	AA	BB	AA	AA	AA	AA	AA	AA	BB	AA	AA	BB	BB	BB	AA	AA	AA	BB	AA	BB	BB	BB	BB	BB	BB	AA	BB	BB	BB	BB	AA	BB	AA	BB
bin1690	7	15.95	46.4	BB	BB	BB	AA	BB	BB	BB	AA	AA	BB	AA	BB	AA	BB	AA	AA	AA	AA	AA	AA	BB	AA	AA	BB	BB	BB	AA	AA	AA	BB	AA	BB	BB	BB	BB	BB	BB	AA	BB	BB	BB	BB	AA	BB	AA	BB
bin1691	7	16.05	46.8	BB	BB	BB	AA	BB	BB	BB	AA	AA	BB	AA	BB	AA	BB	AA	AA	AA	AA	AA	AA	BB	AA	AA	BB	BB	BB	AA	AA	AA	BB	AA	BB	BB	BB	BB	BB	BB	AA	BB	BB	BB	BB	AA	BB	AA	BB
bin1692	7	16.15	47.1	BB	BB	BB	AA	BB	BB	BB	AA	AA	BB	AA	BB	AA	BB	AA	AA	AA	AA	AA	AA	BB	AA	AA	BB	BB	BB	AA	AA	AA	BB	AA	BB	BB	BB	BB	BB	BB	AA	BB	BB	BB	BB	AA	BB	AA	BB
bin1693	7	16.25	47.5	BB	BB	BB	AA	BB	BB	BB	AA	AA	BB	AA	BB	AA	BB	AA	AA	AA	AA	AA	AA	BB	AA	AA	BB	BB	BB	AA	AA	AA	BB	AA	BB	BB	BB	BB	BB	BB	AA	BB	BB	BB	BB	AA	BB	AA	BB
bin1694	7	16.45	47.8	BB	BB	BB	AA	BB	BB	BB	AA	AA	BB	AA	BB	AA	BB	AA	AA	AA	AA	AA	AA	BB	AA	AA	BB	BB	BB	AA	AA	AA	BB	AA	BB	BB	BB	BB	BB	BB	AA	BB	BB	BB	BB	AA	BB	AA	BB
bin1695	7	16.65	48.2	BB	BB	BB	AA	BB	BB	BB	AA	AA	BB	AA	BB	AA	BB	AA	AA	AA	AA	AA	AA	BB	AA	AA	BB	BB	BB	AA	AA	AA	BB	AA	BB	BB	BB	BB	BB	BB	AA	BB	BB	BB	BB	AA	BB	AA	BB
bin1696	7	16.75	48.5	BB	BB	BB	AA	BB	BB	BB	AA	AA	BB	AA	BB	AA	BB	AA	AA	AA	AA	AA	AA	BB	AA	AA	BB	BB	BB	AA	AA	AA	BB	AA	BB	BB	BB	BB	BB	BB	AA	BB	BB	BB	BB	AA	BB	AA	BB
bin1697	7	16.85	49	BB	BB	BB	AA	BB	BB	BB	AA	AA	BB	AA	BB	AA	BB	AA	AA	AA	AA	AA	AA	BB	AA	AA	BB	BB	BB	AA	AA	AA	BB	AA	BB	BB	BB	BB	BB	BB	AA	BB	BB	BB	BB	AA	BB	AA	BB
bin1698	7	16.95	49.5	BB	BB	BB	AA	BB	BB	BB	AA	AA	BB	AA	BB	AA	BB	AA	AA	AA	AA	AA	AA	BB	AA	AA	BB	BB	BB	AA	AA	AA	BB	AA	BB	BB	BB	BB	BB	BB	AA	BB	BB	BB	BB	AA	BB	AA	BB
bin1699	7	17.05	49.8	BB	BB	BB	AA	BB	BB	BB	AA	AA	BB	AA	BB	AA	BB	AA	AA	AA	AA	AA	AA	BB	AA	AA	AA	BB	BB	AA	AA	AA	BB	AA	BB	BB	BB	BB	BB	BB	AA	BB	BB	BB	BB	AA	BB	AA	BB
bin1700	7	17.15	50.3	BB	BB	BB	AA	BB	BB	BB	AA	AA	BB	AA	BB	AA	BB	AA	AA	AA	AA	AA	AA	BB	AA	AA	AA	BB	BB	AA	AA	AA	BB	AA	BB	BB	BB	BB	BB	BB	AA	BB	BB	BB	BB	AA	BB	AA	BB
bin1701	7	17.3	50.8	BB	BB	BB	AA	BB	BB	BB	AA	AA	BB	AA	BB	AA	BB	AA	AA	AA	AA	AA	AA	BB	AA	AA	AA	BB	BB	AA	AA	AA	BB	AA	BB	BB	BB	BB	BB	BB	AA	BB	BB	BB	BB	AA	BB	AA	BB
bin1702	7	17.5	51.2	BB	BB	BB	AA	BB	BB	BB	AA	AA	BB	AA	BB	AA	BB	AA	BB	AA	AA	AA	AA	BB	AA	AA	AA	BB	BB	AA	AA	AA	BB	AA	BB	BB	BB	BB	BB	BB	AA	BB	BB	BB	BB	AA	BB	AA	BB
bin1703	7	17.7	51.6	BB	BB	BB	BB	BB	BB	BB	AA	AA	BB	AA	BB	AA	BB	AA	BB	AA	AA	AA	AA	BB	AA	AA	AA	BB	BB	AA	AA	AA	BB	AA	BB	BB	BB	BB	BB	BB	AA	BB	BB	BB	BB	AA	BB	AA	BB
bin1704	7	17.85	52.1	BB	BB	BB	BB	BB	BB	BB	AA	AA	BB	AA	BB	AA	BB	AA	BB	AA	AA	AA	AA	BB	AA	AA	BB	BB	BB	AA	AA	AA	BB	AA	BB	BB	BB	BB	AA	BB	AA	BB	BB	BB	BB	AA	BB	AA	BB
bin1705	7	17.95	52.5	BB	BB	BB	BB	BB	BB	BB	AA	AA	BB	AA	BB	AA	BB	AA	BB	AA	AA	AA	AA	BB	AA	AA	BB	BB	BB	AA	AA	AA	BB	AA	BB	BB	BB	BB	AA	BB	AA	BB	BB	BB	BB	AA	BB	AA	BB
bin1706	7	18.05	52.8	BB	BB	BB	BB	BB	BB	BB	AA	AA	BB	AA	BB	AA	BB	AA	BB	AA	AA	AA	AA	BB	AA	AA	BB	BB	BB	AA	AA	AA	BB	AA	BB	BB	BB	BB	AA	BB	AA	BB	BB	BB	BB	AA	BB	AA	BB
bin1707	7	18.15	53.1	BB	BB	BB	BB	BB	BB	BB	AA	AA	BB	AA	BB	AA	BB	AA	BB	AA	AA	AA	AA	BB	AA	AA	BB	BB	BB	AA	AA	AA	BB	AA	BB	BB	BB	BB	BB	BB	AA	BB	BB	BB	BB	AA	BB	AA	BB
bin1708	7	18.25	53.7	BB	BB	BB	BB	BB	BB	BB	AA	AA	BB	AA	BB	AA	BB	AA	BB	AA	AA	AA	AA	BB	AA	AA	BB	BB	BB	AA	AA	AA	BB	AA	BB	BB	BB	BB	BB	BB	AA	BB	BB	BB	BB	AA	BB	AA	BB
bin1709	7	18.35	54	BB	BB	BB	BB	BB	BB	BB	AA	AA	BB	AA	BB	AA	BB	AA	BB	AA	AA	AA	AA	BB	AA	AA	BB	BB	BB	AA	AA	AA	BB	AA	BB	BB	BB	BB	BB	BB	AA	BB	BB	BB	BB	AA	BB	AA	BB
bin1710	7	18.45	54.3	BB	BB	BB	BB	BB	BB	BB	AA	AA	BB	AA	BB	AA	BB	AA	BB	AA	AA	AA	AA	BB	AA	AA	BB	BB	BB	AA	AA	AA	BB	AA	BB	BB	BB	BB	BB	BB	AA	BB	BB	BB	BB	BB	BB	AA	BB
bin1711	7	18.55	54.6	BB	BB	BB	BB	BB	BB	BB	AA	AA	BB	AA	BB	AA	BB	AA	BB	AA	AA	AA	AA	BB	AA	AA	BB	BB	BB	AA	AA	AA	BB	AA	BB	BB	BB	BB	BB	BB	BB	BB	BB	BB	BB	BB	BB	AA	BB
bin1712	7	18.65	55	BB	BB	BB	BB	BB	BB	BB	AA	AA	BB	AA	BB	AA	BB	AA	BB	AA	AA	AA	AA	BB	AA	AA	BB	BB	BB	AA	AA	AA	BB	AA	BB	BB	BB	BB	BB	BB	BB	BB	BB	BB	BB	BB	BB	AA	BB
bin1713	7	18.75	55.3	BB	BB	BB	BB	BB	BB	BB	AA	AA	BB	AA	BB	AA	BB	AA	BB	AA	AA	AA	AA	BB	AA	AA	BB	BB	BB	AA	AA	AA	BB	AA	BB	BB	BB	BB	BB	BB	BB	BB	BB	BB	BB	BB	BB	AA	BB
bin1714	7	18.85	55.7	BB	BB	BB	BB	BB	BB	BB	AA	AA	BB	AA	BB	AA	BB	AA	BB	AA	AA	AA	AA	BB	AA	AA	BB	BB	BB	AA	AA	AA	BB	AA	BB	BB	BB	BB	BB	BB	BB	BB	BB	BB	BB	BB	BB	AA	BB
bin1715	7	18.95	56	BB	BB	BB	BB	BB	BB	BB	AA	AA	BB	AA	BB	AA	BB	AA	BB	AA	BB	AA	AA	BB	AA	AA	BB	BB	BB	AA	AA	AA	BB	AA	BB	BB	BB	BB	BB	BB	BB	BB	BB	BB	BB	BB	BB	AA	BB
bin1716	7	19.05	56.3	BB	BB	BB	BB	BB	BB	BB	AA	AA	BB	AA	BB	AA	BB	AA	BB	AA	BB	AA	AA	BB	AA	AA	BB	BB	BB	AA	AA	AA	BB	AA	BB	BB	BB	BB	BB	BB	BB	BB	BB	BB	BB	BB	BB	AA	BB
bin1717	7	19.15	57	BB	BB	BB	BB	BB	BB	BB	AA	AA	BB	AA	BB	AA	BB	AA	BB	AA	BB	AA	AA	BB	AA	AA	BB	BB	BB	AA	AA	AA	BB	AA	BB	BB	BB	BB	BB	BB	BB	BB	BB	BB	BB	BB	BB	AA	BB
bin1718	7	19.25	57.3	BB	BB	BB	BB	BB	BB	BB	AA	AA	BB	AA	BB	AA	BB	AA	BB	AA	BB	AA	AA	BB	AA	AA	BB	BB	BB	AA	AA	AA	BB	AA	BB	BB	BB	BB	BB	BB	BB	BB	BB	BB	BB	BB	BB	AA	BB
bin1719	7	19.35	57.5	BB	BB	BB	BB	BB	BB	BB	AA	AA	BB	AA	BB	AA	BB	AA	BB	AA	BB	AA	AA	BB	AA	AA	BB	BB	BB	AA	AA	AA	BB	AA	BB	BB	BB	BB	BB	BB	BB	BB	BB	BB	BB	BB	BB	AA	BB
bin1720	7	19.45	58.3	BB	BB	BB	BB	BB	BB	BB	AA	AA	BB	AA	BB	AA	BB	AA	BB	AA	BB	AA	AA	BB	AA	AA	BB	BB	BB	AA	AA	AA	BB	AA	BB	BB	BB	BB	BB	BB	BB	BB	BB	BB	BB	BB	BB	AA	BB
bin1721	7	19.55	58.8	BB	BB	BB	BB	BB	AA	BB	AA	AA	BB	AA	BB	AA	BB	AA	BB	AA	BB	AA	AA	BB	AA	AA	BB	BB	BB	AA	AA	AA	BB	AA	BB	BB	BB	BB	BB	BB	BB	BB	BB	BB	BB	BB	BB	AA	BB
bin1722	7	19.75	59.1	BB	BB	BB	BB	BB	AA	BB	AA	AA	BB	BB	BB	AA	BB	AA	BB	AA	BB	AA	AA	BB	AA	AA	BB	BB	BB	AA	AA	AA	BB	AA	BB	BB	BB	BB	BB	BB	BB	BB	BB	BB	BB	BB	BB	AA	BB
bin1723	7	19.95	59.4	BB	BB	BB	BB	BB	AA	BB	AA	AA	BB	BB	BB	AA	BB	AA	BB	AA	BB	AA	AA	BB	AA	AA	BB	BB	BB	AA	AA	AA	BB	AA	BB	BB	BB	BB	BB	BB	BB	BB	BB	BB	BB	BB	BB	AA	BB
bin1724	7	20.05	59.7	BB	BB	BB	BB	BB	AA	BB	AA	AA	BB	BB	BB	BB	BB	BB	BB	AA	BB	AA	AA	BB	AA	AA	BB	BB	BB	AA	AA	AA	BB	AA	BB	BB	BB	BB	BB	BB	BB	BB	AA	BB	BB	BB	BB	AA	BB
bin1725	7	20.15	60.1	BB	AA	BB	BB	BB	AA	BB	AA	AA	BB	BB	BB	BB	BB	BB	BB	AA	BB	AA	AA	BB	AA	AA	BB	BB	BB	AA	AA	AA	BB	AA	BB	BB	BB	BB	BB	BB	BB	BB	AA	BB	BB	BB	BB	AA	BB
bin1726	7	20.25	60.4	BB	AA	BB	BB	BB	AA	BB	AA	AA	BB	BB	BB	BB	BB	BB	BB	AA	BB	AA	AA	BB	AA	AA	BB	BB	BB	AA	AA	AA	BB	AA	BB	BB	BB	BB	BB	BB	BB	BB	AA	BB	BB	BB	BB	BB	BB
bin1727	7	20.35	61	BB	AA	BB	BB	BB	AA	BB	AA	AA	BB	BB	BB	BB	BB	BB	BB	AA	BB	AA	AA	BB	AA	AA	BB	BB	BB	AA	AA	AA	BB	AA	BB	BB	BB	BB	BB	BB	BB	BB	AA	BB	BB	BB	BB	BB	BB
bin1728	7	20.45	61.3	BB	AA	BB	BB	BB	AA	BB	AA	AA	AA	BB	BB	BB	BB	BB	BB	AA	BB	AA	AA	BB	AA	AA	BB	BB	BB	AA	AA	AA	BB	AA	BB	BB	BB	BB	BB	BB	BB	BB	AA	BB	BB	BB	BB	BB	BB
bin1729	7	20.55	61.7	BB	AA	BB	BB	BB	AA	BB	AA	AA	AA	BB	BB	BB	BB	BB	BB	AA	BB	AA	AA	BB	AA	AA	BB	BB	BB	AA	AA	AA	BB	AA	BB	BB	BB	BB	BB	BB	BB	BB	AA	BB	BB	BB	BB	BB	BB
bin1730	7	20.65	62.1	BB	AA	BB	BB	BB	AA	BB	AA	AA	AA	BB	BB	BB	BB	BB	BB	AA	BB	AA	AA	BB	AA	AA	BB	BB	BB	AA	AA	AA	BB	AA	BB	BB	BB	BB	BB	BB	BB	BB	AA	BB	BB	BB	BB	BB	BB
bin1731	7	20.75	62.7	BB	AA	BB	BB	BB	AA	BB	AA	AA	AA	BB	BB	BB	BB	BB	BB	AA	BB	AA	AA	BB	AA	AA	BB	BB	BB	AA	AA	AA	BB	AA	BB	BB	BB	BB	BB	BB	BB	BB	AA	BB	BB	BB	BB	BB	BB
bin1732	7	20.85	63.1	BB	AA	BB	BB	BB	AA	BB	AA	AA	AA	BB	BB	BB	BB	BB	BB	AA	BB	AA	AA	BB	AA	AA	BB	BB	BB	AA	AA	AA	BB	AA	BB	BB	BB	BB	BB	BB	BB	BB	AA	BB	BB	BB	BB	BB	BB
bin1733	7	20.95	63.8	BB	AA	BB	BB	BB	AA	BB	AA	AA	AA	BB	BB	BB	BB	BB	BB	AA	BB	AA	AA	BB	AA	AA	BB	BB	BB	AA	AA	AA	BB	AA	BB	BB	BB	BB	BB	BB	BB	BB	AA	BB	BB	BB	BB	BB	BB
bin1734	7	21.05	64.2	BB	AA	BB	BB	BB	AA	BB	AA	AA	AA	BB	BB	BB	BB	BB	BB	AA	BB	AA	AA	BB	AA	AA	AA	BB	BB	AA	AA	AA	BB	AA	BB	BB	BB	BB	BB	BB	BB	BB	AA	BB	BB	BB	BB	BB	BB
bin1735	7	21.15	64.9	BB	AA	BB	BB	BB	AA	BB	AA	AA	AA	BB	BB	BB	BB	BB	BB	AA	BB	AA	AA	BB	AA	AA	AA	BB	BB	AA	AA	BB	BB	AA	BB	AA	BB	BB	BB	BB	AA	BB	AA	BB	BB	BB	BB	BB	BB
bin1736	7	21.25	65.4	BB	AA	BB	BB	BB	AA	BB	AA	AA	AA	BB	BB	BB	BB	BB	BB	AA	BB	AA	AA	BB	AA	AA	AA	BB	BB	AA	AA	BB	BB	AA	BB	AA	BB	BB	BB	BB	AA	BB	AA	BB	BB	BB	BB	BB	BB
bin1737	7	21.35	65.9	BB	AA	BB	BB	BB	AA	BB	AA	AA	AA	BB	BB	BB	BB	BB	BB	AA	BB	AA	AA	BB	AA	AA	AA	BB	BB	AA	AA	BB	BB	AA	BB	AA	BB	BB	BB	BB	AA	BB	AA	BB	BB	BB	BB	BB	BB
bin1738	7	21.45	66.2	BB	AA	BB	BB	BB	AA	BB	AA	AA	AA	BB	BB	BB	BB	BB	BB	AA	BB	BB	AA	BB	AA	AA	AA	BB	BB	AA	AA	BB	BB	AA	BB	AA	AA	AA	BB	BB	AA	BB	AA	BB	BB	AA	BB	AA	BB
bin1739	7	21.55	66.9	BB	AA	BB	BB	BB	AA	BB	AA	AA	AA	BB	BB	BB	BB	AA	BB	AA	BB	BB	AA	BB	AA	AA	AA	BB	BB	AA	AA	BB	BB	AA	BB	AA	AA	AA	BB	BB	AA	AA	AA	BB	BB	AA	BB	AA	BB
bin1740	7	21.65	67.3	BB	AA	BB	BB	BB	AA	BB	AA	AA	AA	BB	BB	BB	BB	AA	BB	AA	BB	BB	AA	BB	AA	AA	AA	BB	BB	AA	AA	BB	BB	AA	BB	AA	AA	AA	BB	BB	BB	AA	AA	BB	BB	AA	BB	AA	BB
bin1741	7	21.75	67.6	BB	AA	BB	BB	BB	AA	BB	AA	AA	AA	BB	BB	BB	BB	AA	BB	AA	BB	BB	AA	BB	AA	AA	AA	BB	BB	AA	AA	BB	BB	AA	BB	AA	AA	AA	BB	BB	BB	AA	AA	BB	BB	AA	BB	AA	BB
bin1742	7	21.85	67.9	BB	AA	BB	BB	BB	AA	BB	AA	AA	AA	BB	BB	BB	BB	AA	BB	AA	BB	BB	AA	BB	AA	AA	AA	BB	BB	AA	AA	BB	BB	AA	BB	AA	AA	BB	BB	BB	BB	AA	AA	BB	BB	AA	BB	AA	BB
bin1743	7	21.95	68.3	BB	AA	BB	BB	BB	AA	BB	AA	AA	AA	BB	BB	BB	BB	AA	BB	AA	BB	BB	AA	BB	AA	AA	AA	BB	BB	AA	AA	BB	BB	AA	BB	BB	AA	BB	BB	BB	BB	AA	AA	BB	BB	BB	BB	AA	BB
bin1744	7	22.05	68.6	BB	AA	BB	BB	BB	AA	BB	AA	AA	AA	BB	BB	BB	BB	AA	BB	AA	BB	BB	AA	BB	AA	AA	AA	BB	BB	AA	AA	BB	BB	AA	BB	BB	AA	BB	BB	BB	BB	AA	AA	BB	BB	BB	BB	AA	BB
bin1745	7	22.15	68.6	BB	AA	BB	BB	BB	AA	BB	AA	AA	AA	BB	BB	BB	BB	AA	BB	AA	BB	BB	AA	BB	AA	AA	AA	BB	BB	AA	AA	BB	BB	AA	BB	BB	AA	BB	BB	BB	BB	AA	AA	BB	BB	BB	BB	AA	BB
bin1746	7	22.25	69.3	BB	AA	BB	BB	BB	AA	BB	AA	AA	AA	BB	BB	BB	BB	AA	BB	AA	BB	BB	AA	BB	AA	AA	AA	BB	BB	AA	AA	BB	BB	AA	BB	BB	AA	BB	BB	BB	BB	AA	AA	BB	BB	BB	BB	BB	BB
bin1747	7	22.35	70	BB	AA	BB	BB	BB	AA	BB	AA	AA	AA	BB	BB	BB	BB	AA	BB	AA	BB	BB	AA	BB	AA	AA	AA	BB	BB	AA	AA	BB	BB	AA	BB	BB	AA	BB	BB	BB	BB	AA	AA	BB	BB	BB	BB	BB	BB
bin1748	7	22.45	71	BB	AA	BB	BB	BB	AA	BB	AA	AA	AA	BB	BB	BB	BB	AA	BB	AA	BB	BB	AA	BB	AA	AA	AA	BB	BB	AA	AA	BB	BB	AA	BB	BB	AA	BB	BB	BB	BB	AA	AA	BB	BB	BB	BB	BB	BB
bin1749	7	22.6	71.6	BB	AA	BB	BB	BB	AA	BB	AA	AA	AA	BB	BB	BB	BB	AA	BB	AA	BB	BB	AA	BB	AA	AA	AA	BB	BB	AA	AA	BB	BB	AA	BB	BB	AA	BB	BB	BB	BB	AA	AA	BB	BB	BB	BB	BB	BB
bin1750	7	22.75	72.4	BB	AA	BB	BB	BB	AA	BB	AA	AA	AA	BB	BB	BB	BB	AA	BB	AA	BB	BB	AA	BB	AA	AA	AA	BB	BB	AA	AA	BB	BB	AA	BB	BB	AA	BB	BB	BB	BB	AA	AA	BB	BB	BB	BB	BB	BB
bin1751	7	22.85	72.7	BB	AA	BB	BB	BB	AA	BB	AA	AA	AA	BB	BB	BB	BB	AB	BB	AA	BB	BB	AA	BB	AA	AA	AA	BB	BB	AA	AA	BB	BB	AA	BB	BB	AA	BB	BB	BB	BB	AA	AA	BB	BB	BB	BB	BB	BB
bin1752	7	22.95	73.4	BB	AA	BB	BB	BB	AA	BB	AA	AA	AA	BB	BB	BB	BB	AB	BB	AA	BB	BB	AA	BB	AA	AA	AA	BB	BB	AA	AA	BB	BB	AA	BB	BB	AA	BB	BB	BB	AA	AA	AA	BB	BB	BB	BB	BB	BB
bin1753	7	23.1	73.8	BB	AA	BB	BB	BB	AA	BB	AA	AA	AA	BB	BB	BB	BB	AB	BB	AA	BB	BB	AA	BB	AA	AA	AA	BB	BB	AA	AA	BB	BB	AA	BB	BB	AA	BB	BB	BB	AA	BB	AA	BB	BB	BB	BB	BB	BB
bin1754	7	23.25	74.4	BB	AA	BB	BB	BB	AA	BB	AA	AA	AA	BB	BB	BB	BB	BB	BB	AA	BB	BB	AA	BB	AA	AA	AA	BB	BB	AA	AA	BB	BB	AA	BB	BB	AA	BB	BB	BB	AA	BB	AA	BB	BB	BB	BB	BB	BB
bin1755	7	23.35	74.9	BB	AA	BB	BB	BB	AA	BB	AA	AA	AA	BB	BB	BB	BB	BB	BB	AA	BB	BB	AA	BB	AA	AA	AA	BB	BB	AA	AA	BB	BB	AA	BB	BB	AA	BB	BB	BB	AA	BB	AA	BB	BB	BB	BB	BB	BB
bin1756	7	23.5	75.4	BB	AA	BB	BB	BB	AA	BB	AA	AA	AA	BB	BB	BB	BB	BB	BB	AA	BB	BB	AA	BB	AA	AA	AA	BB	BB	AA	AA	BB	BB	AA	BB	BB	AA	BB	BB	BB	AA	BB	AA	BB	BB	BB	BB	BB	BB
bin1757	7	23.65	75.9	BB	AA	BB	BB	BB	AA	BB	AA	AA	AA	BB	BB	BB	BB	BB	BB	AA	BB	BB	AA	BB	AA	AA	AA	BB	BB	AA	AA	BB	BB	AA	BB	BB	AA	BB	BB	BB	AA	BB	AA	BB	BB	BB	BB	BB	BB
bin1758	7	23.75	76.2	BB	AA	BB	BB	BB	AA	BB	AA	AA	AA	BB	BB	BB	BB	BB	BB	AA	BB	BB	AA	BB	AA	AA	AA	BB	BB	AA	AA	BB	BB	AA	BB	BB	AA	BB	BB	BB	AA	BB	AA	BB	BB	BB	BB	BB	BB
bin1759	7	23.85	76.6	BB	AA	BB	BB	BB	AA	BB	AA	AA	AA	BB	BB	BB	BB	BB	BB	AA	BB	BB	AA	BB	AA	AA	AA	BB	BB	AA	AA	BB	BB	AA	BB	BB	AA	BB	BB	BB	AA	BB	AA	BB	BB	BB	BB	BB	BB
bin1760	7	23.95	77.1	BB	AA	BB	BB	BB	AA	BB	AA	AA	AA	BB	BB	BB	BB	BB	BB	AA	BB	BB	AA	BB	AA	AA	AA	BB	BB	AA	AA	BB	BB	AA	BB	BB	AA	BB	BB	BB	AA	BB	AA	BB	BB	BB	BB	BB	BB
bin1761	7	24.05	77.4	BB	AA	BB	BB	BB	AA	BB	AA	AA	AA	BB	BB	BB	BB	BB	BB	AA	BB	BB	AA	BB	AA	AA	AA	BB	BB	AA	AA	BB	BB	AA	BB	BB	AA	BB	BB	BB	AA	BB	AA	BB	BB	BB	BB	BB	BB
bin1762	7	24.15	77.8	BB	AA	BB	BB	BB	AA	BB	AA	AA	AA	BB	BB	BB	BB	BB	BB	BB	BB	BB	AA	BB	AA	AA	AA	BB	BB	AA	AA	BB	BB	AA	BB	AA	AA	AA	BB	BB	AA	BB	AA	BB	BB	AA	BB	BB	BB
bin1763	7	24.25	78.2	BB	AA	BB	BB	BB	AA	BB	AA	AA	AA	BB	BB	BB	BB	BB	BB	BB	BB	BB	AA	BB	AA	AA	AA	BB	BB	AA	AA	BB	BB	AA	BB	AA	AA	AA	BB	BB	AA	BB	AA	BB	BB	AA	BB	BB	BB
bin1764	7	24.35	78.6	BB	AA	BB	BB	BB	AA	BB	AA	AA	AA	BB	BB	BB	BB	BB	BB	BB	BB	BB	AA	BB	AA	AA	AA	BB	BB	AA	AA	BB	BB	AA	BB	AA	AA	AA	BB	BB	AA	BB	AA	BB	BB	AA	BB	BB	BB
bin1765	7	24.45	79.1	BB	AA	BB	BB	BB	AA	BB	AA	AA	AA	BB	BB	BB	BB	BB	BB	BB	BB	BB	AA	BB	AA	AA	AA	BB	BB	AA	AA	BB	BB	AA	BB	AA	AA	AA	BB	BB	AA	BB	AA	BB	BB	AA	BB	BB	BB
bin1766	7	24.55	79.8	BB	AA	BB	BB	BB	AA	BB	AA	AA	AA	BB	BB	BB	BB	BB	BB	BB	BB	BB	AA	BB	AA	AA	AA	BB	BB	AA	AA	BB	BB	AA	BB	AA	AA	AA	BB	BB	AA	BB	AA	BB	BB	AA	BB	BB	BB
bin1767	7	24.65	80.3	BB	AA	BB	BB	BB	AA	BB	AA	AA	AA	BB	BB	BB	BB	BB	BB	BB	BB	BB	AA	BB	AA	AA	AA	BB	BB	AA	AA	BB	BB	AA	AA	BB	AA	BB	BB	BB	AA	BB	AA	BB	BB	BB	BB	BB	BB
bin1768	7	24.75	80.6	BB	AA	BB	BB	BB	AA	BB	AA	AA	AA	BB	BB	BB	BB	BB	BB	BB	BB	BB	AA	BB	AA	AA	AA	BB	BB	AA	AA	BB	BB	AA	AA	BB	AA	BB	BB	BB	AA	BB	AA	BB	BB	BB	BB	BB	BB
bin1769	7	24.85	81.2	BB	AA	BB	BB	BB	AA	BB	AA	AA	AA	BB	BB	BB	BB	BB	BB	BB	BB	BB	AA	BB	AA	AA	AA	BB	BB	AA	AA	BB	BB	AA	AA	BB	AA	BB	BB	BB	AA	BB	AA	BB	BB	BB	BB	BB	BB
bin1770	7	25	81.5	BB	AA	BB	BB	BB	AA	BB	AA	AA	AA	BB	BB	BB	BB	BB	BB	BB	BB	BB	AA	BB	AA	AA	AA	BB	BB	AA	AA	BB	BB	AA	AA	BB	BB	BB	BB	BB	AA	BB	AA	BB	BB	BB	BB	BB	BB
bin1771	7	25.15	82.2	BB	AA	BB	BB	BB	AA	BB	AA	AA	AA	BB	BB	BB	BB	BB	BB	BB	BB	BB	AA	BB	AA	AA	AA	BB	BB	AA	AA	BB	BB	AA	AA	BB	BB	BB	BB	BB	AA	BB	AA	BB	BB	BB	BB	BB	BB
bin1772	7	25.25	82.6	BB	AA	BB	BB	BB	AA	BB	AA	AA	AA	BB	BB	BB	BB	BB	BB	BB	BB	BB	AA	BB	AA	AA	AA	BB	BB	AA	AA	BB	BB	AA	AA	BB	BB	BB	BB	BB	AA	BB	AA	BB	BB	BB	BB	BB	BB
bin1773	7	25.35	83.6	BB	AA	BB	BB	BB	AA	BB	AA	AA	AA	BB	BB	BB	BB	BB	BB	BB	BB	BB	AA	BB	AA	AA	AA	BB	BB	AA	AA	BB	BB	AA	AA	BB	BB	BB	BB	BB	AA	BB	AA	BB	BB	BB	BB	BB	BB
bin1774	7	25.45	83.9	BB	AA	BB	BB	BB	AA	BB	AA	AA	AA	BB	BB	BB	BB	BB	BB	BB	BB	BB	AA	BB	AA	AA	AA	BB	BB	AA	AA	BB	BB	AA	AA	BB	BB	BB	BB	BB	AA	BB	AA	BB	BB	BB	BB	BB	BB
bin1775	7	25.65	84.2	BB	AA	BB	BB	BB	AA	BB	AA	AA	AA	BB	BB	BB	BB	BB	BB	BB	BB	BB	AA	BB	AA	AA	AA	BB	BB	AA	AA	BB	BB	AA	AA	BB	BB	BB	BB	BB	AA	BB	AA	BB	BB	BB	BB	BB	BB
bin1776	7	25.85	84.9	BB	AA	BB	BB	BB	AA	BB	AA	AA	AA	BB	BB	BB	BB	BB	BB	BB	BB	BB	AA	BB	AA	AA	AA	BB	BB	AA	AA	BB	BB	AA	AA	BB	BB	BB	BB	BB	AA	BB	BB	BB	BB	BB	BB	BB	BB
bin1777	7	25.95	86.3	BB	AA	BB	AA	BB	AA	BB	AA	AA	AA	BB	BB	BB	BB	BB	BB	BB	BB	BB	BB	BB	AA	AA	AA	BB	BB	AA	AA	BB	BB	AA	AA	BB	BB	BB	BB	AA	AA	BB	BB	BB	BB	BB	BB	BB	BB
bin1778	7	26.05	87	BB	AA	BB	AA	BB	AA	BB	AA	AA	AA	BB	BB	BB	BB	BB	BB	BB	BB	BB	BB	BB	AA	AA	AA	BB	BB	AA	AA	BB	BB	AA	AA	BB	BB	BB	BB	AA	AA	BB	BB	BB	BB	BB	BB	BB	BB
bin1779	7	26.2	87.7	BB	AA	BB	AA	BB	AA	BB	AA	AA	AA	BB	BB	BB	BB	BB	BB	BB	BB	BB	BB	BB	AA	AA	AA	BB	BB	AA	AA	BB	BB	AA	AA	BB	BB	BB	BB	AA	AA	BB	BB	BB	BB	BB	BB	BB	BB
bin1780	7	26.4	89.1	BB	AA	BB	AA	BB	AA	BB	AA	AA	AA	BB	BB	BB	BB	BB	BB	BB	BB	BB	BB	BB	AA	AA	AA	BB	BB	AA	AA	BB	BB	AA	AA	BB	BB	BB	BB	AA	AA	BB	BB	BB	BB	BB	BB	BB	BB
bin1781	7	26.55	89.4	BB	AA	BB	AA	BB	AA	BB	AA	AA	AA	BB	BB	BB	BB	BB	BB	BB	BB	BB	BB	BB	AA	AA	AA	BB	BB	AA	AA	BB	BB	AA	AA	BB	BB	BB	BB	AA	AA	BB	BB	BB	BB	BB	BB	BB	BB
bin1782	7	26.65	92.6	BB	AA	BB	AA	BB	AA	BB	AA	AA	AA	BB	BB	BB	BB	BB	BB	BB	BB	BB	BB	BB	AA	AA	AA	BB	BB	AA	AA	AA	BB	AA	AA	BB	BB	BB	BB	AA	AA	BB	BB	BB	BB	BB	BB	BB	BB
bin1783	7	26.75	93.2	BB	AA	BB	AA	BB	AA	BB	AA	AA	AA	BB	BB	BB	BB	BB	BB	BB	BB	BB	BB	BB	AA	AA	AA	BB	BB	AA	AA	AA	BB	AA	AA	BB	BB	BB	BB	AA	AA	BB	BB	BB	BB	BB	BB	BB	BB
bin1784	7	26.85	94	BB	AA	BB	BB	BB	AA	BB	AA	AA	AA	BB	BB	BB	BB	AA	BB	BB	BB	BB	BB	BB	AA	AA	AA	BB	BB	AA	AA	AA	BB	AA	AA	BB	BB	BB	BB	AA	AA	AA	BB	BB	BB	BB	BB	BB	BB
bin1785	7	26.95	94.3	BB	AA	BB	BB	BB	AA	BB	AA	AA	AA	BB	BB	AA	BB	AA	AA	BB	BB	BB	BB	BB	AA	AA	AA	BB	BB	AA	AA	AA	BB	AA	AA	BB	BB	BB	BB	AA	AA	AA	BB	BB	BB	BB	BB	BB	BB
bin1786	7	27.05	94.8	BB	AA	BB	BB	BB	AA	BB	AA	AA	AA	BB	BB	AA	BB	AA	AA	BB	BB	BB	BB	BB	AA	AA	AA	BB	BB	AA	AA	AA	BB	AA	AA	BB	BB	BB	BB	AA	AA	AA	BB	BB	BB	BB	BB	BB	BB
bin1787	7	27.15	95.3	BB	AA	BB	BB	BB	AA	BB	AA	AA	AA	BB	BB	AA	BB	AA	AA	BB	BB	BB	BB	BB	AA	AA	AA	BB	BB	AA	AA	AA	BB	AA	AA	BB	BB	BB	BB	AA	AA	AA	BB	BB	BB	BB	BB	BB	BB
bin1788	7	27.4	96.3	BB	AA	BB	BB	BB	AA	BB	AA	AA	AA	BB	BB	AA	BB	AA	AA	BB	BB	BB	BB	BB	AA	AA	AA	BB	BB	AA	AA	AA	BB	AA	AA	BB	BB	BB	BB	AA	AA	AA	BB	BB	BB	BB	BB	BB	BB
bin1789	7	27.65	96.8	BB	AA	BB	BB	BB	AA	BB	AA	AA	AA	BB	BB	AA	BB	AA	AA	BB	BB	BB	BB	BB	AA	AA	AA	BB	BB	AA	AA	AA	BB	AA	AA	BB	BB	BB	AA	AA	AA	AA	BB	BB	BB	BB	BB	BB	BB
bin1790	7	27.75	97.1	BB	AA	BB	BB	BB	AA	BB	AA	AA	AA	BB	BB	AA	BB	AA	AA	BB	BB	BB	BB	BB	AA	AA	AA	BB	BB	AA	AA	AA	BB	AA	AA	BB	BB	BB	AA	AA	AA	AA	BB	BB	BB	BB	BB	BB	BB
bin1791	7	27.95	97.6	BB	AA	BB	BB	BB	AA	BB	AA	AA	AA	BB	BB	AA	BB	AA	AA	BB	BB	BB	BB	BB	AA	AA	AA	BB	BB	AA	AA	AA	BB	AA	AA	BB	BB	BB	AA	AA	AA	AA	BB	BB	BB	BB	BB	BB	BB
bin1792	7	28.15	98.1	BB	AA	BB	BB	BB	AA	BB	AA	AA	AA	BB	BB	AA	BB	AA	AA	BB	BB	BB	BB	BB	AA	AA	AA	BB	BB	AA	AA	AA	BB	AA	AA	BB	BB	BB	AA	AA	AA	AA	BB	BB	BB	BB	BB	BB	BB
bin1793	7	28.3	98.4	BB	AA	BB	BB	BB	AA	BB	AA	AA	AA	BB	BB	AA	BB	AA	AA	BB	BB	BB	BB	BB	AA	AA	AA	BB	BB	AA	AA	AA	BB	AA	AA	BB	BB	BB	AA	AA	AA	AA	BB	BB	BB	BB	BB	BB	BB
bin1794	7	28.45	98.7	BB	AA	BB	BB	BB	AA	BB	AA	AA	AA	BB	BB	AA	BB	AA	AA	BB	BB	BB	BB	AA	AA	AA	AA	BB	BB	AA	AA	AA	BB	AA	AA	BB	BB	BB	AA	AA	BB	AA	BB	BB	BB	BB	BB	BB	BB
bin1795	7	28.55	99.1	BB	AA	BB	BB	BB	BB	BB	AA	AA	AA	BB	BB	AA	BB	AA	AA	BB	BB	BB	BB	AA	AA	AA	AA	BB	BB	AA	AA	AA	BB	AA	AA	BB	BB	BB	AA	AA	BB	AA	BB	BB	BB	BB	BB	BB	BB
bin1796	7	28.65	99.5	BB	AA	BB	BB	BB	BB	BB	AA	AA	AA	BB	BB	AA	BB	AA	AA	BB	BB	BB	BB	AA	AA	AA	AA	BB	BB	AA	AA	AA	BB	AA	AA	BB	BB	BB	AA	AA	BB	AA	BB	BB	BB	BB	BB	BB	BB
bin1797	7	28.75	99.8	BB	AA	BB	BB	BB	BB	BB	BB	AA	AA	BB	BB	AA	AA	AA	AA	BB	BB	BB	BB	AA	AA	AA	AA	BB	BB	AA	AA	AA	BB	AA	AA	BB	BB	BB	AA	AA	BB	AA	BB	BB	BB	BB	BB	BB	BB
bin1798	7	28.85	100.3	BB	AA	BB	BB	BB	BB	BB	BB	AA	AA	BB	BB	AA	AA	AA	AA	BB	BB	BB	BB	AA	AA	AA	AA	BB	BB	AA	AA	AA	BB	AA	AA	BB	BB	BB	AA	AA	BB	AA	BB	BB	BB	BB	BB	BB	BB
bin1799	7	28.95	100.8	BB	AA	BB	BB	BB	BB	BB	BB	AA	AA	BB	BB	BB	AA	AA	AA	BB	BB	BB	BB	AA	AA	AA	AA	AA	BB	AA	AA	AA	BB	AA	AA	BB	BB	BB	AA	AA	BB	AA	BB	BB	BB	BB	BB	BB	BB
bin1800	7	29.05	101.2	BB	AA	BB	BB	BB	BB	BB	BB	AA	AA	BB	BB	BB	AA	AA	AA	BB	BB	BB	BB	AA	AA	AA	AA	AA	BB	AA	AA	AA	BB	AA	AA	BB	BB	BB	AA	AA	BB	AA	BB	BB	BB	BB	BB	BB	BB
bin1801	7	29.15	101.5	BB	AA	BB	BB	BB	BB	BB	BB	AA	AA	BB	BB	BB	AA	AA	BB	BB	BB	BB	BB	AA	AA	BB	AA	AA	BB	AA	AA	AA	BB	AA	AA	BB	BB	BB	BB	AA	BB	AA	BB	BB	BB	BB	BB	BB	BB
bin1802	7	29.25	102.5	BB	AA	BB	BB	BB	BB	BB	BB	AA	BB	BB	BB	BB	AA	BB	BB	BB	BB	BB	BB	AA	AA	BB	AA	AA	BB	BB	AA	AA	BB	AA	AA	BB	BB	BB	BB	AA	BB	BB	BB	BB	BB	BB	BB	BB	BB
bin1803	7	29.35	103.1	BB	AA	BB	BB	BB	BB	BB	BB	AA	BB	BB	BB	BB	AA	BB	BB	BB	BB	BB	BB	AA	AA	BB	AA	AA	BB	BB	AA	AA	BB	AA	AA	BB	BB	BB	BB	AA	BB	BB	BB	BB	BB	BB	BB	BB	BB
bin1804	7	29.45	103.7	BB	AA	BB	BB	BB	BB	BB	BB	AA	BB	BB	BB	BB	AA	BB	BB	BB	BB	BB	BB	AA	AA	BB	AA	AA	BB	BB	AA	AA	BB	AA	AA	BB	BB	BB	BB	AA	BB	BB	BB	BB	BB	BB	BB	BB	BB
bin1805	7	29.55	104.1	BB	AA	BB	BB	BB	BB	BB	BB	AA	BB	BB	BB	BB	AA	BB	BB	BB	BB	BB	BB	AA	AA	AA	AA	AA	BB	BB	AA	AA	BB	AA	AA	BB	BB	BB	BB	AA	BB	BB	BB	BB	BB	BB	BB	BB	BB
bin1806	7	29.65	104.5	BB	AA	BB	BB	BB	BB	BB	BB	AA	BB	BB	BB	BB	AA	BB	BB	BB	BB	BB	BB	AA	AA	AA	AA	AA	BB	BB	AA	AA	BB	AA	AA	BB	BB	BB	BB	AA	BB	BB	BB	BB	BB	BB	BB	BB	BB
bin1807	7	29.8	105.5	BB	AA	BB	BB	BB	BB	BB	BB	AA	BB	BB	BB	BB	AA	BB	BB	BB	BB	BB	BB	AA	AA	AA	AA	AA	BB	BB	AA	AA	BB	AA	AA	BB	BB	BB	BB	AA	BB	BB	BB	BB	BB	BB	BB	BB	BB
bin1808	7	29.95	106.5	BB	AA	BB	BB	BB	BB	BB	BB	AA	BB	BB	BB	BB	AA	BB	BB	BB	BB	BB	BB	AA	AA	AA	AA	AA	BB	BB	AA	AA	BB	AA	AA	BB	BB	BB	BB	AA	BB	BB	BB	BB	BB	BB	BB	BB	BB
bin1809	7	30.05	107.2	BB	AA	BB	AA	BB	BB	BB	BB	AA	BB	BB	BB	BB	AA	BB	BB	BB	BB	BB	BB	AA	AA	AA	AA	AA	BB	BB	AA	AA	BB	AA	AA	BB	BB	BB	BB	AA	BB	BB	BB	BB	BB	BB	BB	BB	BB
bin1810	7	30.2	107.9	BB	AA	BB	AA	BB	BB	BB	BB	AA	BB	BB	BB	BB	AA	BB	BB	BB	BB	BB	BB	AA	AA	AA	AA	AA	BB	BB	AA	AA	BB	AA	AA	BB	BB	BB	BB	AA	BB	BB	BB	BB	BB	BB	BB	BB	BB
bin1811	7	30.35	108.3	BB	AA	BB	AA	BB	BB	BB	BB	AA	BB	BB	BB	BB	AA	BB	BB	BB	BB	BB	BB	AA	AA	AA	AA	BB	BB	BB	AA	BB	BB	AA	BB	BB	BB	BB	BB	AA	BB	BB	BB	BB	BB	BB	BB	BB	BB
bin1812	8	0.05	0	BB	BB	AA	AA	BB	BB	AA	AA	AA	BB	AA	BB	AA	BB	AA	AA	AA	BB	AA	BB	AA	AA	BB	AA	AA	AA	AA	AA	BB	BB	AA	AA	BB	BB	AA	BB	BB	BB	AA	AB	BB	BB	AB	BB	AA	BB
bin1813	8	0.15	1.3	BB	BB	AA	AA	BB	BB	AA	AA	BB	BB	AA	BB	AA	BB	AA	AA	AA	BB	AA	BB	AA	AA	BB	AA	AA	AA	AA	AA	BB	BB	AA	AA	BB	BB	AA	BB	BB	BB	AA	AB	BB	BB	AB	BB	AA	BB
bin1814	8	0.25	2.1	BB	BB	AA	AA	BB	BB	AA	AA	BB	BB	AA	BB	AA	BB	AA	AA	AA	BB	AA	BB	AA	AA	BB	AA	AA	AA	AA	AA	BB	BB	AA	AA	BB	BB	AA	BB	BB	BB	AA	AB	BB	BB	AB	BB	AA	BB
bin1815	8	0.35	2.5	BB	BB	AA	AA	BB	BB	AA	AA	BB	BB	AA	BB	AA	BB	AA	AA	AA	AA	AA	BB	AA	AA	BB	AA	AA	AA	AA	AA	BB	BB	AA	AA	BB	BB	AA	BB	BB	BB	AA	AB	BB	BB	AB	BB	AA	BB
bin1816	8	0.45	3.1	BB	BB	AA	AA	BB	BB	AA	AA	BB	BB	AA	BB	AA	BB	AA	AA	AA	AA	AA	BB	AA	AA	BB	AA	AA	AA	AA	AA	BB	BB	AA	AA	BB	BB	AA	BB	BB	BB	AA	AB	BB	BB	AB	BB	AA	BB
bin1817	8	0.55	3.6	BB	BB	AA	AA	BB	AA	AA	AA	BB	BB	AA	BB	AA	BB	AA	AA	AA	AA	AA	BB	AA	AA	BB	AA	AA	AA	AA	AA	BB	BB	AA	BB	BB	BB	AA	BB	BB	BB	AA	AB	BB	BB	AB	BB	AA	BB
bin1818	8	0.65	4.1	BB	BB	AA	AA	BB	AA	AA	AA	BB	BB	AA	BB	AA	BB	AA	AA	AA	AA	BB	BB	BB	AA	BB	AA	AA	AA	AA	AA	BB	BB	AA	BB	BB	BB	AA	BB	BB	BB	AA	AB	BB	BB	AB	BB	AA	BB
bin1819	8	0.75	4.5	BB	BB	AA	AA	BB	AA	AA	AA	BB	BB	AA	BB	AA	BB	AA	AA	AA	AA	BB	BB	BB	AA	BB	AA	AA	AA	AA	AA	BB	BB	AA	BB	BB	BB	AA	BB	BB	BB	AA	AB	BB	BB	AB	BB	AA	BB
bin1820	8	0.85	5.2	BB	BB	AA	AA	BB	AA	AA	AA	BB	BB	AA	BB	AA	BB	AA	AA	AA	AA	BB	BB	BB	AA	BB	AA	AA	AA	AA	AA	BB	BB	AA	BB	BB	BB	AA	BB	BB	BB	AA	AB	BB	BB	AB	BB	AA	BB
bin1821	8	0.95	6.6	BB	BB	AA	AA	BB	AA	AA	AA	BB	BB	AA	BB	AA	BB	AA	AA	AA	AA	BB	BB	BB	AA	BB	AA	AA	AA	AA	AA	BB	BB	AA	BB	BB	BB	AA	BB	BB	AA	AA	AB	BB	BB	AB	BB	BB	BB
bin1822	8	1.05	8.6	BB	BB	AA	AA	BB	AA	AA	AA	BB	BB	AA	BB	AA	BB	AA	AA	AA	AA	BB	BB	BB	AA	BB	AA	AA	AA	AA	AA	BB	BB	AA	BB	BB	BB	AA	BB	BB	AA	AA	AB	BB	BB	AB	BB	BB	BB
bin1823	8	1.15	9.2	BB	BB	AA	AA	BB	AA	AA	AA	BB	BB	AA	BB	AA	BB	AA	AA	AA	AA	BB	BB	BB	AA	BB	AA	AA	AA	AA	AA	BB	BB	AA	BB	BB	BB	AA	BB	BB	AA	AA	AB	BB	BB	AB	BB	BB	BB
bin1824	8	1.25	10.8	BB	BB	AA	AA	BB	AA	AA	AA	BB	BB	AA	BB	AA	BB	AA	AA	AA	AA	BB	BB	BB	AA	BB	AA	AA	AA	AA	AA	BB	BB	AA	BB	BB	BB	AA	BB	BB	AA	AA	AB	BB	BB	AB	BB	BB	BB
bin1825	8	1.35	11.1	BB	BB	AA	AA	BB	AA	AA	AA	BB	BB	AA	BB	AA	BB	AA	AA	AA	AA	BB	BB	BB	AA	BB	AA	AA	AA	AA	AA	BB	BB	BB	BB	BB	BB	AA	BB	BB	AA	AA	AB	BB	BB	AB	BB	BB	BB
bin1826	8	1.45	11.6	BB	BB	AA	AA	BB	AA	AA	AA	BB	BB	AA	BB	AA	BB	AA	AA	AA	AA	BB	BB	BB	AA	BB	AA	AA	AA	AA	AA	BB	BB	BB	BB	BB	BB	AA	BB	BB	AA	AA	AB	BB	BB	AB	BB	BB	BB
bin1827	8	1.55	12.1	BB	BB	AA	AA	BB	AA	AA	AA	BB	BB	AA	BB	AA	BB	AA	AA	AA	AA	BB	BB	BB	AA	BB	AA	BB	AA	AA	AA	BB	BB	BB	BB	BB	BB	AA	BB	BB	AA	AA	AB	BB	BB	AB	BB	BB	BB
bin1828	8	1.7	12.8	BB	BB	AA	AA	BB	AA	AA	AA	BB	BB	AA	BB	AA	BB	AA	AA	AA	AA	BB	BB	BB	BB	BB	AA	BB	AA	AA	AA	BB	BB	AA	BB	BB	BB	AA	BB	BB	AA	AA	BB	BB	BB	AB	BB	BB	BB
bin1829	8	1.85	13.1	BB	BB	AA	AA	BB	AA	AA	AA	BB	BB	AA	BB	AA	BB	AA	AA	AA	AA	BB	BB	BB	BB	BB	AA	BB	AA	AA	AA	BB	BB	AA	BB	BB	BB	AA	BB	BB	AA	AA	BB	BB	BB	AB	BB	BB	BB
bin1830	8	1.95	13.5	BB	BB	AA	AA	BB	AA	AA	AA	BB	BB	AA	BB	AA	BB	AA	AA	AA	AA	BB	BB	BB	BB	BB	AA	BB	AA	AA	AA	BB	BB	AA	BB	BB	BB	AA	AB	BB	AA	AA	BB	BB	AB	AB	BB	BB	BB
bin1831	8	2.05	13.8	BB	BB	AA	AA	BB	AA	AA	AA	BB	BB	AA	BB	AA	BB	AA	AA	AA	AA	BB	BB	BB	BB	BB	AA	BB	AA	AA	AA	BB	BB	AA	BB	BB	BB	AA	AB	BB	AA	AA	BB	BB	AB	AB	BB	BB	BB
bin1832	8	2.15	14.5	BB	BB	AA	AA	BB	AA	AA	AA	BB	BB	AA	BB	AA	BB	AA	AA	AA	AA	BB	BB	BB	BB	BB	AA	BB	AA	AA	AA	BB	BB	AA	BB	BB	BB	AA	AB	BB	AA	AA	BB	BB	AB	AB	BB	BB	BB
bin1833	8	2.25	15.1	BB	BB	AA	BB	BB	AA	AA	AA	BB	BB	AA	BB	AA	BB	BB	BB	AA	AA	BB	BB	BB	BB	BB	AA	BB	AA	AA	AA	BB	BB	AA	BB	BB	BB	AA	AB	BB	AA	BB	BB	BB	AB	AB	BB	BB	BB
bin1834	8	2.35	15.9	BB	BB	AA	BB	AA	AA	AA	AA	BB	BB	AA	BB	AA	BB	BB	BB	AA	AA	BB	BB	BB	BB	BB	AA	BB	AA	AA	AA	BB	BB	AA	BB	BB	BB	AA	AB	BB	AA	BB	AA	BB	AB	AB	AA	BB	AA
bin1835	8	2.45	16.4	BB	BB	AA	BB	AA	AA	AA	AA	BB	BB	AA	BB	AA	BB	BB	BB	AA	AA	BB	BB	BB	BB	BB	AA	BB	AA	AA	AA	BB	BB	AA	BB	AA	BB	AA	AB	BB	AA	BB	AA	BB	AB	AB	AA	BB	AA
bin1836	8	2.55	17.3	BB	BB	AA	BB	AA	AA	AA	AA	BB	BB	AA	BB	AA	BB	BB	BB	AA	AA	BB	BB	BB	BB	BB	AA	BB	AA	AA	AA	BB	BB	AA	BB	AA	BB	AA	AB	AA	AA	BB	AA	BB	AB	AB	AA	BB	AA
bin1837	8	2.65	18.4	BB	BB	AA	BB	AA	AA	AA	AA	BB	BB	AA	BB	AA	BB	BB	BB	AA	AA	BB	BB	BB	BB	BB	AA	BB	AA	AA	AA	BB	BB	AA	BB	AA	BB	AA	AB	AA	AA	BB	AA	BB	AB	AB	AA	BB	AA
bin1838	8	2.75	18.7	BB	BB	AA	BB	AA	AA	AA	AA	BB	BB	AA	BB	AA	BB	BB	BB	AA	AA	BB	BB	BB	BB	BB	AA	BB	AA	AA	AA	BB	BB	AA	BB	AA	BB	AA	AB	AA	AA	BB	AA	BB	AB	AB	AA	BB	AA
bin1839	8	2.85	19.7	BB	BB	AA	BB	AA	AA	AA	AA	BB	BB	AA	BB	AA	BB	AA	BB	AA	AA	BB	BB	BB	BB	BB	AA	BB	AA	AA	AA	BB	BB	AA	BB	AA	BB	AA	AB	AA	AA	BB	AA	BB	AB	AB	AA	BB	AA
bin1840	8	2.95	20.5	BB	BB	AA	BB	AA	AA	AA	AA	BB	BB	AA	BB	AA	BB	AA	BB	AA	AA	BB	BB	BB	BB	BB	AA	BB	AA	AA	AA	BB	BB	AA	BB	AA	BB	AA	AB	AA	AA	BB	AA	BB	AB	AB	AA	BB	AA
bin1841	8	3.05	21.4	BB	BB	AA	BB	AA	AA	AA	AA	BB	BB	AA	BB	AA	BB	AA	BB	AA	AA	BB	BB	BB	BB	BB	AA	BB	AA	AA	AA	BB	BB	AA	BB	AA	BB	AA	AB	AA	AA	BB	AA	BB	AB	AB	AA	BB	AA
bin1842	8	3.15	22.1	BB	BB	AA	BB	AA	AA	AA	AA	BB	BB	AA	AA	AA	BB	AA	BB	AA	AA	BB	BB	BB	BB	BB	AA	BB	AA	AA	AA	BB	BB	AA	BB	AA	BB	AA	AB	AA	BB	BB	AA	BB	AB	AB	AA	BB	AA
bin1843	8	3.25	22.5	BB	BB	AA	BB	AA	AA	AA	AA	BB	BB	AA	AA	AA	BB	AA	BB	AA	AA	BB	BB	BB	BB	BB	AA	BB	AA	AA	AA	BB	BB	AA	BB	AA	BB	AA	AB	AA	BB	BB	AA	BB	AB	AB	AA	BB	AA
bin1844	8	3.35	23.1	BB	BB	AA	BB	AA	AA	AA	AA	BB	BB	AA	AA	AA	BB	AA	BB	AA	AA	BB	BB	BB	BB	BB	AA	BB	AA	AA	AA	BB	BB	AA	BB	AA	BB	AA	AB	AA	BB	BB	AA	BB	AB	AB	AA	BB	BB
bin1845	8	3.45	23.5	BB	BB	AA	BB	AA	AA	AA	AA	BB	BB	AA	AA	AA	BB	AA	BB	AA	AA	BB	BB	BB	BB	BB	AA	BB	AA	AA	AA	AA	BB	AA	BB	BB	BB	AA	AB	BB	BB	BB	AA	BB	AB	AB	AA	BB	BB
bin1846	8	3.55	24.3	BB	BB	AA	BB	AA	AA	AA	AA	BB	BB	AA	AA	AA	BB	AA	BB	AA	AA	BB	BB	BB	BB	BB	AA	BB	AA	AA	AA	AA	BB	AA	BB	BB	BB	AA	AB	BB	BB	BB	AA	BB	AB	AB	AA	BB	BB
bin1847	8	3.65	24.7	BB	BB	AA	BB	AA	AA	AA	AA	BB	BB	AA	AA	AA	BB	AA	BB	AA	AA	BB	BB	BB	BB	BB	AA	BB	AA	AA	AA	AA	BB	AA	BB	BB	BB	AA	AB	BB	BB	BB	AA	BB	AB	AB	AA	BB	BB
bin1848	8	3.75	25.1	AA	BB	AA	BB	AA	AA	AA	AA	BB	BB	AA	AA	AA	BB	AA	BB	AA	AA	BB	BB	BB	BB	BB	AA	BB	AA	AA	AA	AA	BB	AA	BB	BB	BB	AA	BB	BB	BB	BB	AA	BB	AB	AB	AA	BB	BB
bin1849	8	3.85	25.6	AA	BB	AA	BB	AA	AA	AA	AA	BB	BB	AA	AA	AA	BB	AA	BB	AA	AA	BB	BB	BB	AA	BB	AA	BB	AA	AA	AA	AA	BB	AA	BB	BB	BB	AA	BB	BB	BB	BB	AA	BB	AB	BB	AA	BB	BB
bin1850	8	3.95	25.9	AA	BB	AA	BB	AA	AA	AA	AA	BB	BB	AA	AA	AA	BB	AA	BB	AA	AA	BB	BB	BB	AA	BB	AA	BB	AA	AA	AA	AA	BB	AA	BB	BB	BB	AA	BB	BB	BB	BB	AA	BB	AB	BB	AA	BB	BB
bin1851	8	4.05	26.4	AA	BB	AA	BB	AA	AA	AA	AA	BB	BB	AA	AA	AA	BB	AA	BB	AA	AA	BB	BB	BB	AA	BB	AA	BB	AA	AA	AA	AA	BB	AA	BB	BB	BB	AA	BB	BB	BB	BB	AA	BB	AB	BB	AA	BB	BB
bin1852	8	4.15	26.9	AA	BB	AA	BB	AA	AA	AA	AA	BB	BB	AA	AA	AA	BB	AA	BB	AA	AA	BB	BB	BB	AA	BB	AA	BB	AA	AA	AA	AA	BB	AA	BB	BB	BB	AA	BB	BB	BB	BB	AB	BB	AB	BB	AA	BB	BB
bin1853	8	4.25	27.3	AA	BB	AA	BB	AA	AA	AA	AA	BB	BB	AA	AA	AA	BB	AA	BB	AA	AA	BB	BB	BB	AA	BB	AA	BB	AA	AA	BB	AA	BB	AA	BB	BB	BB	AA	BB	BB	BB	BB	AB	BB	AB	BB	AA	BB	BB
bin1854	8	4.35	27.6	AA	BB	AA	BB	AA	AA	AA	AA	BB	BB	AA	AA	AA	BB	AA	BB	AA	AA	BB	BB	BB	AA	BB	AA	BB	AA	AA	BB	AA	BB	AA	BB	BB	AA	AA	BB	BB	BB	BB	AB	BB	AB	BB	AA	BB	BB
bin1855	8	4.45	28	AA	BB	AA	BB	AA	AA	AA	AA	BB	BB	AA	AA	AA	BB	AA	BB	AA	AA	BB	BB	BB	AA	BB	AA	BB	AA	AA	BB	AA	BB	AA	BB	BB	AA	AA	BB	BB	BB	BB	AB	BB	AB	BB	BB	BB	BB
bin1856	8	4.55	28.6	AA	BB	AA	BB	AA	AA	AA	AA	BB	BB	AA	AA	AA	BB	AA	BB	AA	AA	BB	BB	BB	AA	BB	AA	BB	AA	AA	BB	AA	BB	AA	BB	BB	AA	AA	BB	BB	BB	BB	AB	BB	AB	BB	BB	BB	BB
bin1857	8	4.65	29.1	AA	BB	AA	BB	AA	AA	AA	AA	BB	BB	AA	AA	AA	BB	AA	BB	AA	AA	BB	BB	BB	AA	BB	AA	BB	AA	AA	BB	AA	BB	AA	BB	BB	AA	AA	BB	BB	BB	BB	AB	BB	AB	BB	BB	BB	BB
bin1858	8	4.85	29.5	AA	BB	AA	BB	AA	AA	AA	AA	BB	BB	AA	AA	AA	BB	AA	BB	AA	AA	BB	BB	BB	AA	BB	AA	BB	AA	AA	BB	AA	BB	AA	BB	BB	AA	AA	BB	BB	BB	BB	AB	BB	AB	BB	BB	BB	BB
bin1859	8	5.05	30.6	AA	BB	AA	BB	AA	AA	AA	AA	BB	BB	AA	AA	AA	BB	AA	BB	AA	AA	BB	BB	BB	AA	BB	AA	BB	AA	AA	BB	AA	BB	AA	BB	BB	AA	AA	BB	BB	BB	BB	AB	BB	AB	BB	BB	BB	BB
bin1860	8	5.15	30.9	AA	BB	AA	BB	AA	AA	AA	AA	BB	BB	AA	AA	AA	BB	AA	BB	AA	AA	BB	BB	BB	AA	BB	AA	BB	AA	AA	BB	AA	BB	AA	BB	BB	AA	AA	BB	BB	BB	BB	AB	BB	AB	BB	BB	BB	BB
bin1861	8	5.25	31.7	AA	BB	AA	BB	AA	AA	AA	AA	BB	BB	AA	AA	AA	BB	AA	BB	AA	AA	BB	BB	BB	AA	BB	AA	BB	AA	AA	BB	AA	BB	AA	BB	BB	AA	AA	BB	BB	BB	BB	AB	BB	AB	BB	BB	BB	BB
bin1862	8	5.35	32.1	AA	BB	AA	BB	AA	AA	AA	AA	BB	BB	AA	AA	AA	BB	AA	BB	AA	AA	BB	BB	BB	AA	BB	AA	BB	AA	AA	AA	AA	BB	AA	BB	BB	AA	AA	BB	BB	BB	BB	AB	BB	AB	BB	BB	BB	BB
bin1863	8	5.45	32.5	AA	BB	AA	BB	AA	AA	AA	AA	BB	BB	AA	BB	AA	BB	AA	BB	AA	AA	BB	BB	BB	AA	BB	AA	BB	AA	AA	AA	AA	BB	AA	BB	BB	AA	AA	BB	BB	BB	BB	AB	BB	AB	BB	BB	BB	BB
bin1864	8	5.55	33.2	AA	BB	AA	BB	AA	AA	AA	AA	BB	BB	AA	BB	AA	BB	AA	BB	AA	AA	BB	BB	BB	AA	BB	AA	BB	AA	AA	AA	AA	BB	AA	BB	BB	AA	AA	BB	BB	BB	BB	AB	BB	AB	BB	BB	BB	BB
bin1865	8	5.65	33.9	AA	BB	AA	BB	AA	AA	AA	AA	BB	BB	AA	BB	AA	BB	AA	BB	AA	AA	BB	BB	BB	AA	BB	AA	BB	AA	AA	AA	AA	AA	AA	BB	BB	AA	AA	BB	BB	BB	BB	AB	BB	AB	BB	BB	BB	BB
bin1866	8	5.75	34.3	AA	BB	AA	BB	AA	AA	AA	AA	BB	BB	AA	BB	AA	BB	AA	BB	AA	AA	BB	BB	BB	AA	BB	AA	BB	AA	AA	AA	AA	AA	AA	BB	BB	AA	AA	BB	BB	BB	BB	AB	BB	AB	BB	BB	BB	BB
bin1867	8	5.9	34.8	AA	BB	AA	BB	AA	AA	AA	AA	BB	BB	AA	BB	AA	BB	AA	BB	AA	AA	BB	BB	BB	AA	BB	AA	BB	AA	AA	AA	AA	AA	AA	BB	BB	AA	AA	BB	BB	BB	BB	AB	BB	AB	BB	BB	BB	BB
bin1868	8	6.05	35.3	AA	BB	AA	BB	AA	AA	AA	AA	BB	BB	AA	BB	AA	BB	AA	BB	AA	AA	BB	BB	BB	AA	BB	AA	BB	AA	AA	AA	AA	AA	AA	BB	BB	BB	AA	BB	BB	BB	BB	AB	BB	AB	BB	BB	BB	BB
bin1869	8	6.15	35.7	AA	BB	AA	BB	AA	AA	AA	AA	BB	BB	AA	BB	AA	BB	AA	BB	AA	AA	AA	BB	BB	AA	BB	AA	BB	AA	AA	AA	AA	AA	AA	BB	BB	BB	AA	BB	BB	BB	BB	AB	BB	AB	BB	BB	BB	BB
bin1870	8	6.25	36.1	AA	BB	AA	BB	AA	AA	AA	AA	BB	BB	AA	BB	AA	BB	AA	BB	AA	AA	AA	BB	BB	AA	BB	AA	BB	AA	AA	AA	AA	AA	AA	BB	BB	BB	AA	BB	BB	BB	BB	AB	BB	AB	BB	BB	BB	BB
bin1871	8	6.4	36.5	AA	BB	AA	BB	AA	AA	AA	AA	BB	BB	AA	BB	AA	BB	AA	BB	AA	AA	AA	BB	BB	AA	BB	AA	BB	AA	AA	AA	AA	AA	AA	BB	BB	BB	AA	BB	BB	BB	BB	AB	BB	AB	BB	BB	BB	BB
bin1872	8	6.6	36.8	AA	BB	AA	BB	AA	AA	AA	AA	BB	BB	AA	BB	AA	BB	AA	BB	AA	AA	AA	BB	BB	AA	BB	AA	BB	AA	AA	AA	AA	AA	AA	BB	BB	BB	AA	BB	BB	BB	BB	AB	BB	AB	BB	BB	BB	BB
bin1873	8	6.8	37.1	AA	BB	AA	BB	AA	AA	AA	AA	BB	BB	AA	BB	AA	BB	AA	BB	AA	AA	AA	BB	BB	AA	BB	AA	BB	AA	AA	AA	AA	AA	AA	BB	BB	BB	AA	BB	BB	BB	BB	AB	BB	AB	BB	BB	BB	BB
bin1874	8	7.05	37.4	AA	BB	AA	BB	AA	AA	AA	AA	BB	BB	AA	BB	AA	BB	AA	BB	AA	AA	AA	BB	BB	AA	BB	AA	BB	AA	AA	AA	AA	AA	AA	BB	BB	BB	AA	BB	BB	BB	BB	AB	BB	AB	BB	BB	BB	BB
bin1875	8	7.3	37.7	AA	BB	AA	BB	AA	AA	AA	AA	BB	BB	AA	BB	AA	BB	AA	BB	AA	AA	AA	BB	BB	AA	BB	AA	BB	AA	AA	AA	AA	AA	AA	BB	BB	BB	AA	BB	BB	AA	BB	AB	BB	BB	BB	BB	BB	BB
bin1876	8	7.45	38	AA	BB	AA	BB	AA	AA	AA	AA	BB	BB	AA	BB	AA	BB	AA	BB	AA	AA	AA	BB	BB	AA	BB	AA	BB	AA	AA	AA	AA	AA	AA	BB	BB	BB	AA	BB	BB	AA	BB	AB	BB	BB	BB	BB	BB	BB
bin1877	8	7.65	38.3	AA	BB	AA	BB	AA	AA	AA	AA	BB	BB	AA	BB	AA	BB	AA	BB	AA	AA	AA	BB	BB	AA	BB	AA	BB	AA	AA	AA	AA	AA	AA	BB	BB	BB	AA	BB	BB	AA	BB	AB	BB	BB	BB	BB	BB	BB
bin1878	8	7.85	38.7	AA	BB	AA	BB	AA	AA	AA	AA	BB	BB	AA	BB	AA	BB	AA	BB	AA	AA	AA	BB	BB	AA	BB	AA	BB	AA	AA	AA	AA	AA	AA	BB	BB	BB	AA	BB	BB	AA	BB	AB	BB	BB	BB	BB	BB	BB
bin1879	8	7.95	39.2	AA	BB	AA	BB	AA	AA	AA	AA	BB	BB	AA	BB	AA	BB	AA	BB	AA	AA	AA	BB	BB	AA	BB	AA	BB	AA	AA	AA	AA	AA	AA	BB	BB	BB	AA	BB	BB	AA	BB	AB	BB	BB	BB	BB	BB	BB
bin1880	8	8.05	39.6	AA	BB	AA	BB	AA	AA	AA	AA	BB	BB	AA	BB	AA	BB	AA	BB	AA	AA	AA	BB	BB	AA	BB	AA	BB	AA	AA	AA	AA	AA	AA	BB	BB	BB	AA	BB	BB	AA	BB	AB	BB	BB	BB	BB	BB	BB
bin1881	8	8.15	40.1	AA	BB	AA	BB	AA	AA	AA	AA	BB	BB	AA	BB	AA	BB	AA	AA	AA	AA	AA	BB	BB	AA	BB	AA	BB	AA	AA	AA	AA	AA	AA	BB	AA	BB	AA	BB	BB	AA	BB	AB	BB	BB	AB	BB	BB	BB
bin1882	8	8.25	40.5	AA	BB	AA	BB	AA	AA	AA	AA	BB	BB	AA	BB	AA	BB	AA	AA	AA	AA	AA	BB	BB	AA	BB	AA	BB	AA	AA	AA	AA	AA	AA	BB	AA	BB	AA	BB	BB	AA	BB	AB	BB	AA	AB	BB	BB	BB
bin1883	8	8.4	40.8	AA	BB	AA	BB	AA	AA	AA	AA	BB	BB	AA	BB	AA	BB	AA	AA	AA	AA	AA	BB	BB	AA	BB	AA	BB	AA	AA	AA	AA	AA	AA	BB	AA	BB	AA	BB	BB	AA	AA	AB	BB	AA	AB	BB	BB	BB
bin1884	8	8.55	41.2	AA	BB	AA	BB	AA	AA	AA	AA	BB	BB	AA	BB	AA	BB	AA	AA	AA	AA	AA	BB	BB	AA	BB	AA	BB	AA	AA	AA	AA	AA	AA	BB	AA	BB	AA	BB	BB	AA	AA	AB	BB	AA	AB	AA	BB	AA
bin1885	8	8.65	41.6	AA	BB	AA	BB	AA	AA	AA	AA	BB	BB	AA	AA	AA	BB	AA	AA	AA	AA	AA	BB	BB	AA	BB	AA	BB	AA	AA	AA	AA	AA	AA	BB	AA	BB	AA	BB	BB	AA	AA	AB	BB	AA	AB	AA	BB	AA
bin1886	8	8.75	42.2	AA	BB	AA	BB	AA	AA	AA	AA	BB	BB	AA	AA	AA	BB	AA	AA	AA	AA	AA	BB	BB	AA	BB	AA	BB	AA	AA	AA	AA	AA	AA	BB	AA	AA	AA	BB	BB	AA	AA	AB	BB	AA	AB	AA	BB	AA
bin1887	8	8.85	43.7	AA	BB	AA	BB	AA	AA	AA	AA	BB	BB	AA	AA	AA	BB	AA	AA	AA	AA	AA	BB	BB	AA	BB	AA	BB	AA	AA	AA	AA	AA	AA	BB	AA	AA	AA	AA	BB	AA	AA	AB	BB	AA	AB	AA	BB	AA
bin1888	8	8.95	44.5	AA	BB	AA	BB	AA	AA	AA	AA	BB	BB	AA	AA	BB	BB	AA	AA	AA	AA	AA	BB	BB	AA	BB	AA	BB	AA	AA	AA	AA	AA	AA	BB	AA	AA	AA	AA	BB	AA	AA	AB	BB	AA	AB	AA	BB	AA
bin1889	8	9.05	45.2	AA	BB	AA	BB	AA	AA	AA	AA	BB	BB	AA	AA	BB	BB	BB	AA	AA	AA	AA	BB	BB	AA	BB	AA	BB	AA	AA	AA	AA	AA	AA	BB	BB	AA	AA	AA	BB	AA	AA	AB	BB	AA	AB	AB	BB	BB
bin1890	8	9.15	45.7	AA	BB	AA	BB	AA	AA	AA	AA	BB	BB	BB	AA	BB	BB	BB	AA	AA	AA	AA	BB	BB	AA	BB	AA	BB	AA	AA	AA	AA	AA	AA	BB	BB	AA	AA	AA	BB	BB	AA	AB	BB	AA	AB	AB	BB	BB
bin1891	8	9.25	46.1	AA	BB	AA	BB	AA	AA	AA	AA	BB	BB	BB	AA	BB	BB	BB	AA	AA	AA	AA	BB	BB	AA	BB	AA	BB	AA	AA	AA	AA	AA	AA	BB	BB	BB	AA	AA	BB	BB	AA	AB	BB	AA	AB	AB	BB	BB
bin1892	8	9.35	46.5	AA	BB	AA	BB	AA	AA	AA	AA	BB	BB	BB	AA	BB	BB	BB	AA	AA	AA	AA	BB	BB	AA	BB	AA	BB	AA	AA	AA	AA	AA	AA	BB	BB	BB	AA	AA	BB	BB	AA	AB	BB	AA	AB	AB	BB	BB
bin1893	8	9.45	46.8	AA	BB	BB	BB	AA	AA	AA	AA	BB	BB	BB	AA	BB	BB	BB	AA	AA	AA	AA	BB	BB	AA	BB	AA	BB	AA	AA	AA	AA	AA	AA	BB	BB	BB	AA	AA	BB	BB	AA	AB	BB	AA	AB	AB	BB	BB
bin1894	8	9.6	47.1	AA	BB	BB	BB	AA	AA	AA	AA	BB	BB	BB	AA	BB	BB	BB	AA	AA	AA	AA	BB	BB	AA	BB	AA	BB	AA	AA	AA	AA	AA	AA	BB	BB	BB	AA	BB	BB	BB	AA	AB	BB	AA	AB	AB	BB	BB
bin1895	8	9.75	47.5	AA	BB	BB	BB	AA	AA	AA	AA	BB	BB	BB	BB	BB	BB	BB	AA	AA	BB	AA	BB	BB	AA	BB	AA	BB	AA	AA	AA	AA	AA	AA	BB	BB	BB	AA	BB	BB	BB	AA	AB	BB	AA	BB	AB	BB	BB
bin1896	8	9.85	48.2	AA	BB	BB	BB	AA	AA	AA	AA	BB	BB	BB	BB	BB	BB	BB	AA	AA	BB	AA	BB	BB	AA	BB	AA	BB	AA	AA	AA	AA	AA	AA	BB	BB	BB	AA	BB	BB	BB	AA	AB	BB	AA	BB	BB	BB	BB
bin1897	8	9.95	48.7	AA	BB	BB	BB	AA	AA	AA	AA	BB	BB	BB	BB	BB	BB	BB	AA	AA	BB	AA	BB	BB	AA	BB	AA	BB	AA	AA	AA	AA	AA	AA	BB	BB	BB	AA	BB	BB	BB	AA	AB	BB	AA	BB	BB	BB	BB
bin1898	8	10.05	49.2	AA	BB	BB	BB	AA	AA	AA	AA	BB	BB	BB	BB	BB	BB	BB	AA	AA	BB	AA	BB	BB	AA	BB	AA	BB	AA	AA	AA	AA	AA	AA	BB	BB	BB	AA	BB	BB	BB	AA	AB	BB	AA	BB	BB	BB	BB
bin1899	8	10.15	49.6	AA	BB	BB	BB	AA	AA	AA	AA	BB	BB	BB	BB	BB	BB	BB	AA	AA	BB	AA	BB	BB	AA	BB	AA	BB	AA	AA	AA	AA	AA	AA	BB	BB	BB	AA	BB	BB	BB	AA	AB	BB	AA	BB	BB	BB	BB
bin1900	8	10.25	50	AA	BB	BB	BB	AA	AA	AA	AA	BB	BB	BB	BB	BB	BB	BB	AA	AA	BB	AA	BB	BB	AA	BB	AA	BB	AA	AA	AA	AA	AA	AA	BB	BB	BB	AA	BB	BB	BB	AA	AB	BB	BB	BB	BB	BB	BB
bin1901	8	10.35	50.4	AA	BB	BB	BB	AA	AA	AA	AA	BB	BB	BB	BB	BB	BB	BB	AA	AA	BB	AA	BB	BB	AA	BB	AA	BB	AA	AA	BB	AA	AA	AA	BB	BB	BB	AA	BB	BB	BB	AA	AB	BB	BB	BB	BB	BB	BB
bin1902	8	10.5	50.7	AA	BB	BB	BB	AA	AA	AA	AA	BB	BB	BB	BB	BB	BB	BB	AA	AA	BB	AA	BB	BB	AA	BB	AA	BB	AA	AA	BB	AA	AA	AA	BB	BB	BB	AA	BB	BB	BB	AA	AB	BB	BB	BB	BB	BB	BB
bin1903	8	10.7	51.1	AA	BB	BB	BB	AA	AA	AA	AA	BB	BB	BB	BB	BB	BB	BB	AA	AA	BB	AA	BB	BB	AA	BB	AA	BB	AA	AA	BB	AA	AA	AA	BB	BB	BB	AA	BB	BB	BB	AA	AB	BB	BB	BB	BB	BB	BB
bin1904	8	10.85	51.4	AA	BB	BB	BB	AA	AA	AA	AA	BB	BB	BB	BB	BB	BB	BB	AA	AA	BB	AA	BB	BB	AA	BB	AA	BB	AA	AA	BB	AA	AA	AA	BB	BB	BB	AA	BB	BB	BB	AA	AB	BB	BB	BB	BB	BB	BB
bin1905	8	12	51.8	AA	BB	BB	BB	AA	AA	AA	AA	BB	BB	BB	BB	BB	BB	BB	AA	AA	BB	AA	BB	BB	AA	BB	AA	BB	AA	AA	BB	AA	AA	AA	BB	BB	BB	AA	BB	BB	BB	AA	AB	BB	BB	BB	BB	BB	BB
bin1906	8	13.7	52.2	AA	BB	BB	BB	AA	AA	AA	AA	BB	BB	BB	BB	BB	BB	BB	AA	AA	BB	AA	BB	BB	AA	BB	AA	BB	AA	AA	BB	AA	AA	AA	BB	BB	BB	AA	BB	BB	BB	AA	AB	BB	BB	BB	BB	BB	BB
bin1907	8	14.35	52.6	AA	BB	BB	BB	AA	AA	AA	AA	BB	BB	BB	BB	BB	BB	BB	AA	AA	BB	AA	BB	BB	AA	BB	AA	BB	AA	AA	BB	AA	AA	AA	BB	BB	BB	AA	BB	BB	BB	AA	AB	BB	BB	BB	BB	BB	BB
bin1908	8	14.45	52.9	AA	BB	BB	BB	AA	AA	AA	AA	BB	BB	BB	BB	BB	BB	BB	AA	AA	BB	AA	BB	BB	AA	BB	AA	BB	AA	AA	BB	AA	AA	AA	BB	BB	BB	AA	BB	BB	BB	AA	AB	BB	BB	BB	BB	BB	BB
bin1909	8	14.55	53.2	AA	BB	BB	BB	AA	AA	AA	AA	BB	BB	BB	BB	BB	BB	BB	AA	AA	BB	AA	BB	BB	AA	BB	AA	BB	AA	AA	BB	AA	AA	AA	BB	BB	BB	AA	BB	BB	BB	AA	AB	BB	BB	BB	BB	BB	BB
bin1910	8	15	54.9	AA	BB	BB	BB	AA	AA	AA	AA	BB	BB	BB	BB	BB	BB	BB	AA	AA	BB	AA	BB	BB	AA	BB	AA	BB	AA	AA	BB	AA	AA	AA	BB	BB	BB	AA	BB	BB	BB	AA	AB	BB	BB	BB	BB	BB	BB
bin1911	8	15.45	55.2	AA	BB	BB	BB	AA	AA	AA	AA	BB	BB	BB	BB	BB	BB	BB	AA	AA	BB	AA	BB	BB	AA	BB	AA	BB	AA	AA	BB	AA	AA	AA	BB	BB	BB	AA	BB	BB	BB	AA	AB	BB	BB	BB	BB	BB	BB
bin1912	8	15.55	55.9	AA	BB	BB	BB	AA	AA	AA	AA	BB	BB	BB	BB	BB	BB	BB	AA	AA	BB	AA	BB	BB	AA	BB	AA	BB	AA	AA	BB	AA	AA	AA	BB	BB	BB	AA	BB	BB	BB	AA	AB	BB	BB	BB	BB	BB	BB
bin1913	8	15.65	56.2	AA	BB	BB	BB	AA	AA	AA	AA	BB	BB	BB	BB	BB	BB	BB	AA	AA	BB	AA	BB	BB	AA	BB	AA	BB	AA	AA	BB	AA	AA	AA	BB	BB	BB	AA	BB	BB	BB	AA	AB	BB	BB	BB	BB	BB	BB
bin1914	8	15.75	56.5	AA	BB	BB	BB	AA	AA	AA	AA	AA	BB	BB	BB	BB	BB	BB	AA	AA	BB	AA	BB	BB	AA	BB	AA	BB	AA	AA	BB	AA	AA	AA	BB	BB	BB	AA	BB	BB	BB	AA	AB	BB	BB	BB	BB	BB	BB
bin1915	8	15.85	56.8	AA	BB	BB	BB	AA	AA	AA	BB	AA	BB	BB	BB	BB	BB	BB	AA	AA	BB	AA	BB	BB	AA	BB	AA	BB	AA	AA	BB	AA	AA	AA	BB	BB	BB	AA	BB	BB	BB	AA	AB	BB	BB	BB	BB	BB	BB
bin1916	8	16.15	57.5	AA	BB	BB	BB	AA	AA	AA	BB	AA	BB	BB	BB	BB	BB	BB	AA	AA	BB	AA	BB	BB	AA	BB	AA	BB	AA	AA	BB	AA	AA	AA	BB	BB	BB	AA	BB	BB	BB	AA	AB	BB	BB	BB	BB	BB	BB
bin1917	8	16.45	58.9	AA	BB	BB	BB	AA	AA	AA	BB	AA	BB	BB	BB	BB	BB	BB	AA	AA	BB	AA	BB	BB	AA	BB	AA	BB	AA	AA	BB	AA	AA	AA	BB	BB	BB	AA	BB	BB	BB	AA	AB	BB	BB	BB	BB	BB	BB
bin1918	8	16.55	59.6	AA	BB	BB	BB	AA	AA	AA	BB	AA	BB	BB	BB	BB	BB	BB	AA	AA	BB	AA	BB	BB	AA	BB	AA	BB	AA	AA	BB	AA	AA	AA	BB	BB	BB	AA	BB	BB	BB	AA	AB	BB	BB	BB	BB	BB	BB
bin1919	8	16.65	60.2	AA	BB	BB	BB	AA	AA	AA	BB	AA	BB	BB	BB	BB	BB	BB	AA	AA	BB	AA	BB	BB	AA	BB	AA	BB	AA	AA	BB	AA	AA	AA	BB	BB	BB	AA	BB	BB	BB	AA	AB	BB	BB	BB	BB	BB	BB
bin1920	8	16.75	60.6	AA	BB	BB	BB	AA	AA	AA	BB	AA	BB	BB	BB	BB	BB	BB	AA	AA	BB	AA	BB	BB	AA	BB	AA	BB	AA	AA	BB	AA	AA	AA	BB	BB	BB	AA	BB	BB	BB	AA	AB	BB	BB	BB	BB	BB	BB
bin1921	8	16.85	60.9	AA	BB	BB	BB	AA	AA	AA	BB	AA	BB	BB	BB	BB	BB	BB	AA	AA	BB	AA	BB	BB	AA	BB	AA	BB	AA	AA	BB	AA	AA	AA	BB	BB	BB	AA	BB	BB	BB	AA	AB	BB	BB	BB	BB	BB	BB
bin1922	8	16.95	61.2	AA	BB	BB	BB	AA	AA	AA	BB	AA	BB	BB	BB	BB	BB	BB	AA	AA	BB	AA	BB	BB	AA	BB	AA	BB	AA	AA	BB	AA	AA	AA	BB	BB	BB	AA	BB	BB	BB	AA	AB	BB	BB	BB	BB	BB	BB
bin1923	8	17.05	61.5	AA	BB	BB	BB	AA	AA	AA	BB	AA	BB	BB	BB	BB	BB	BB	AA	AA	BB	AA	BB	BB	AA	BB	AA	BB	AA	AA	BB	AA	AA	AA	BB	BB	BB	AA	BB	BB	AB	AA	AB	BB	BB	BB	BB	BB	BB
bin1924	8	17.15	62.2	AA	BB	BB	BB	AA	AA	AA	BB	AA	BB	BB	BB	BB	BB	BB	AA	AA	BB	AA	BB	BB	AA	BB	AA	BB	AA	AA	BB	AA	AA	AA	BB	BB	BB	AA	BB	BB	AB	AA	AB	BB	BB	BB	BB	BB	BB
bin1925	8	17.25	63.9	AA	BB	BB	BB	AA	AA	AA	BB	AA	BB	BB	BB	BB	BB	BB	AA	AA	BB	AA	BB	BB	AA	BB	AA	BB	AA	AA	BB	AA	AA	AA	BB	BB	BB	AA	BB	BB	AB	AA	AB	BB	BB	BB	BB	BB	BB
bin1926	8	17.35	64.2	AA	BB	BB	BB	AA	AA	AA	BB	AA	BB	BB	BB	BB	BB	BB	AA	AA	BB	AA	BB	BB	AA	BB	AA	BB	AA	AA	BB	AA	AA	AA	BB	BB	BB	AA	BB	BB	AB	AA	AB	BB	BB	AB	BB	BB	BB
bin1927	8	17.5	64.5	AA	BB	BB	BB	AA	AA	AA	BB	AA	BB	BB	BB	BB	BB	BB	AA	AA	BB	AA	BB	BB	AA	BB	AA	BB	AA	AA	BB	AA	AA	AA	BB	BB	BB	AA	BB	BB	AB	AA	AB	BB	BB	AB	BB	BB	BB
bin1928	8	17.65	64.9	AA	BB	BB	BB	AA	AA	AA	BB	AA	BB	BB	BB	BB	BB	BB	AA	AA	BB	AA	BB	BB	AA	BB	AA	BB	AA	AA	BB	AA	AA	AA	BB	BB	BB	AA	BB	BB	AB	AA	AB	BB	BB	AB	BB	BB	BB
bin1929	8	17.75	65.2	AA	BB	BB	BB	AA	AA	AA	BB	AA	BB	BB	BB	BB	BB	BB	AA	AA	BB	AA	BB	BB	AA	BB	AA	BB	AA	AA	BB	AA	AA	AA	BB	BB	BB	AA	BB	BB	AB	AA	AB	BB	BB	AB	BB	BB	BB
bin1930	8	17.85	65.9	AA	BB	BB	BB	AA	AA	AA	BB	AA	BB	BB	BB	BB	BB	BB	AA	AA	BB	AA	BB	BB	AA	BB	AA	BB	AA	AA	BB	AA	AA	AA	BB	BB	BB	AA	BB	BB	AB	AA	AB	BB	BB	AB	BB	BB	BB
bin1931	8	17.95	66.4	AA	BB	BB	BB	AA	AA	AA	BB	AA	BB	BB	BB	BB	BB	BB	AA	AA	BB	AA	BB	BB	AA	BB	AA	BB	AA	AA	BB	AA	AA	AA	BB	BB	AA	AA	BB	BB	AB	AA	AB	BB	BB	AB	BB	BB	BB
bin1932	8	18.05	66.8	AA	BB	BB	BB	AA	AA	AA	BB	AA	BB	BB	BB	BB	BB	BB	AA	AA	BB	AA	BB	BB	AA	BB	AA	BB	AA	AA	BB	AA	AA	AA	BB	BB	AA	AA	BB	BB	AB	AA	AB	BB	BB	AB	BB	BB	BB
bin1933	8	18.15	67.3	AA	BB	BB	BB	AA	AA	AA	BB	AA	BB	BB	BB	BB	BB	BB	AA	AA	BB	AA	BB	BB	AA	BB	AA	BB	AA	AA	BB	AA	AA	AA	BB	BB	AA	AA	BB	BB	AB	AA	AB	BB	BB	AB	AA	BB	AA
bin1934	8	18.25	67.7	AA	BB	BB	AA	AA	AA	AA	BB	AA	BB	BB	BB	BB	BB	BB	AA	AA	BB	AA	BB	BB	AA	BB	AA	BB	AA	AA	BB	AA	AA	AA	BB	BB	AA	AA	BB	BB	AB	AA	AB	BB	BB	AB	AA	BB	AA
bin1935	8	18.35	68	AA	BB	BB	AA	AA	AA	AA	BB	AA	BB	BB	BB	BB	BB	BB	AA	AA	BB	AA	BB	BB	AA	BB	AA	BB	AA	AA	BB	AA	AA	AA	BB	BB	AA	AA	BB	BB	AB	AA	AB	BB	BB	AB	AA	BB	AA
bin1936	8	18.45	68.4	AA	BB	BB	AA	AA	AA	AA	BB	AA	BB	BB	BB	BB	BB	BB	AA	AA	BB	AA	BB	BB	AA	BB	AA	BB	AA	AA	BB	AA	AA	AA	BB	BB	AA	AA	BB	BB	AB	AA	AB	BB	BB	AB	AA	BB	AA
bin1937	8	18.55	68.7	AA	BB	BB	AA	AA	AA	AA	BB	AA	BB	BB	BB	AA	BB	BB	AA	AA	BB	AA	BB	BB	BB	BB	AA	BB	AA	AA	BB	AA	AA	AA	BB	BB	AA	AA	BB	BB	AB	AA	AB	BB	BB	AB	AA	BB	AA
bin1938	8	18.65	69	AA	BB	BB	AA	AA	AA	BB	BB	AA	BB	BB	BB	AA	BB	AA	AA	AA	BB	AA	BB	BB	BB	BB	AA	BB	AA	AA	BB	AA	AA	AA	BB	BB	BB	AA	BB	BB	AB	AA	AB	BB	BB	AB	BB	BB	AA
bin1939	8	18.75	70.4	AA	BB	BB	AA	AA	AA	BB	BB	AA	BB	BB	BB	AA	BB	AA	AA	AA	BB	AA	BB	BB	BB	BB	AA	BB	AA	AA	BB	AA	AA	AA	BB	BB	BB	AA	BB	BB	AB	AA	AB	BB	BB	AB	BB	BB	AA
bin1940	8	18.85	72.1	AA	BB	BB	AA	AA	AA	BB	BB	BB	BB	BB	BB	AA	BB	AA	AA	AA	BB	AA	BB	BB	BB	BB	AA	BB	AA	AA	BB	AA	AA	AA	BB	BB	BB	AA	BB	BB	AB	AA	BB	BB	BB	AB	BB	BB	AA
bin1941	8	19	72.1	AA	BB	BB	AA	AA	AA	BB	BB	BB	BB	BB	BB	AA	BB	AA	AA	AA	BB	AA	BB	BB	BB	BB	AA	BB	AA	AA	BB	AA	AA	AA	BB	BB	BB	AA	BB	BB	AB	AA	BB	BB	BB	AB	BB	BB	AA
bin1942	8	19.15	72.8	AA	BB	BB	AA	AA	AA	BB	BB	BB	BB	BB	BB	AA	BB	AA	AA	AA	BB	AA	BB	BB	BB	BB	AA	BB	AA	AA	BB	AA	AA	AA	BB	BB	BB	BB	BB	BB	AB	AA	BB	BB	BB	AB	BB	BB	AA
bin1943	8	19.25	73.2	AA	BB	BB	AA	AA	AA	BB	BB	BB	BB	BB	BB	AA	BB	AA	AA	AA	BB	AA	BB	BB	BB	BB	AA	BB	AA	AA	BB	AA	AA	AA	BB	BB	BB	BB	BB	BB	BB	AA	BB	BB	BB	AB	BB	BB	BB
bin1944	8	19.35	73.8	AA	BB	BB	AA	AA	AA	BB	BB	BB	BB	BB	BB	AA	BB	AA	AA	AA	BB	AA	BB	BB	BB	BB	AA	BB	AA	AA	BB	AA	AA	AA	BB	BB	BB	BB	BB	BB	BB	AA	BB	BB	BB	BB	BB	BB	BB
bin1945	8	19.45	74.1	AA	BB	BB	AA	AA	AA	BB	BB	BB	BB	BB	BB	AA	BB	AA	AA	AA	BB	AA	BB	BB	BB	BB	AA	BB	AA	AA	BB	AA	AA	AA	BB	BB	BB	BB	BB	BB	BB	AA	BB	BB	BB	BB	BB	BB	BB
bin1946	8	19.55	75.2	AA	BB	BB	AA	AA	AA	BB	BB	BB	BB	BB	BB	AA	BB	AA	AA	AA	BB	AA	BB	BB	BB	BB	AA	BB	AA	AA	BB	AA	AA	AA	BB	BB	BB	BB	BB	BB	BB	AA	BB	BB	BB	BB	BB	BB	BB
bin1947	8	19.65	75.9	AA	BB	BB	AA	AA	AA	BB	BB	BB	BB	BB	BB	AA	BB	AA	AA	AA	BB	AA	BB	BB	BB	BB	AA	BB	AA	AA	BB	AA	AA	AA	BB	BB	BB	BB	BB	BB	BB	AA	BB	BB	BB	BB	BB	BB	BB
bin1948	8	19.75	76.3	AA	BB	BB	AA	AA	BB	BB	BB	BB	BB	BB	BB	AA	BB	AA	AA	AA	BB	AA	BB	BB	BB	BB	AA	BB	AA	AA	BB	AA	AA	AA	BB	BB	BB	BB	BB	BB	BB	AA	BB	BB	BB	BB	BB	BB	BB
bin1949	8	19.85	76.8	AA	BB	BB	AA	AA	BB	BB	BB	BB	BB	BB	BB	AA	BB	AA	AA	AA	BB	AA	BB	BB	BB	BB	AA	BB	AA	AA	BB	AA	AA	AA	BB	BB	BB	BB	BB	BB	BB	AA	BB	BB	BB	BB	BB	BB	BB
bin1950	8	19.95	77.3	AA	BB	BB	AA	AA	BB	BB	BB	BB	BB	BB	BB	AA	BB	AA	AA	AA	BB	AA	BB	BB	BB	BB	AA	BB	AA	AA	BB	AA	AA	AA	BB	BB	BB	BB	BB	BB	BB	AA	BB	BB	BB	BB	BB	BB	BB
bin1951	8	20.05	77.7	AA	BB	BB	AA	AA	BB	AA	BB	BB	BB	BB	BB	AA	BB	AA	AA	AA	AA	AA	BB	BB	BB	BB	AA	BB	AA	AA	BB	AA	AA	AA	BB	BB	BB	BB	BB	BB	BB	AA	BB	BB	BB	BB	BB	BB	BB
bin1952	8	20.15	78.2	AA	BB	BB	AA	AA	BB	AA	BB	BB	BB	BB	BB	AA	BB	AA	AA	AA	AA	AA	BB	BB	BB	BB	AA	BB	AA	AA	BB	AA	AA	AA	BB	BB	BB	BB	BB	BB	BB	AA	BB	AA	BB	BB	BB	BB	BB
bin1953	8	20.25	78.8	AA	BB	BB	AA	AA	BB	AA	BB	BB	BB	BB	BB	AA	BB	AA	AA	AA	AA	AA	BB	BB	BB	BB	AA	BB	AA	AA	BB	AA	AA	AA	BB	AA	BB	BB	BB	BB	AA	AA	BB	AA	AA	AA	BB	BB	BB
bin1954	8	20.35	79.8	AA	BB	BB	AA	AA	BB	AA	BB	BB	BB	BB	BB	AA	BB	AA	AA	AA	AA	AA	BB	BB	BB	BB	AA	BB	AA	AA	BB	AA	AA	AA	BB	AA	BB	BB	BB	BB	AA	AA	BB	AA	AA	AA	BB	BB	BB
bin1955	8	20.5	80.5	AA	BB	BB	AA	AA	BB	AA	BB	BB	BB	BB	BB	AA	BB	AA	AA	AA	AA	AA	BB	BB	BB	BB	AA	BB	AA	AA	BB	AA	AA	AA	BB	AA	BB	BB	BB	BB	AA	AA	BB	AA	AA	AA	BB	BB	BB
bin1956	8	20.65	81.3	AA	BB	BB	AA	AA	BB	AA	BB	BB	BB	BB	BB	AA	BB	AA	AA	AA	AA	AA	BB	BB	BB	BB	AA	BB	AA	AA	BB	AA	AA	AA	BB	AA	BB	BB	BB	BB	AA	AA	BB	AA	AA	AA	BB	BB	BB
bin1957	8	20.75	82.6	AA	BB	BB	AA	AA	BB	AA	BB	BB	BB	BB	BB	AA	BB	AA	AA	AA	AA	AA	BB	BB	BB	BB	AA	BB	AA	AA	BB	AA	AA	AA	BB	AA	BB	BB	BB	BB	BB	AA	BB	BB	AA	AA	BB	AA	BB
bin1958	8	20.85	83.6	AA	BB	BB	AA	AA	BB	AA	BB	BB	BB	BB	BB	AA	BB	AA	AA	AA	AA	AA	BB	BB	BB	BB	AA	BB	AA	AA	BB	AA	AA	AA	BB	BB	BB	BB	BB	BB	BB	AA	BB	BB	AA	BB	BB	AA	BB
bin1959	8	20.95	84	AA	BB	BB	AA	AA	BB	AA	BB	BB	BB	BB	BB	AA	BB	AA	AA	AA	AB	AA	BB	BB	BB	BB	AA	BB	AA	AA	BB	AA	AA	AA	BB	BB	BB	BB	BB	BB	BB	AA	BB	BB	AA	BB	BB	AA	BB
bin1960	8	21.05	84.3	AA	BB	BB	AA	AA	BB	AA	BB	BB	BB	BB	BB	AA	BB	AA	AA	AA	AB	AA	BB	BB	BB	BB	AA	BB	AA	AA	BB	AA	AA	AA	BB	BB	BB	BB	BB	BB	BB	AA	BB	BB	AA	BB	BB	AA	BB
bin1961	8	21.15	85.3	AA	BB	BB	AA	AA	BB	AA	BB	BB	BB	BB	BB	AA	BB	AA	AA	AA	AB	AA	BB	BB	BB	BB	AA	BB	AA	AA	BB	AA	AA	AA	BB	BB	BB	BB	BB	BB	BB	AA	BB	BB	BB	BB	BB	AA	BB
bin1962	8	21.25	86.1	AA	BB	BB	AA	AA	BB	AA	BB	BB	BB	BB	BB	AA	BB	AA	AA	AA	AB	AA	BB	BB	AA	BB	AA	BB	AA	AA	BB	BB	AA	AA	BB	BB	BB	BB	BB	BB	BB	AA	BB	BB	BB	BB	BB	AA	BB
bin1963	8	21.35	86.5	AA	BB	BB	AA	AA	BB	AA	BB	BB	BB	BB	BB	AA	BB	AA	AA	AA	AB	AA	BB	BB	AA	BB	AA	BB	AA	AA	BB	BB	AA	AA	BB	BB	BB	BB	BB	BB	BB	AA	BB	BB	BB	BB	BB	AA	BB
bin1964	8	21.45	87.1	AA	BB	BB	AA	AA	BB	AA	BB	BB	BB	BB	BB	AA	AA	AA	AA	AA	AB	AA	BB	BB	AA	BB	AA	AA	AA	AA	BB	BB	AA	AA	BB	BB	BB	BB	BB	BB	BB	AA	BB	BB	BB	BB	BB	AA	BB
bin1965	8	21.55	88.2	AA	BB	BB	AA	AA	BB	AA	BB	BB	BB	BB	BB	AA	AA	AA	AA	AA	AB	AA	BB	BB	AA	BB	AA	AA	AA	AA	BB	BB	AA	AA	BB	BB	BB	BB	BB	BB	BB	AA	BB	BB	BB	BB	BB	AA	BB
bin1966	8	21.65	89.2	AA	BB	BB	AA	AA	BB	AA	BB	BB	BB	BB	BB	AA	AA	AA	AA	AA	AB	AA	BB	BB	AA	BB	AA	AA	AA	AA	BB	BB	AA	AA	BB	BB	BB	BB	BB	BB	BB	AA	BB	BB	BB	BB	BB	AA	BB
bin1967	8	21.75	89.8	AA	BB	BB	AA	AA	BB	AA	BB	BB	BB	BB	BB	AA	AA	AA	AA	AA	AB	AA	BB	BB	AA	BB	AA	AA	AA	AA	BB	BB	AA	AA	BB	BB	BB	BB	BB	BB	BB	AA	BB	BB	BB	BB	BB	AA	BB
bin1968	8	21.85	90.2	AA	BB	BB	AA	AA	BB	AA	BB	BB	BB	BB	BB	AA	AA	AA	AA	AA	AB	AA	BB	BB	AA	BB	AA	AA	AA	AA	BB	BB	AA	AA	BB	BB	BB	BB	BB	BB	BB	AA	BB	BB	BB	BB	BB	AA	BB
bin1969	8	22	90.9	AA	BB	BB	AA	AA	AA	AA	BB	BB	BB	BB	BB	AA	AA	AA	AA	AA	AB	AA	BB	BB	AA	BB	AA	AA	AA	AA	BB	BB	AA	AA	BB	BB	BB	BB	BB	BB	BB	AA	BB	BB	BB	BB	BB	AA	BB
bin1970	8	22.15	91.3	AA	BB	BB	AA	AA	AA	AA	BB	BB	BB	BB	BB	AA	AA	AA	AA	AA	AA	AA	BB	BB	AA	BB	AA	AA	AA	AA	BB	BB	AA	AA	BB	BB	BB	BB	BB	BB	BB	AA	BB	BB	BB	BB	BB	AA	BB
bin1971	8	22.25	91.6	AA	BB	BB	AA	AA	AA	AA	BB	BB	BB	AA	BB	AA	AA	AA	AA	AA	AA	AA	BB	BB	AA	BB	AA	AA	AA	AA	BB	BB	AA	AA	BB	BB	BB	BB	BB	BB	BB	AA	BB	BB	BB	BB	BB	AA	BB
bin1972	8	22.35	91.9	AA	BB	BB	AA	AA	AA	AA	BB	BB	BB	AA	BB	AA	AA	AA	AA	AA	AA	AA	BB	BB	AA	BB	AA	AA	AA	AA	BB	BB	AA	AA	BB	BB	BB	BB	BB	BB	BB	AA	BB	BB	BB	BB	BB	AA	BB
bin1973	8	22.45	92.3	AA	BB	BB	AA	AA	AA	AA	BB	BB	BB	AA	BB	AA	AA	AA	AA	AA	AA	AA	BB	BB	AA	BB	AA	AA	AA	AA	BB	BB	AA	AA	BB	BB	BB	BB	BB	BB	BB	AA	BB	BB	BB	BB	BB	AA	BB
bin1974	8	22.55	92.6	AA	BB	BB	AA	AA	AA	AA	BB	BB	BB	AA	BB	AA	AA	AA	AA	AA	AA	AA	BB	BB	AA	BB	AA	AA	AA	AA	BB	BB	AA	AA	BB	BB	BB	BB	BB	BB	BB	AA	BB	BB	BB	BB	BB	AA	BB
bin1975	8	22.65	93.3	AA	BB	BB	AA	AA	AA	AA	BB	BB	BB	AA	BB	AA	AA	AA	AA	AA	AA	AA	BB	BB	AA	BB	AA	AA	AA	AA	BB	BB	AA	AA	BB	BB	BB	BB	BB	BB	BB	AA	BB	BB	BB	BB	BB	AA	BB
bin1976	8	22.75	93.6	AA	BB	BB	AA	AA	AA	AA	BB	BB	BB	AA	BB	AA	AA	AA	AA	AA	AA	AA	BB	BB	AA	BB	AA	AA	AA	AA	AA	BB	AA	AA	BB	BB	BB	BB	BB	BB	BB	AA	BB	BB	BB	BB	BB	AA	BB
bin1977	8	22.9	94.1	AA	BB	BB	AA	AA	AA	AA	BB	BB	BB	AA	BB	AA	AA	AA	AA	AA	AA	AA	BB	BB	AA	BB	AA	AA	AA	AA	AA	BB	AA	AA	BB	BB	BB	BB	BB	BB	BB	AA	BB	BB	BB	BB	BB	AA	BB
bin1978	8	23.05	94.7	AA	BB	BB	AA	AA	AA	AA	BB	BB	BB	AA	BB	AA	AA	AA	AA	AA	AA	AA	BB	BB	AA	BB	AA	AA	AA	AA	AA	BB	AA	AA	BB	BB	BB	BB	BB	BB	BB	AA	BB	BB	BB	BB	BB	AA	BB
bin1979	8	23.15	95.3	AA	BB	BB	AA	AA	AA	AA	BB	BB	BB	AA	BB	AA	AA	AA	AA	AA	AA	AA	BB	BB	AA	BB	AA	AA	AA	AA	AA	BB	AA	AA	BB	BB	BB	BB	BB	BB	BB	AA	BB	BB	BB	BB	BB	AA	BB
bin1980	8	23.25	95.8	AA	BB	BB	AA	AA	AA	AA	BB	BB	BB	AA	BB	AA	AA	AA	BB	AA	AA	AA	BB	BB	AA	BB	AA	AA	AA	AA	AA	BB	AA	AA	BB	BB	BB	BB	BB	BB	BB	AA	BB	BB	BB	BB	BB	AA	BB
bin1981	8	23.35	96.2	AA	BB	BB	AA	AA	AA	BB	BB	BB	BB	AA	BB	AA	AA	AA	BB	AA	AA	AA	BB	BB	AA	BB	AA	AA	AA	AA	AA	BB	AA	AA	BB	BB	BB	BB	BB	BB	BB	BB	BB	BB	BB	BB	BB	AA	BB
bin1982	8	23.45	96.7	AA	BB	BB	AA	AA	AA	BB	BB	BB	BB	AA	BB	AA	AA	AA	BB	AA	AA	AA	BB	BB	AA	BB	AA	AA	AA	AA	AA	BB	AA	AA	BB	BB	BB	BB	BB	BB	BB	BB	BB	BB	BB	BB	BB	AA	BB
bin1983	8	23.55	97.1	AA	AA	BB	AA	AA	AA	BB	BB	BB	BB	AA	BB	AA	AA	AA	BB	AA	AA	AA	BB	BB	AA	BB	AA	AA	AA	AA	AA	BB	AA	AA	BB	BB	BB	BB	BB	BB	BB	BB	BB	BB	BB	BB	BB	AA	BB
bin1984	8	23.65	97.4	AA	AA	BB	AA	AA	AA	BB	BB	BB	BB	AA	BB	AA	AA	AA	BB	AA	AA	AA	BB	BB	AA	BB	AA	AA	AA	AA	AA	BB	AA	AA	AA	BB	BB	BB	BB	BB	BB	BB	BB	BB	BB	BB	BB	AA	BB
bin1985	8	23.75	97.7	AA	AA	BB	AA	AA	AA	BB	BB	BB	BB	AA	BB	AA	AA	AA	BB	AA	AA	AA	BB	BB	AA	BB	AA	AA	AA	AA	AA	BB	AA	AA	AA	BB	BB	BB	BB	BB	AA	BB	BB	BB	BB	BB	BB	AA	BB
bin1986	8	23.9	98.1	AA	AA	BB	AA	AA	AA	BB	BB	BB	BB	AA	BB	AA	AA	AA	BB	AA	AA	AA	BB	BB	AA	BB	AA	AA	AA	AA	AA	BB	AA	AA	AA	BB	BB	BB	BB	BB	AA	BB	BB	BB	BB	BB	BB	AA	BB
bin1987	8	24.2	98.5	AA	AA	BB	AA	AA	AA	BB	BB	BB	BB	AA	BB	AA	AA	AA	BB	AA	AA	AA	BB	BB	AA	BB	AA	AA	AA	AA	AA	BB	AA	AA	AA	BB	BB	BB	BB	BB	AA	BB	BB	BB	BB	BB	BB	AA	BB
bin1988	8	24.5	99.1	AA	AA	BB	AA	AA	AA	BB	BB	BB	BB	AA	BB	AA	AA	AA	BB	AA	AA	AA	BB	BB	AA	BB	AA	AA	AA	AA	AA	BB	AA	AA	AA	BB	BB	BB	BB	BB	AA	BB	BB	BB	BB	BB	BB	AA	BB
bin1989	8	24.65	99.8	AA	AA	BB	AA	AA	AA	BB	BB	BB	BB	AA	BB	AA	AA	AA	BB	AA	AA	AA	BB	BB	AA	BB	AA	AA	AA	AA	AA	BB	AA	AA	AA	BB	BB	BB	BB	BB	AA	BB	BB	BB	BB	BB	BB	AA	BB
bin1990	8	24.75	100.3	AA	AA	BB	AA	AA	AA	BB	BB	BB	BB	AA	BB	AA	AA	AA	BB	AA	AA	AA	BB	BB	AA	BB	AA	AA	AA	AA	AA	BB	AA	AA	AA	BB	BB	BB	BB	BB	AA	BB	BB	BB	BB	BB	BB	AA	BB
bin1991	8	24.85	100.8	AA	AA	BB	AA	AA	AA	BB	BB	BB	BB	AA	BB	AA	AA	AA	BB	AA	AA	AA	BB	BB	AA	BB	AA	AA	AA	AA	AA	BB	AA	AA	AA	BB	BB	BB	BB	BB	AA	BB	BB	BB	BB	BB	BB	AA	BB
bin1992	8	24.95	101.1	AA	AA	BB	AA	AA	AA	BB	BB	BB	BB	AA	BB	AA	BB	AA	BB	AA	AA	AA	BB	BB	AA	BB	AA	AA	AA	AA	AA	BB	AA	AA	AA	BB	BB	BB	BB	BB	AA	BB	BB	BB	BB	BB	BB	AA	BB
bin1993	8	25.05	102.1	AA	AA	BB	AA	AA	AA	BB	BB	BB	BB	AA	BB	AA	BB	AA	BB	AA	AA	AA	BB	BB	AA	BB	AA	AA	AA	AA	AA	BB	AA	AA	AA	BB	BB	BB	BB	BB	AA	BB	BB	BB	BB	BB	BB	AA	BB
bin1994	8	25.15	102.5	AA	AA	BB	AA	AA	AA	BB	BB	BB	BB	AA	BB	AA	BB	AA	BB	AA	AA	AA	BB	BB	AA	BB	AA	BB	AA	AA	AA	BB	BB	AA	AA	BB	BB	BB	BB	BB	AA	BB	BB	BB	BB	BB	BB	AA	BB
bin1995	8	25.25	103.1	AA	AA	BB	AA	AA	AA	BB	BB	BB	BB	AA	BB	AA	BB	AA	BB	AA	AA	AA	BB	BB	AA	BB	AA	BB	AA	AA	AA	BB	BB	AA	AA	BB	AA	BB	BB	BB	AA	BB	BB	BB	BB	BB	BB	AA	BB
bin1996	8	25.35	103.5	AA	AA	BB	AA	AA	AA	BB	BB	BB	BB	AA	BB	AA	BB	AA	BB	AA	AA	AA	BB	BB	AA	BB	AA	BB	AA	AA	AA	BB	BB	AA	AA	BB	AA	BB	BB	BB	AA	BB	BB	BB	BB	BB	BB	BB	BB
bin1997	8	25.45	104	AA	AA	BB	AA	AA	AA	BB	BB	BB	BB	AA	BB	AA	BB	BB	BB	AA	AA	AA	BB	BB	AA	BB	AA	BB	AA	AA	AA	BB	BB	AA	AA	BB	AA	BB	BB	BB	AA	BB	BB	BB	BB	BB	BB	BB	BB
bin1998	8	25.55	104.5	AA	AA	BB	AA	AA	BB	BB	AA	BB	BB	AA	BB	AA	BB	BB	BB	AA	AA	AA	BB	BB	AA	BB	AA	BB	AA	AA	AA	BB	BB	AA	AA	BB	AA	BB	BB	BB	AA	BB	BB	BB	BB	BB	BB	BB	BB
[truncated: 780 more rows]
[truncated: 169 more columns]
