# Supplementary material for: Genetic analysis of rice seedling traits related to machine transplanting under different seeding densities
Source: BMC Genet. 2020 Nov 26;21:133. doi: 10.1186/s12863-020-00952-1 (PMC7690112; doi:10.1186/s12863-020-00952-1)
Supplement: Supplementary file 1 — Additional file 1: Table S1.Genotypes for all 2778 bins for the 213 RILs from the 9311/Nipponbare cross based on high quality SNPs. AA, Nipponbare genotype; BB, 9311 genotype; AB, heterozygous genotype. The position represents the physical position of each bin. Table S2. Phenotypic variation of the RIL population of 9311/Nipponbare cross among three seeding densities. SH, seedling height (cm); FLSL, first leaf sheath length (cm); FLL, first leaf length (cm); SLL, second leaf length (cm); SDW, shoot dry weight (mg); RDW, root dry weight (mg). Table S3. Correlation analyses among different seedling traits. LD, low density; MD, medium density; HD, high density; Ex1, Ex2 and Ex3 indicated the three experiments, respectively. SH, seedling height; FLSL, first leaf sheath length; FLL, first leaf length; SLL, second leaf length; SDW, shoot dry weight; RDW, root dry weight. * and ** indicated significant at P ≤ 0.05 and P ≤ 0.01, respectively. Table S4. The QTLs identified for seedling traits from the RIL population of 9311/Nipponbare cross under three seeding densities. LD, low density; MD, medium density; HD, high density; SH, seedling height; FLSL, first leaf sheath length; FLL, first leaf length; SLL, second leaf length; SDW, shoot dry weight; RDW, root dry weight. The position is the lod peak of each QTL. The interval is 1.5-LOD support interval of the QTL. Positive and negative additive effect values indicate that the allele from NIP and 9311 increase trait values, respectively. The Var is variation (%) explained by each QTL. Table S5. Additive effects of each bin under three seeding densities. A_score, additive effect, in which positive values indicate that alleles from NIP are in the direction of increasing the trait scores, and negative values indicate that alleles from 9311 are in the direction of increasing the score. NA, NIP and 9311 indicated the additive effect non-significant, positive significant and negative significant, respectively. LD, low density; MD, me [file 12863_2020_952_MOESM1_ESM.zip › Table S5.xlsx]

## Sheet: Ex1
Table S5. Additive effects of each bin under three seeding densities. A_score, additive effect, in which positive values indicate that alleles from NIP are in the direction of increasing the trait scores, and negative values indicate that alleles from 9311 are in the direction of increasing the score. NA, NIP and 9311 indicated the additive effect non-significant, positive significant and negativ…
bin	Chr	Trait	LD		MD		HD
			A_score	effect	A_score	effect	A_score	effect
bin1	1	FLL	-0.111189	NA	-0.0996522	NA	-0.0179575	NA
bin2	1	FLL	-0.13756	NA	-0.135975	NA	-0.0446852	NA
bin3	1	FLL	-0.0957419	NA	-0.0781611	NA	-0.0337679	NA
bin4	1	FLL	-0.0957419	NA	-0.0781611	NA	-0.0337679	NA
bin5	1	FLL	-0.0906449	NA	-0.0790028	NA	-0.0297282	NA
bin6	1	FLL	-0.0906449	NA	-0.0790028	NA	-0.0297282	NA
bin7	1	FLL	-0.0933903	NA	-0.0795721	NA	-0.0128855	NA
bin8	1	FLL	-0.0933903	NA	-0.0795721	NA	-0.0128855	NA
bin9	1	FLL	-0.0933903	NA	-0.0795721	NA	-0.0128855	NA
bin10	1	FLL	-0.0943309	NA	-0.0797602	NA	-0.0230445	NA
bin11	1	FLL	-0.0784854	NA	-0.0701527	NA	-0.0361473	NA
bin12	1	FLL	-0.0795102	NA	-0.0600388	NA	-0.0375252	NA
bin13	1	FLL	-0.0765527	NA	-0.0725172	NA	-0.0501351	NA
bin14	1	FLL	-0.085808	NA	-0.0698147	NA	-0.0562308	NA
bin15	1	FLL	-0.10166	NA	-0.0867229	NA	-0.0923365	NA
bin16	1	FLL	-0.0886894	NA	-0.0603223	NA	-0.0673297	NA
bin17	1	FLL	-0.114136	NA	-0.0526056	NA	-0.117233	NA
bin18	1	FLL	-0.106499	NA	-0.0359873	NA	-0.0817346	NA
bin19	1	FLL	-0.112087	NA	-0.0435668	NA	-0.101916	NA
bin20	1	FLL	-0.112087	NA	-0.0435668	NA	-0.101916	NA
bin21	1	FLL	-0.119305	NA	-0.0550811	NA	-0.115068	NA
bin22	1	FLL	-0.116173	NA	-0.0592936	NA	-0.104807	NA
bin23	1	FLL	-0.0916651	NA	-0.0510508	NA	-0.076319	NA
bin24	1	FLL	-0.0821705	NA	-0.0408609	NA	-0.0939607	NA
bin25	1	FLL	-0.0560533	NA	-0.0248272	NA	-0.0625094	NA
bin26	1	FLL	-0.0751712	NA	-0.0597676	NA	-0.105206	NA
bin27	1	FLL	-0.0455984	NA	-0.066748	NA	-0.118559	NA
bin28	1	FLL	-0.0420528	NA	-0.0757687	NA	-0.126665	NA
bin29	1	FLL	-0.027044	NA	-0.0575349	NA	-0.111904	NA
bin30	1	FLL	-0.0212381	NA	-0.06262	NA	-0.112926	NA
bin31	1	FLL	-0.0271262	NA	-0.063806	NA	-0.111893	NA
bin32	1	FLL	-0.0397158	NA	-0.0759396	NA	-0.131672	NA
bin33	1	FLL	-0.052224	NA	-0.0745283	NA	-0.132247	NA
bin34	1	FLL	-0.136744	NA	-0.156554	NA	-0.220396	NA
bin35	1	FLL	-0.189471	NA	-0.235571	NA	-0.258316	NA
bin36	1	FLL	-0.21044	NA	-0.254421	NA	-0.279511	9311
bin37	1	FLL	-0.22377	NA	-0.267568	9311	-0.289465	9311
bin38	1	FLL	-0.232357	NA	-0.259041	NA	-0.306932	9311
bin39	1	FLL	-0.237784	9311	-0.284989	9311	-0.32069	9311
bin40	1	FLL	-0.2414	9311	-0.290885	9311	-0.324623	9311
bin41	1	FLL	-0.231964	NA	-0.285086	9311	-0.315385	9311
bin42	1	FLL	-0.238181	9311	-0.289677	9311	-0.323518	9311
bin43	1	FLL	-0.245134	9311	-0.298846	9311	-0.335238	9311
bin44	1	FLL	-0.260954	9311	-0.321033	9311	-0.346653	9311
bin45	1	FLL	-0.250815	9311	-0.309911	9311	-0.331513	9311
bin46	1	FLL	-0.254807	9311	-0.309929	9311	-0.333666	9311
bin47	1	FLL	-0.23364	NA	-0.296883	9311	-0.317694	9311
bin48	1	FLL	-0.226755	NA	-0.28656	9311	-0.317645	9311
bin49	1	FLL	-0.245921	9311	-0.29914	9311	-0.334157	9311
bin50	1	FLL	-0.255158	9311	-0.294909	9311	-0.33171	9311
bin51	1	FLL	-0.23073	NA	-0.271295	9311	-0.262825	NA
bin52	1	FLL	-0.23073	NA	-0.271295	9311	-0.262825	NA
bin53	1	FLL	-0.231893	NA	-0.276054	9311	-0.262669	NA
bin54	1	FLL	-0.219226	NA	-0.256648	NA	-0.24929	NA
bin55	1	FLL	-0.204232	NA	-0.247684	NA	-0.223215	NA
bin56	1	FLL	-0.204232	NA	-0.247684	NA	-0.223215	NA
bin57	1	FLL	-0.212556	NA	-0.255274	NA	-0.235154	NA
bin58	1	FLL	-0.216071	NA	-0.25989	9311	-0.233731	NA
bin59	1	FLL	-0.206206	NA	-0.25614	NA	-0.219088	NA
bin60	1	FLL	-0.209466	NA	-0.260988	9311	-0.228817	NA
bin61	1	FLL	-0.190562	NA	-0.242551	NA	-0.212427	NA
bin62	1	FLL	-0.18922	NA	-0.248251	NA	-0.22184	NA
bin63	1	FLL	-0.174684	NA	-0.222618	NA	-0.196296	NA
bin64	1	FLL	-0.210852	NA	-0.229298	NA	-0.24048	NA
bin65	1	FLL	-0.204955	NA	-0.233724	NA	-0.236309	NA
bin66	1	FLL	-0.173207	NA	-0.21985	NA	-0.238863	NA
bin67	1	FLL	-0.169626	NA	-0.205059	NA	-0.226452	NA
bin68	1	FLL	-0.164507	NA	-0.189285	NA	-0.211614	NA
bin69	1	FLL	-0.155085	NA	-0.1833	NA	-0.195101	NA
bin70	1	FLL	-0.146267	NA	-0.174103	NA	-0.183818	NA
bin71	1	FLL	-0.152089	NA	-0.184063	NA	-0.178567	NA
bin72	1	FLL	-0.0484398	NA	-0.0908561	NA	-0.0534957	NA
bin73	1	FLL	-0.0413704	NA	-0.0734656	NA	-0.104092	NA
bin74	1	FLL	-0.0582297	NA	-0.0872287	NA	-0.116241	NA
bin75	1	FLL	-0.0582297	NA	-0.0872287	NA	-0.116241	NA
bin76	1	FLL	-0.0709394	NA	-0.0963098	NA	-0.126394	NA
bin77	1	FLL	-0.0826248	NA	-0.108605	NA	-0.109968	NA
bin78	1	FLL	-0.0946384	NA	-0.125671	NA	-0.125383	NA
bin79	1	FLL	-0.0929375	NA	-0.118299	NA	-0.121578	NA
bin80	1	FLL	-0.10338	NA	-0.124837	NA	-0.140048	NA
bin81	1	FLL	-0.153463	NA	-0.136707	NA	-0.15449	NA
bin82	1	FLL	-0.175802	NA	-0.159639	NA	-0.181319	NA
bin83	1	FLL	-0.146237	NA	-0.117263	NA	-0.142531	NA
bin84	1	FLL	-0.162256	NA	-0.131256	NA	-0.159346	NA
bin85	1	FLL	-0.179035	NA	-0.14412	NA	-0.173351	NA
bin86	1	FLL	-0.205806	NA	-0.190919	NA	-0.211335	NA
bin87	1	FLL	-0.20895	NA	-0.211899	NA	-0.195748	NA
bin88	1	FLL	-0.260826	9311	-0.272446	9311	-0.250796	NA
bin89	1	FLL	-0.255521	9311	-0.264148	9311	-0.24249	NA
bin90	1	FLL	-0.266879	9311	-0.268045	9311	-0.244751	NA
bin91	1	FLL	-0.272504	9311	-0.272984	9311	-0.248445	NA
bin92	1	FLL	-0.274735	9311	-0.276469	9311	-0.246833	NA
bin93	1	FLL	-0.274394	9311	-0.27752	9311	-0.250996	NA
bin94	1	FLL	-0.270894	9311	-0.277107	9311	-0.249624	NA
bin95	1	FLL	-0.265554	9311	-0.272209	9311	-0.243047	NA
bin96	1	FLL	-0.269152	9311	-0.286842	9311	-0.255216	NA
bin97	1	FLL	-0.257041	9311	-0.274029	9311	-0.23926	NA
bin98	1	FLL	-0.257041	9311	-0.274029	9311	-0.23926	NA
bin99	1	FLL	-0.272061	9311	-0.267019	9311	-0.250987	NA
bin100	1	FLL	-0.26949	9311	-0.272637	9311	-0.249749	NA
bin101	1	FLL	-0.276612	9311	-0.276214	9311	-0.261016	NA
bin102	1	FLL	-0.284892	9311	-0.283902	9311	-0.272947	9311
bin103	1	FLL	-0.284892	9311	-0.283902	9311	-0.272947	9311
bin104	1	FLL	-0.284892	9311	-0.283902	9311	-0.272947	9311
bin105	1	FLL	-0.274451	9311	-0.278835	9311	-0.26122	NA
bin106	1	FLL	-0.259369	9311	-0.269582	9311	-0.250996	NA
bin107	1	FLL	-0.255215	9311	-0.270311	9311	-0.259261	NA
bin108	1	FLL	-0.248058	9311	-0.271067	9311	-0.247359	NA
bin109	1	FLL	-0.241465	9311	-0.263801	9311	-0.235873	NA
bin110	1	FLL	-0.167201	NA	-0.188601	NA	-0.174328	NA
bin111	1	FLL	-0.157467	NA	-0.190232	NA	-0.165321	NA
bin112	1	FLL	-0.177712	NA	-0.216484	NA	-0.194988	NA
bin113	1	FLL	-0.171542	NA	-0.212594	NA	-0.187256	NA
bin114	1	FLL	-0.174903	NA	-0.215296	NA	-0.180668	NA
bin115	1	FLL	-0.187293	NA	-0.233989	NA	-0.200731	NA
bin116	1	FLL	-0.253952	9311	-0.290357	9311	-0.257548	NA
bin117	1	FLL	-0.25212	9311	-0.286569	9311	-0.252598	NA
bin118	1	FLL	-0.238974	9311	-0.268259	9311	-0.24011	NA
bin119	1	FLL	-0.235872	9311	-0.274476	9311	-0.245159	NA
bin120	1	FLL	-0.235872	9311	-0.274476	9311	-0.245159	NA
bin121	1	FLL	-0.229584	NA	-0.272203	9311	-0.23842	NA
bin122	1	FLL	-0.216466	NA	-0.271369	9311	-0.240279	NA
bin123	1	FLL	-0.216466	NA	-0.271369	9311	-0.240279	NA
bin124	1	FLL	-0.215612	NA	-0.275616	9311	-0.245886	NA
bin125	1	FLL	-0.213076	NA	-0.271133	9311	-0.240194	NA
bin126	1	FLL	-0.209347	NA	-0.26405	9311	-0.218133	NA
bin127	1	FLL	-0.210649	NA	-0.262848	9311	-0.216443	NA
bin128	1	FLL	-0.203815	NA	-0.275435	9311	-0.236354	NA
bin129	1	FLL	-0.208667	NA	-0.283892	9311	-0.258624	NA
bin130	1	FLL	-0.220189	NA	-0.301463	9311	-0.271942	9311
bin131	1	FLL	-0.220189	NA	-0.301463	9311	-0.271942	9311
bin132	1	FLL	-0.220189	NA	-0.301463	9311	-0.271942	9311
bin133	1	FLL	-0.228578	NA	-0.301538	9311	-0.278535	9311
bin134	1	FLL	-0.226638	NA	-0.301946	9311	-0.273188	9311
bin135	1	FLL	-0.226638	NA	-0.301946	9311	-0.273188	9311
bin136	1	FLL	-0.217537	NA	-0.292101	9311	-0.262682	NA
bin137	1	FLL	-0.216699	NA	-0.287895	9311	-0.259319	NA
bin138	1	FLL	-0.216699	NA	-0.287895	9311	-0.259319	NA
bin139	1	FLL	-0.20545	NA	-0.279135	9311	-0.252998	NA
bin140	1	FLL	-0.186114	NA	-0.245957	NA	-0.217576	NA
bin141	1	FLL	-0.191723	NA	-0.245295	NA	-0.228406	NA
bin142	1	FLL	-0.191723	NA	-0.245295	NA	-0.228406	NA
bin143	1	FLL	-0.204979	NA	-0.258988	9311	-0.26439	NA
bin144	1	FLL	-0.205295	NA	-0.257547	9311	-0.265163	NA
bin145	1	FLL	-0.192614	NA	-0.242245	NA	-0.25301	NA
bin146	1	FLL	-0.189424	NA	-0.218885	NA	-0.231556	NA
bin147	1	FLL	-0.165598	NA	-0.193394	NA	-0.200726	NA
bin148	1	FLL	-0.13883	NA	-0.166509	NA	-0.167354	NA
bin149	1	FLL	-0.109461	NA	-0.144098	NA	-0.145997	NA
bin150	1	FLL	-0.0907293	NA	-0.137865	NA	-0.138098	NA
bin151	1	FLL	-0.0948734	NA	-0.142991	NA	-0.135635	NA
bin152	1	FLL	-0.0867849	NA	-0.13564	NA	-0.118477	NA
bin153	1	FLL	-0.0862214	NA	-0.139269	NA	-0.117928	NA
bin154	1	FLL	-0.10317	NA	-0.142011	NA	-0.143155	NA
bin155	1	FLL	-0.112305	NA	-0.148592	NA	-0.179466	NA
bin156	1	FLL	-0.119696	NA	-0.167929	NA	-0.204175	NA
bin157	1	FLL	-0.124887	NA	-0.168864	NA	-0.203465	NA
bin158	1	FLL	-0.1322	NA	-0.180315	NA	-0.204741	NA
bin159	1	FLL	-0.142404	NA	-0.197288	NA	-0.23189	NA
bin160	1	FLL	-0.173424	NA	-0.23339	NA	-0.254573	NA
bin161	1	FLL	-0.206888	NA	-0.265375	9311	-0.278291	9311
bin162	1	FLL	-0.193514	NA	-0.251232	NA	-0.265917	NA
bin163	1	FLL	-0.194341	NA	-0.251362	NA	-0.264295	NA
bin164	1	FLL	-0.194341	NA	-0.251362	NA	-0.264295	NA
bin165	1	FLL	-0.221821	NA	-0.277945	9311	-0.286878	9311
bin166	1	FLL	-0.225749	NA	-0.277103	9311	-0.297294	9311
bin167	1	FLL	-0.227458	NA	-0.278864	9311	-0.301624	9311
bin168	1	FLL	-0.22329	NA	-0.28133	9311	-0.307602	9311
bin169	1	FLL	-0.22057	NA	-0.282626	9311	-0.306966	9311
bin170	1	FLL	-0.22273	NA	-0.284598	9311	-0.309407	9311
bin171	1	FLL	-0.214305	NA	-0.280388	9311	-0.292609	9311
bin172	1	FLL	-0.210474	NA	-0.273185	9311	-0.270507	9311
bin173	1	FLL	-0.171176	NA	-0.233066	NA	-0.22253	NA
bin174	1	FLL	-0.172678	NA	-0.22377	NA	-0.220652	NA
bin175	1	FLL	-0.181157	NA	-0.226177	NA	-0.227337	NA
bin176	1	FLL	-0.192867	NA	-0.205232	NA	-0.200809	NA
bin177	1	FLL	-0.205294	NA	-0.218382	NA	-0.217007	NA
bin178	1	FLL	-0.2081	NA	-0.222656	NA	-0.248363	NA
bin179	1	FLL	-0.207134	NA	-0.22651	NA	-0.258101	NA
bin180	1	FLL	-0.22409	NA	-0.246532	NA	-0.282746	9311
bin181	1	FLL	-0.209568	NA	-0.230932	NA	-0.284165	9311
bin182	1	FLL	-0.206538	NA	-0.231906	NA	-0.283123	9311
bin183	1	FLL	-0.204556	NA	-0.236435	NA	-0.287087	9311
bin184	1	FLL	-0.212483	NA	-0.247759	NA	-0.286426	9311
bin185	1	FLL	-0.218167	NA	-0.265896	9311	-0.29267	9311
bin186	1	FLL	-0.239525	9311	-0.283189	9311	-0.312236	9311
bin187	1	FLL	-0.248123	9311	-0.302373	9311	-0.306278	9311
bin188	1	FLL	-0.284673	9311	-0.334489	9311	-0.347446	9311
bin189	1	FLL	-0.284117	9311	-0.322006	9311	-0.359916	9311
bin190	1	FLL	-0.272877	9311	-0.305205	9311	-0.338672	9311
bin191	1	FLL	-0.276512	9311	-0.304814	9311	-0.340369	9311
bin192	1	FLL	-0.269221	9311	-0.302126	9311	-0.333188	9311
bin193	1	FLL	-0.283509	9311	-0.30584	9311	-0.333113	9311
bin194	1	FLL	-0.285864	9311	-0.317808	9311	-0.326454	9311
bin195	1	FLL	-0.276898	9311	-0.312148	9311	-0.3202	9311
bin196	1	FLL	-0.276898	9311	-0.312148	9311	-0.3202	9311
bin197	1	FLL	-0.276898	9311	-0.312148	9311	-0.3202	9311
bin198	1	FLL	-0.258831	9311	-0.310592	9311	-0.32376	9311
bin199	1	FLL	-0.257301	9311	-0.306144	9311	-0.319513	9311
bin200	1	FLL	-0.266106	9311	-0.302684	9311	-0.324935	9311
bin201	1	FLL	-0.266106	9311	-0.302684	9311	-0.324935	9311
bin202	1	FLL	-0.275012	9311	-0.315576	9311	-0.331152	9311
bin203	1	FLL	-0.277022	9311	-0.314244	9311	-0.329364	9311
bin204	1	FLL	-0.277022	9311	-0.314244	9311	-0.329364	9311
bin205	1	FLL	-0.277022	9311	-0.314244	9311	-0.329364	9311
bin206	1	FLL	-0.277875	9311	-0.309788	9311	-0.3214	9311
bin207	1	FLL	-0.28923	9311	-0.325147	9311	-0.338313	9311
bin208	1	FLL	-0.29156	9311	-0.32561	9311	-0.343894	9311
bin209	1	FLL	-0.29156	9311	-0.32561	9311	-0.343894	9311
bin210	1	FLL	-0.29777	9311	-0.327176	9311	-0.347571	9311
bin211	1	FLL	-0.281765	9311	-0.323881	9311	-0.324128	9311
bin212	1	FLL	-0.283768	9311	-0.333668	9311	-0.32845	9311
bin213	1	FLL	-0.275918	9311	-0.329996	9311	-0.321157	9311
bin214	1	FLL	-0.242477	9311	-0.310956	9311	-0.317477	9311
bin215	1	FLL	-0.242477	9311	-0.310956	9311	-0.317477	9311
bin216	1	FLL	-0.260597	9311	-0.324863	9311	-0.336329	9311
bin217	1	FLL	-0.252208	9311	-0.317168	9311	-0.324446	9311
bin218	1	FLL	-0.252208	9311	-0.317168	9311	-0.324446	9311
bin219	1	FLL	-0.245666	9311	-0.310027	9311	-0.328391	9311
bin220	1	FLL	-0.231827	9311	-0.29729	9311	-0.3302	9311
bin221	1	FLL	-0.231827	9311	-0.29729	9311	-0.3302	9311
bin222	1	FLL	-0.231827	9311	-0.29729	9311	-0.3302	9311
bin223	1	FLL	-0.235314	9311	-0.296159	9311	-0.303151	9311
bin224	1	FLL	-0.235314	9311	-0.296159	9311	-0.303151	9311
bin225	1	FLL	-0.198162	NA	-0.270688	9311	-0.277808	9311
bin226	1	FLL	-0.197708	NA	-0.269206	9311	-0.260746	NA
bin227	1	FLL	-0.201833	NA	-0.276807	9311	-0.283268	9311
bin228	1	FLL	-0.20465	NA	-0.276918	9311	-0.278405	9311
bin229	1	FLL	-0.20706	NA	-0.276658	9311	-0.274566	9311
bin230	1	FLL	-0.194826	NA	-0.264668	9311	-0.265738	NA
bin231	1	FLL	-0.206871	NA	-0.279119	9311	-0.275607	9311
bin232	1	FLL	-0.203425	NA	-0.264573	9311	-0.26347	NA
bin233	1	FLL	-0.21286	NA	-0.267764	9311	-0.271045	9311
bin234	1	FLL	-0.194396	NA	-0.247998	NA	-0.243161	NA
bin235	1	FLL	-0.155231	NA	-0.205701	NA	-0.196282	NA
bin236	1	FLL	-0.158221	NA	-0.210782	NA	-0.202537	NA
bin237	1	FLL	-0.158221	NA	-0.210782	NA	-0.202537	NA
bin238	1	FLL	-0.155766	NA	-0.215981	NA	-0.203158	NA
bin239	1	FLL	-0.151622	NA	-0.215512	NA	-0.203002	NA
bin240	1	FLL	-0.151622	NA	-0.215512	NA	-0.203002	NA
bin241	1	FLL	-0.165362	NA	-0.229471	NA	-0.219024	NA
bin242	1	FLL	-0.181255	NA	-0.254414	NA	-0.242131	NA
bin243	1	FLL	-0.166369	NA	-0.240096	NA	-0.226486	NA
bin244	1	FLL	-0.162037	NA	-0.239067	NA	-0.226624	NA
bin245	1	FLL	-0.169331	NA	-0.250072	NA	-0.232707	NA
bin246	1	FLL	-0.180375	NA	-0.25826	9311	-0.23442	NA
bin247	1	FLL	-0.196728	NA	-0.278636	9311	-0.249259	NA
bin248	1	FLL	-0.209802	NA	-0.290565	9311	-0.263669	NA
bin249	1	FLL	-0.217316	NA	-0.299771	9311	-0.271361	NA
bin250	1	FLL	-0.208184	NA	-0.299832	9311	-0.276361	9311
bin251	1	FLL	-0.213023	NA	-0.299374	9311	-0.246739	NA
bin252	1	FLL	-0.21297	NA	-0.297459	9311	-0.250713	NA
bin253	1	FLL	-0.207361	NA	-0.282418	9311	-0.240298	NA
bin254	1	FLL	-0.212435	NA	-0.283101	9311	-0.232962	NA
bin255	1	FLL	-0.198028	NA	-0.268262	9311	-0.227362	NA
bin256	1	FLL	-0.176268	NA	-0.232287	NA	-0.19562	NA
bin257	1	FLL	-0.165046	NA	-0.21456	NA	-0.186721	NA
bin258	1	FLL	-0.165046	NA	-0.21456	NA	-0.186721	NA
bin259	1	FLL	-0.165932	NA	-0.213036	NA	-0.186438	NA
bin260	1	FLL	-0.185376	NA	-0.227341	NA	-0.194864	NA
bin261	1	FLL	-0.206926	NA	-0.254062	NA	-0.214372	NA
bin262	1	FLL	-0.210083	NA	-0.256794	9311	-0.223111	NA
bin263	1	FLL	-0.211834	NA	-0.258607	9311	-0.227506	NA
bin264	1	FLL	-0.230148	NA	-0.271733	9311	-0.250814	NA
bin265	1	FLL	-0.230148	NA	-0.271733	9311	-0.250814	NA
bin266	1	FLL	-0.235876	9311	-0.25624	9311	-0.229124	NA
bin267	1	FLL	-0.243241	9311	-0.258686	9311	-0.233139	NA
bin268	1	FLL	-0.247698	9311	-0.264537	9311	-0.240522	NA
bin269	1	FLL	-0.259729	9311	-0.268861	9311	-0.244564	NA
bin270	1	FLL	-0.223526	NA	-0.245148	NA	-0.217504	NA
bin271	1	FLL	-0.251897	9311	-0.266348	9311	-0.256893	NA
bin272	1	FLL	-0.254926	9311	-0.274393	9311	-0.266831	NA
bin273	1	FLL	-0.266422	9311	-0.285504	9311	-0.274794	9311
bin274	1	FLL	-0.276033	9311	-0.278842	9311	-0.293239	9311
bin275	1	FLL	-0.272356	9311	-0.275716	9311	-0.291886	9311
bin276	1	FLL	-0.272356	9311	-0.275716	9311	-0.291886	9311
bin277	1	FLL	-0.271313	9311	-0.271733	9311	-0.281835	9311
bin278	1	FLL	-0.271313	9311	-0.271733	9311	-0.281835	9311
bin279	1	FLL	-0.289189	9311	-0.308846	9311	-0.317185	9311
bin280	1	FLL	-0.284377	9311	-0.302608	9311	-0.309381	9311
bin281	1	FLL	-0.281743	9311	-0.291645	9311	-0.296911	9311
bin282	1	FLL	-0.284622	9311	-0.288807	9311	-0.289321	9311
bin283	1	FLL	-0.284622	9311	-0.288807	9311	-0.289321	9311
bin284	1	FLL	-0.282426	9311	-0.284306	9311	-0.292211	9311
bin285	1	FLL	-0.266839	9311	-0.257793	NA	-0.257709	NA
bin286	1	FLL	-0.274902	9311	-0.260304	9311	-0.258235	NA
bin287	1	FLL	-0.272126	9311	-0.260845	9311	-0.261135	NA
bin288	1	FLL	-0.276677	9311	-0.246129	NA	-0.244482	NA
bin289	1	FLL	-0.277999	9311	-0.243073	NA	-0.239333	NA
bin290	1	FLL	-0.272301	9311	-0.239706	NA	-0.23066	NA
bin291	1	FLL	-0.275095	9311	-0.237336	NA	-0.222432	NA
bin292	1	FLL	-0.263025	9311	-0.225507	NA	-0.201689	NA
bin293	1	FLL	-0.247359	9311	-0.210305	NA	-0.184451	NA
bin294	1	FLL	-0.23618	9311	-0.19661	NA	-0.175397	NA
bin295	1	FLL	-0.23618	9311	-0.19661	NA	-0.175397	NA
bin296	1	FLL	-0.23618	9311	-0.19661	NA	-0.175397	NA
bin297	1	FLL	-0.223973	NA	-0.184316	NA	-0.165811	NA
bin298	1	FLL	-0.21445	NA	-0.173091	NA	-0.145003	NA
bin299	1	FLL	-0.221503	NA	-0.176298	NA	-0.153067	NA
bin300	1	FLL	-0.223344	NA	-0.181423	NA	-0.157192	NA
bin301	1	FLL	-0.20952	NA	-0.156662	NA	-0.152403	NA
bin302	1	FLL	-0.195312	NA	-0.144231	NA	-0.134172	NA
bin303	1	FLL	-0.201974	NA	-0.148113	NA	-0.143802	NA
bin304	1	FLL	-0.200522	NA	-0.155903	NA	-0.143655	NA
bin305	1	FLL	-0.200522	NA	-0.155903	NA	-0.143655	NA
bin306	1	FLL	-0.1866	NA	-0.159583	NA	-0.167145	NA
bin307	1	FLL	-0.188426	NA	-0.163762	NA	-0.172571	NA
bin308	1	FLL	-0.197989	NA	-0.175631	NA	-0.186818	NA
bin309	1	FLL	-0.197989	NA	-0.175631	NA	-0.186818	NA
bin310	1	FLL	-0.190534	NA	-0.1747	NA	-0.181123	NA
bin311	1	FLL	-0.136492	NA	-0.147194	NA	-0.148179	NA
bin312	1	FLL	-0.135988	NA	-0.138462	NA	-0.158279	NA
bin313	1	FLL	-0.148028	NA	-0.138768	NA	-0.169754	NA
bin314	1	FLL	-0.14543	NA	-0.149897	NA	-0.16793	NA
bin315	1	FLL	-0.14543	NA	-0.149897	NA	-0.16793	NA
bin316	1	FLL	-0.147585	NA	-0.154548	NA	-0.164392	NA
bin317	1	FLL	-0.136127	NA	-0.152496	NA	-0.127417	NA
bin318	1	FLL	-0.142258	NA	-0.163917	NA	-0.141973	NA
bin319	1	FLL	-0.142258	NA	-0.163917	NA	-0.141973	NA
bin320	1	FLL	-0.15252	NA	-0.166935	NA	-0.138653	NA
bin321	1	FLL	-0.137254	NA	-0.149192	NA	-0.116657	NA
bin322	1	FLL	-0.137254	NA	-0.149192	NA	-0.116657	NA
bin323	1	FLL	-0.160194	NA	-0.159228	NA	-0.115161	NA
bin324	1	FLL	-0.166741	NA	-0.171298	NA	-0.120991	NA
bin325	1	FLL	-0.184845	NA	-0.162706	NA	-0.110456	NA
bin326	1	FLL	-0.165686	NA	-0.147813	NA	-0.113404	NA
bin327	1	FLL	-0.165686	NA	-0.147813	NA	-0.113404	NA
bin328	1	FLL	-0.175512	NA	-0.152776	NA	-0.117395	NA
bin329	1	FLL	-0.187182	NA	-0.16322	NA	-0.125758	NA
bin330	1	FLL	-0.186654	NA	-0.168896	NA	-0.128228	NA
bin331	1	FLL	-0.202036	NA	-0.170434	NA	-0.118347	NA
bin332	1	FLL	-0.21965	NA	-0.191818	NA	-0.145444	NA
bin333	1	FLL	-0.213989	NA	-0.186592	NA	-0.144682	NA
bin334	1	FLL	-0.2112	NA	-0.182672	NA	-0.136603	NA
bin335	1	FLL	-0.207613	NA	-0.178684	NA	-0.129505	NA
bin336	1	FLL	-0.22845	NA	-0.195501	NA	-0.176272	NA
bin337	1	FLL	-0.252223	9311	-0.230543	NA	-0.197164	NA
bin338	1	FLL	-0.240129	NA	-0.217047	NA	-0.198724	NA
bin339	1	FLL	-0.224281	NA	-0.196856	NA	-0.1844	NA
bin340	1	FLL	-0.224281	NA	-0.196856	NA	-0.1844	NA
bin341	1	FLL	-0.218884	NA	-0.189075	NA	-0.168043	NA
bin342	1	FLL	-0.212157	NA	-0.191898	NA	-0.168684	NA
bin343	1	FLL	-0.215232	NA	-0.198751	NA	-0.191702	NA
bin344	1	FLL	-0.180223	NA	-0.167795	NA	-0.172345	NA
bin345	2	FLL	-0.211196	NA	-0.217536	NA	-0.179964	NA
bin346	2	FLL	-0.190881	NA	-0.197511	NA	-0.153444	NA
bin347	2	FLL	-0.204063	NA	-0.211178	NA	-0.190167	NA
bin348	2	FLL	-0.198955	NA	-0.204622	NA	-0.182095	NA
bin349	2	FLL	-0.214503	NA	-0.21806	NA	-0.198446	NA
bin350	2	FLL	-0.214503	NA	-0.21806	NA	-0.198446	NA
bin351	2	FLL	-0.207287	NA	-0.210652	NA	-0.191615	NA
bin352	2	FLL	-0.188863	NA	-0.193557	NA	-0.173418	NA
bin353	2	FLL	-0.168767	NA	-0.192266	NA	-0.16885	NA
bin354	2	FLL	-0.18044	NA	-0.21234	NA	-0.181163	NA
bin355	2	FLL	-0.180638	NA	-0.221908	NA	-0.186516	NA
bin356	2	FLL	-0.17714	NA	-0.216683	NA	-0.186437	NA
bin357	2	FLL	-0.175893	NA	-0.217835	NA	-0.18778	NA
bin358	2	FLL	-0.181073	NA	-0.207858	NA	-0.178091	NA
bin359	2	FLL	-0.196176	NA	-0.22693	NA	-0.192036	NA
bin360	2	FLL	-0.189859	NA	-0.222181	NA	-0.181798	NA
bin361	2	FLL	-0.175228	NA	-0.219685	NA	-0.165074	NA
bin362	2	FLL	-0.187295	NA	-0.23453	NA	-0.183985	NA
bin363	2	FLL	-0.182089	NA	-0.232573	NA	-0.17744	NA
bin364	2	FLL	-0.173519	NA	-0.22921	NA	-0.172774	NA
bin365	2	FLL	-0.175925	NA	-0.233522	NA	-0.178388	NA
bin366	2	FLL	-0.176837	NA	-0.234947	NA	-0.178028	NA
bin367	2	FLL	-0.194079	NA	-0.240488	NA	-0.186466	NA
bin368	2	FLL	-0.216741	NA	-0.251159	NA	-0.202523	NA
bin369	2	FLL	-0.226454	NA	-0.255513	NA	-0.213544	NA
bin370	2	FLL	-0.226454	NA	-0.255513	NA	-0.213544	NA
bin371	2	FLL	-0.234504	9311	-0.258592	9311	-0.215195	NA
bin372	2	FLL	-0.234504	9311	-0.258592	9311	-0.215195	NA
bin373	2	FLL	-0.243763	9311	-0.265912	9311	-0.221706	NA
bin374	2	FLL	-0.237844	9311	-0.258513	9311	-0.229666	NA
bin375	2	FLL	-0.209534	NA	-0.241038	NA	-0.209408	NA
bin376	2	FLL	-0.199461	NA	-0.23905	NA	-0.203827	NA
bin377	2	FLL	-0.211978	NA	-0.252035	NA	-0.217774	NA
bin378	2	FLL	-0.19918	NA	-0.234071	NA	-0.218389	NA
bin379	2	FLL	-0.182577	NA	-0.223959	NA	-0.219794	NA
bin380	2	FLL	-0.173373	NA	-0.220484	NA	-0.212844	NA
bin381	2	FLL	-0.185542	NA	-0.232691	NA	-0.247694	NA
bin382	2	FLL	-0.196466	NA	-0.242706	NA	-0.22668	NA
bin383	2	FLL	-0.18145	NA	-0.25805	9311	-0.237074	NA
bin384	2	FLL	-0.180135	NA	-0.26763	9311	-0.242615	NA
bin385	2	FLL	-0.176531	NA	-0.255489	NA	-0.250251	NA
bin386	2	FLL	-0.175965	NA	-0.251658	NA	-0.247225	NA
bin387	2	FLL	-0.184701	NA	-0.261029	9311	-0.257293	NA
bin388	2	FLL	-0.184701	NA	-0.261029	9311	-0.257293	NA
bin389	2	FLL	-0.197659	NA	-0.281894	9311	-0.307065	9311
bin390	2	FLL	-0.19259	NA	-0.282815	9311	-0.303164	9311
bin391	2	FLL	-0.211586	NA	-0.307226	9311	-0.333556	9311
bin392	2	FLL	-0.205481	NA	-0.301779	9311	-0.327545	9311
bin393	2	FLL	-0.213152	NA	-0.294457	9311	-0.332694	9311
bin394	2	FLL	-0.219663	NA	-0.305348	9311	-0.336279	9311
bin395	2	FLL	-0.215133	NA	-0.303972	9311	-0.336095	9311
bin396	2	FLL	-0.204799	NA	-0.294859	9311	-0.3298	9311
bin397	2	FLL	-0.19841	NA	-0.2849	9311	-0.325009	9311
bin398	2	FLL	-0.19841	NA	-0.2849	9311	-0.325009	9311
bin399	2	FLL	-0.193373	NA	-0.271749	9311	-0.318231	9311
bin400	2	FLL	-0.191062	NA	-0.269274	9311	-0.310206	9311
bin401	2	FLL	-0.180933	NA	-0.264397	9311	-0.298627	9311
bin402	2	FLL	-0.182533	NA	-0.267863	9311	-0.303228	9311
bin403	2	FLL	-0.195074	NA	-0.280588	9311	-0.317937	9311
bin404	2	FLL	-0.187948	NA	-0.275408	9311	-0.312093	9311
bin405	2	FLL	-0.18755	NA	-0.273078	9311	-0.308074	9311
bin406	2	FLL	-0.186061	NA	-0.264273	9311	-0.310583	9311
bin407	2	FLL	-0.195258	NA	-0.277404	9311	-0.3171	9311
bin408	2	FLL	-0.205798	NA	-0.295262	9311	-0.316997	9311
bin409	2	FLL	-0.214006	NA	-0.306978	9311	-0.324069	9311
bin410	2	FLL	-0.214006	NA	-0.306978	9311	-0.324069	9311
bin411	2	FLL	-0.228116	NA	-0.312894	9311	-0.345595	9311
bin412	2	FLL	-0.221068	NA	-0.301296	9311	-0.316811	9311
bin413	2	FLL	-0.235766	9311	-0.29627	9311	-0.310616	9311
bin414	2	FLL	-0.235766	9311	-0.29627	9311	-0.310616	9311
bin415	2	FLL	-0.235766	9311	-0.29627	9311	-0.310616	9311
bin416	2	FLL	-0.235766	9311	-0.29627	9311	-0.310616	9311
bin417	2	FLL	-0.228008	NA	-0.289026	9311	-0.294285	9311
bin418	2	FLL	-0.210384	NA	-0.265935	9311	-0.279394	9311
bin419	2	FLL	-0.220307	NA	-0.27955	9311	-0.3245	9311
bin420	2	FLL	-0.217755	NA	-0.275109	9311	-0.319209	9311
bin421	2	FLL	-0.217755	NA	-0.275109	9311	-0.319209	9311
bin422	2	FLL	-0.217755	NA	-0.275109	9311	-0.319209	9311
bin423	2	FLL	-0.207157	NA	-0.270303	9311	-0.303731	9311
bin424	2	FLL	-0.207833	NA	-0.276526	9311	-0.310137	9311
bin425	2	FLL	-0.142653	NA	-0.213232	NA	-0.219199	NA
bin426	2	FLL	-0.142653	NA	-0.213232	NA	-0.219199	NA
bin427	2	FLL	-0.129519	NA	-0.203637	NA	-0.206541	NA
bin428	2	FLL	-0.12439	NA	-0.194879	NA	-0.184075	NA
bin429	2	FLL	-0.0834776	NA	-0.164778	NA	-0.139987	NA
bin430	2	FLL	-0.0464309	NA	-0.126375	NA	-0.119172	NA
bin431	2	FLL	-0.0325112	NA	-0.108953	NA	-0.0917594	NA
bin432	2	FLL	-0.0636448	NA	-0.136435	NA	-0.127273	NA
bin433	2	FLL	-0.0632457	NA	-0.135226	NA	-0.122791	NA
bin434	2	FLL	-0.0655399	NA	-0.139401	NA	-0.121092	NA
bin435	2	FLL	-0.090269	NA	-0.157569	NA	-0.155777	NA
bin436	2	FLL	-0.124871	NA	-0.159675	NA	-0.156605	NA
bin437	2	FLL	-0.129331	NA	-0.159718	NA	-0.151594	NA
bin438	2	FLL	-0.125236	NA	-0.155896	NA	-0.147929	NA
bin439	2	FLL	-0.122394	NA	-0.154837	NA	-0.141757	NA
bin440	2	FLL	-0.122394	NA	-0.154837	NA	-0.141757	NA
bin441	2	FLL	-0.137438	NA	-0.161703	NA	-0.156111	NA
bin442	2	FLL	-0.137438	NA	-0.161703	NA	-0.156111	NA
bin443	2	FLL	-0.140831	NA	-0.171769	NA	-0.160005	NA
bin444	2	FLL	-0.145572	NA	-0.173407	NA	-0.16045	NA
bin445	2	FLL	-0.148436	NA	-0.179845	NA	-0.162973	NA
bin446	2	FLL	-0.12509	NA	-0.152743	NA	-0.118608	NA
bin447	2	FLL	-0.120705	NA	-0.142338	NA	-0.108382	NA
bin448	2	FLL	-0.118926	NA	-0.139136	NA	-0.103772	NA
bin449	2	FLL	-0.129167	NA	-0.152862	NA	-0.119557	NA
bin450	2	FLL	-0.17281	NA	-0.175311	NA	-0.135927	NA
bin451	2	FLL	-0.176239	NA	-0.187288	NA	-0.144158	NA
bin452	2	FLL	-0.172742	NA	-0.181247	NA	-0.130466	NA
bin453	2	FLL	-0.168266	NA	-0.175612	NA	-0.131971	NA
bin454	2	FLL	-0.140045	NA	-0.153755	NA	-0.111126	NA
bin455	2	FLL	-0.133022	NA	-0.14642	NA	-0.104324	NA
bin456	2	FLL	-0.14301	NA	-0.152388	NA	-0.118511	NA
bin457	2	FLL	-0.13067	NA	-0.147697	NA	-0.109864	NA
bin458	2	FLL	-0.120231	NA	-0.145525	NA	-0.112315	NA
bin459	2	FLL	-0.129473	NA	-0.146199	NA	-0.101796	NA
bin460	2	FLL	-0.116796	NA	-0.139454	NA	-0.0882597	NA
bin461	2	FLL	-0.110622	NA	-0.137343	NA	-0.0815962	NA
bin462	2	FLL	-0.106136	NA	-0.136489	NA	-0.0866179	NA
bin463	2	FLL	-0.112383	NA	-0.140275	NA	-0.0954204	NA
bin464	2	FLL	-0.103579	NA	-0.132066	NA	-0.094379	NA
bin465	2	FLL	-0.103262	NA	-0.136494	NA	-0.0997142	NA
bin466	2	FLL	-0.108478	NA	-0.139703	NA	-0.103397	NA
bin467	2	FLL	-0.108478	NA	-0.139703	NA	-0.103397	NA
bin468	2	FLL	-0.128908	NA	-0.143092	NA	-0.12345	NA
bin469	2	FLL	-0.114585	NA	-0.127152	NA	-0.109434	NA
bin470	2	FLL	-0.130179	NA	-0.146523	NA	-0.123414	NA
bin471	2	FLL	-0.124524	NA	-0.142376	NA	-0.119644	NA
bin472	2	FLL	-0.115812	NA	-0.12819	NA	-0.0993368	NA
bin473	2	FLL	-0.108169	NA	-0.12451	NA	-0.0798977	NA
bin474	2	FLL	-0.108973	NA	-0.134836	NA	-0.0909929	NA
bin475	2	FLL	-0.102565	NA	-0.137287	NA	-0.0846783	NA
bin476	2	FLL	-0.12646	NA	-0.156932	NA	-0.107257	NA
bin477	2	FLL	-0.180972	NA	-0.204759	NA	-0.164122	NA
bin478	2	FLL	-0.180244	NA	-0.200741	NA	-0.160946	NA
bin479	2	FLL	-0.161528	NA	-0.196202	NA	-0.166215	NA
bin480	2	FLL	-0.150419	NA	-0.17426	NA	-0.148331	NA
bin481	2	FLL	-0.150419	NA	-0.17426	NA	-0.148331	NA
bin482	2	FLL	-0.148462	NA	-0.17339	NA	-0.176527	NA
bin483	2	FLL	-0.133949	NA	-0.149162	NA	-0.16215	NA
bin484	2	FLL	-0.121094	NA	-0.133583	NA	-0.144069	NA
bin485	2	FLL	-0.130048	NA	-0.129872	NA	-0.143936	NA
bin486	2	FLL	-0.130457	NA	-0.12706	NA	-0.144495	NA
bin487	2	FLL	-0.138917	NA	-0.135895	NA	-0.160005	NA
bin488	2	FLL	-0.127827	NA	-0.111013	NA	-0.140906	NA
bin489	2	FLL	-0.141094	NA	-0.146081	NA	-0.155764	NA
bin490	2	FLL	-0.137887	NA	-0.134075	NA	-0.164249	NA
bin491	2	FLL	-0.132155	NA	-0.123777	NA	-0.154436	NA
bin492	2	FLL	-0.138477	NA	-0.123568	NA	-0.174641	NA
bin493	2	FLL	-0.118224	NA	-0.104006	NA	-0.154206	NA
bin494	2	FLL	-0.0969726	NA	-0.084886	NA	-0.141592	NA
bin495	2	FLL	-0.104168	NA	-0.0850681	NA	-0.147123	NA
bin496	2	FLL	-0.13211	NA	-0.100075	NA	-0.173897	NA
bin497	2	FLL	-0.112978	NA	-0.0749591	NA	-0.16127	NA
bin498	2	FLL	-0.115312	NA	-0.0952904	NA	-0.173304	NA
bin499	2	FLL	-0.0919667	NA	-0.0808442	NA	-0.15064	NA
bin500	2	FLL	-0.0878995	NA	-0.074504	NA	-0.144692	NA
bin501	2	FLL	-0.111263	NA	-0.102242	NA	-0.181449	NA
bin502	2	FLL	-0.104927	NA	-0.0943603	NA	-0.141814	NA
bin503	2	FLL	-0.108056	NA	-0.104206	NA	-0.145369	NA
bin504	2	FLL	-0.100284	NA	-0.0970352	NA	-0.13029	NA
bin505	2	FLL	-0.089098	NA	-0.0853244	NA	-0.117142	NA
bin506	2	FLL	-0.0817841	NA	-0.0832979	NA	-0.12403	NA
bin507	2	FLL	-0.074933	NA	-0.0729497	NA	-0.118511	NA
bin508	2	FLL	-0.0839473	NA	-0.0722924	NA	-0.115318	NA
bin509	2	FLL	-0.105544	NA	-0.0743581	NA	-0.117008	NA
bin510	2	FLL	-0.115869	NA	-0.0866783	NA	-0.127504	NA
bin511	2	FLL	-0.114206	NA	-0.0856217	NA	-0.12832	NA
bin512	2	FLL	-0.114206	NA	-0.0856217	NA	-0.12832	NA
bin513	2	FLL	-0.110615	NA	-0.0841236	NA	-0.12283	NA
bin514	2	FLL	-0.0852201	NA	-0.0673125	NA	-0.0848884	NA
bin515	2	FLL	-0.0846108	NA	-0.0717467	NA	-0.0840146	NA
bin516	2	FLL	-0.0860851	NA	-0.0609605	NA	-0.0846595	NA
bin517	2	FLL	-0.113468	NA	-0.0656082	NA	-0.129193	NA
bin518	2	FLL	-0.124344	NA	-0.0882599	NA	-0.144728	NA
bin519	2	FLL	-0.150893	NA	-0.107129	NA	-0.167674	NA
bin520	2	FLL	-0.149008	NA	-0.100574	NA	-0.163939	NA
bin521	2	FLL	-0.149008	NA	-0.100574	NA	-0.163939	NA
bin522	2	FLL	-0.162879	NA	-0.12176	NA	-0.174769	NA
bin523	2	FLL	-0.166918	NA	-0.12723	NA	-0.177345	NA
bin524	2	FLL	-0.173895	NA	-0.147137	NA	-0.194398	NA
bin525	2	FLL	-0.173895	NA	-0.147137	NA	-0.194398	NA
bin526	2	FLL	-0.188815	NA	-0.153872	NA	-0.208591	NA
bin527	2	FLL	-0.183226	NA	-0.154348	NA	-0.204084	NA
bin528	2	FLL	-0.191191	NA	-0.165916	NA	-0.20598	NA
bin529	2	FLL	-0.191191	NA	-0.165916	NA	-0.20598	NA
bin530	2	FLL	-0.191191	NA	-0.165916	NA	-0.20598	NA
bin531	2	FLL	-0.202172	NA	-0.183316	NA	-0.215629	NA
bin532	2	FLL	-0.19707	NA	-0.177294	NA	-0.200291	NA
bin533	2	FLL	-0.19435	NA	-0.193562	NA	-0.214774	NA
bin534	2	FLL	-0.196493	NA	-0.178815	NA	-0.210252	NA
bin535	2	FLL	-0.20656	NA	-0.182678	NA	-0.21856	NA
bin536	2	FLL	-0.197542	NA	-0.172278	NA	-0.202534	NA
bin537	2	FLL	-0.210098	NA	-0.183887	NA	-0.20922	NA
bin538	2	FLL	-0.208839	NA	-0.173972	NA	-0.202346	NA
bin539	2	FLL	-0.222448	NA	-0.184976	NA	-0.221338	NA
bin540	2	FLL	-0.222448	NA	-0.184976	NA	-0.221338	NA
bin541	2	FLL	-0.229081	NA	-0.195156	NA	-0.226636	NA
bin542	2	FLL	-0.225503	NA	-0.180657	NA	-0.20969	NA
bin543	2	FLL	-0.242449	9311	-0.200473	NA	-0.232863	NA
bin544	2	FLL	-0.242449	9311	-0.200473	NA	-0.232863	NA
bin545	2	FLL	-0.21812	NA	-0.185923	NA	-0.20636	NA
bin546	2	FLL	-0.218417	NA	-0.182311	NA	-0.208929	NA
bin547	2	FLL	-0.218417	NA	-0.182311	NA	-0.208929	NA
bin548	2	FLL	-0.211498	NA	-0.173957	NA	-0.198892	NA
bin549	2	FLL	-0.203598	NA	-0.169614	NA	-0.186937	NA
bin550	2	FLL	-0.20159	NA	-0.16757	NA	-0.182293	NA
bin551	2	FLL	-0.20586	NA	-0.173007	NA	-0.181754	NA
bin552	2	FLL	-0.194512	NA	-0.173957	NA	-0.193796	NA
bin553	2	FLL	-0.183074	NA	-0.186847	NA	-0.211008	NA
bin554	2	FLL	-0.194362	NA	-0.197323	NA	-0.245182	NA
bin555	2	FLL	-0.192288	NA	-0.201281	NA	-0.244805	NA
bin556	2	FLL	-0.195188	NA	-0.215115	NA	-0.256199	NA
bin557	2	FLL	-0.198132	NA	-0.216266	NA	-0.262524	NA
bin558	2	FLL	-0.207934	NA	-0.224616	NA	-0.277458	9311
bin559	2	FLL	-0.195405	NA	-0.211356	NA	-0.261143	NA
bin560	2	FLL	-0.190801	NA	-0.209873	NA	-0.26084	NA
bin561	2	FLL	-0.184982	NA	-0.21023	NA	-0.249781	NA
bin562	2	FLL	-0.182444	NA	-0.207432	NA	-0.241403	NA
bin563	2	FLL	-0.193901	NA	-0.213781	NA	-0.23604	NA
bin564	2	FLL	-0.193901	NA	-0.213781	NA	-0.23604	NA
bin565	2	FLL	-0.19494	NA	-0.21805	NA	-0.239715	NA
bin566	2	FLL	-0.235969	9311	-0.264785	9311	-0.252974	NA
bin567	2	FLL	-0.235969	9311	-0.264785	9311	-0.252974	NA
bin568	2	FLL	-0.239819	9311	-0.265348	9311	-0.258796	NA
bin569	2	FLL	-0.249069	9311	-0.25636	9311	-0.265437	NA
bin570	2	FLL	-0.240648	9311	-0.239158	NA	-0.259321	NA
bin571	2	FLL	-0.235366	9311	-0.235921	NA	-0.259055	NA
bin572	2	FLL	-0.231692	NA	-0.237747	NA	-0.236826	NA
bin573	2	FLL	-0.227099	NA	-0.259817	9311	-0.251214	NA
bin574	2	FLL	-0.239619	9311	-0.270964	9311	-0.247772	NA
bin575	2	FLL	-0.241392	9311	-0.271873	9311	-0.24801	NA
bin576	2	FLL	-0.228857	NA	-0.24963	NA	-0.217662	NA
bin577	2	FLL	-0.245463	9311	-0.24995	NA	-0.212985	NA
bin578	2	FLL	-0.245564	9311	-0.247089	NA	-0.210876	NA
bin579	2	FLL	-0.257634	9311	-0.258288	9311	-0.226505	NA
bin580	2	FLL	-0.246313	9311	-0.244673	NA	-0.217424	NA
bin581	2	FLL	-0.247428	9311	-0.246192	NA	-0.217717	NA
bin582	2	FLL	-0.247428	9311	-0.246192	NA	-0.217717	NA
bin583	2	FLL	-0.238297	9311	-0.237653	NA	-0.205025	NA
bin584	2	FLL	-0.242678	9311	-0.230772	NA	-0.188628	NA
bin585	2	FLL	-0.228897	NA	-0.20918	NA	-0.173317	NA
bin586	2	FLL	-0.222858	NA	-0.203668	NA	-0.169334	NA
bin587	2	FLL	-0.222858	NA	-0.203668	NA	-0.169334	NA
bin588	2	FLL	-0.241161	9311	-0.227833	NA	-0.189482	NA
bin589	2	FLL	-0.249048	9311	-0.234625	NA	-0.19814	NA
bin590	2	FLL	-0.250648	9311	-0.239836	NA	-0.206133	NA
bin591	2	FLL	-0.239897	9311	-0.238028	NA	-0.198924	NA
bin592	2	FLL	-0.23959	9311	-0.23443	NA	-0.195838	NA
bin593	2	FLL	-0.226528	NA	-0.22085	NA	-0.159386	NA
bin594	2	FLL	-0.216951	NA	-0.21064	NA	-0.148641	NA
bin595	2	FLL	-0.207561	NA	-0.199568	NA	-0.139226	NA
bin596	2	FLL	-0.190378	NA	-0.17553	NA	-0.0968393	NA
bin597	2	FLL	-0.204262	NA	-0.189375	NA	-0.111165	NA
bin598	2	FLL	-0.219794	NA	-0.202859	NA	-0.127734	NA
bin599	2	FLL	-0.226831	NA	-0.214189	NA	-0.129359	NA
bin600	2	FLL	-0.226831	NA	-0.214189	NA	-0.129359	NA
bin601	2	FLL	-0.193569	NA	-0.189527	NA	-0.0903721	NA
bin602	2	FLL	-0.19387	NA	-0.182634	NA	-0.100761	NA
bin603	2	FLL	-0.196412	NA	-0.184988	NA	-0.107163	NA
bin604	2	FLL	-0.227928	NA	-0.212087	NA	-0.126602	NA
bin605	2	FLL	-0.23388	9311	-0.217726	NA	-0.132988	NA
bin606	2	FLL	-0.245402	9311	-0.231534	NA	-0.142291	NA
bin607	2	FLL	-0.254278	9311	-0.241038	NA	-0.152445	NA
bin608	2	FLL	-0.256342	9311	-0.242693	NA	-0.153891	NA
bin609	2	FLL	-0.256342	9311	-0.242693	NA	-0.153891	NA
bin610	2	FLL	-0.232532	9311	-0.230686	NA	-0.142452	NA
bin611	2	FLL	-0.211515	NA	-0.220979	NA	-0.130671	NA
bin612	2	FLL	-0.214518	NA	-0.228028	NA	-0.137554	NA
bin613	2	FLL	-0.218039	NA	-0.238349	NA	-0.144386	NA
bin614	2	FLL	-0.200582	NA	-0.206559	NA	-0.125299	NA
bin615	2	FLL	-0.191535	NA	-0.202977	NA	-0.121529	NA
bin616	2	FLL	-0.177257	NA	-0.183438	NA	-0.100896	NA
bin617	2	FLL	-0.165808	NA	-0.160005	NA	-0.134452	NA
bin618	2	FLL	-0.17268	NA	-0.16975	NA	-0.148199	NA
bin619	2	FLL	-0.178181	NA	-0.17345	NA	-0.155151	NA
bin620	2	FLL	-0.178788	NA	-0.171468	NA	-0.15278	NA
bin621	2	FLL	-0.188042	NA	-0.182176	NA	-0.171584	NA
bin622	2	FLL	-0.190801	NA	-0.201286	NA	-0.193293	NA
bin623	2	FLL	-0.19451	NA	-0.203549	NA	-0.18747	NA
bin624	2	FLL	-0.184231	NA	-0.196916	NA	-0.175351	NA
bin625	2	FLL	-0.184231	NA	-0.196916	NA	-0.175351	NA
bin626	2	FLL	-0.16521	NA	-0.180212	NA	-0.161253	NA
bin627	2	FLL	-0.181686	NA	-0.192482	NA	-0.176643	NA
bin628	2	FLL	-0.186103	NA	-0.196307	NA	-0.182677	NA
bin629	2	FLL	-0.164133	NA	-0.175413	NA	-0.134359	NA
bin630	3	FLL	-0.129719	NA	-0.118171	NA	-0.0448242	NA
bin631	3	FLL	-0.123624	NA	-0.123229	NA	-0.0509123	NA
bin632	3	FLL	-0.176275	NA	-0.156578	NA	-0.0793357	NA
bin633	3	FLL	-0.165311	NA	-0.154715	NA	-0.0717353	NA
bin634	3	FLL	-0.181889	NA	-0.157546	NA	-0.0961789	NA
bin635	3	FLL	-0.182278	NA	-0.160322	NA	-0.102628	NA
bin636	3	FLL	-0.187485	NA	-0.163277	NA	-0.110736	NA
bin637	3	FLL	-0.200483	NA	-0.172838	NA	-0.123488	NA
bin638	3	FLL	-0.199915	NA	-0.178053	NA	-0.116756	NA
bin639	3	FLL	-0.194634	NA	-0.175863	NA	-0.113688	NA
bin640	3	FLL	-0.188245	NA	-0.176483	NA	-0.114062	NA
bin641	3	FLL	-0.156393	NA	-0.146004	NA	-0.0857505	NA
bin642	3	FLL	-0.152759	NA	-0.139139	NA	-0.0894784	NA
bin643	3	FLL	-0.131242	NA	-0.120859	NA	-0.0622488	NA
bin644	3	FLL	-0.133206	NA	-0.129201	NA	-0.05633	NA
bin645	3	FLL	-0.129704	NA	-0.133744	NA	-0.0483794	NA
bin646	3	FLL	-0.110293	NA	-0.114385	NA	-0.0391566	NA
bin647	3	FLL	-0.122689	NA	-0.128069	NA	-0.0287196	NA
bin648	3	FLL	-0.117322	NA	-0.127812	NA	-0.057722	NA
bin649	3	FLL	-0.150894	NA	-0.163769	NA	-0.0946394	NA
bin650	3	FLL	-0.140095	NA	-0.153253	NA	-0.0785827	NA
bin651	3	FLL	-0.141196	NA	-0.158352	NA	-0.0764211	NA
bin652	3	FLL	-0.157936	NA	-0.158086	NA	-0.0675319	NA
bin653	3	FLL	-0.193419	NA	-0.202183	NA	-0.121027	NA
bin654	3	FLL	-0.20534	NA	-0.183696	NA	-0.113646	NA
bin655	3	FLL	-0.20534	NA	-0.183696	NA	-0.113646	NA
bin656	3	FLL	-0.197766	NA	-0.180326	NA	-0.109053	NA
bin657	3	FLL	-0.195063	NA	-0.173746	NA	-0.0997185	NA
bin658	3	FLL	-0.193654	NA	-0.18751	NA	-0.0844855	NA
bin659	3	FLL	-0.186948	NA	-0.177783	NA	-0.0896484	NA
bin660	3	FLL	-0.176689	NA	-0.167582	NA	-0.06926	NA
bin661	3	FLL	-0.179755	NA	-0.175391	NA	-0.0738103	NA
bin662	3	FLL	-0.158888	NA	-0.13679	NA	-0.0435744	NA
bin663	3	FLL	-0.168308	NA	-0.155804	NA	-0.0783511	NA
bin664	3	FLL	-0.18077	NA	-0.169106	NA	-0.0952923	NA
bin665	3	FLL	-0.167157	NA	-0.160098	NA	-0.0866842	NA
bin666	3	FLL	-0.170561	NA	-0.177014	NA	-0.0968938	NA
bin667	3	FLL	-0.180884	NA	-0.181962	NA	-0.102697	NA
bin668	3	FLL	-0.190135	NA	-0.202774	NA	-0.129011	NA
bin669	3	FLL	-0.19849	NA	-0.210433	NA	-0.141531	NA
bin670	3	FLL	-0.18098	NA	-0.198441	NA	-0.120793	NA
bin671	3	FLL	-0.18098	NA	-0.198441	NA	-0.120793	NA
bin672	3	FLL	-0.194737	NA	-0.226747	NA	-0.151356	NA
bin673	3	FLL	-0.208169	NA	-0.240035	NA	-0.160352	NA
bin674	3	FLL	-0.190618	NA	-0.224122	NA	-0.156162	NA
bin675	3	FLL	-0.21421	NA	-0.239539	NA	-0.171595	NA
bin676	3	FLL	-0.227928	NA	-0.242805	NA	-0.134143	NA
bin677	3	FLL	-0.219649	NA	-0.234813	NA	-0.119388	NA
bin678	3	FLL	-0.219763	NA	-0.249229	NA	-0.119663	NA
bin679	3	FLL	-0.23145	NA	-0.264662	NA	-0.125913	NA
bin680	3	FLL	-0.231251	NA	-0.269282	NA	-0.152967	NA
bin681	3	FLL	-0.245837	NA	-0.274757	NA	-0.17324	NA
bin682	3	FLL	-0.241588	NA	-0.269512	NA	-0.182487	NA
bin683	3	FLL	-0.238088	NA	-0.268989	NA	-0.17466	NA
bin684	3	FLL	-0.220454	NA	-0.267248	NA	-0.165263	NA
bin685	3	FLL	-0.215285	NA	-0.26733	NA	-0.169737	NA
bin686	3	FLL	-0.21383	NA	-0.258641	NA	-0.169408	NA
bin687	3	FLL	-0.234116	NA	-0.280505	9311	-0.203668	NA
bin688	3	FLL	-0.245724	NA	-0.288394	9311	-0.210768	NA
bin689	3	FLL	-0.242343	NA	-0.28907	9311	-0.203556	NA
bin690	3	FLL	-0.242343	NA	-0.28907	9311	-0.203556	NA
bin691	3	FLL	-0.255239	9311	-0.301852	9311	-0.219502	NA
bin692	3	FLL	-0.265081	9311	-0.304397	9311	-0.235213	NA
bin693	3	FLL	-0.265081	9311	-0.304397	9311	-0.235213	NA
bin694	3	FLL	-0.276941	9311	-0.311835	9311	-0.242662	NA
bin695	3	FLL	-0.276941	9311	-0.311835	9311	-0.242662	NA
bin696	3	FLL	-0.273397	9311	-0.302731	9311	-0.229219	NA
bin697	3	FLL	-0.274124	9311	-0.301016	9311	-0.234322	NA
bin698	3	FLL	-0.271626	9311	-0.309266	9311	-0.230835	NA
bin699	3	FLL	-0.259611	9311	-0.303992	9311	-0.221242	NA
bin700	3	FLL	-0.259611	9311	-0.303992	9311	-0.221242	NA
bin701	3	FLL	-0.245031	NA	-0.292168	9311	-0.184844	NA
bin702	3	FLL	-0.204363	NA	-0.261095	NA	-0.137052	NA
bin703	3	FLL	-0.212272	NA	-0.250473	NA	-0.135293	NA
bin704	3	FLL	-0.190606	NA	-0.236674	NA	-0.115058	NA
bin705	3	FLL	-0.180071	NA	-0.231521	NA	-0.110169	NA
bin706	3	FLL	-0.188313	NA	-0.239799	NA	-0.102617	NA
bin707	3	FLL	-0.191419	NA	-0.227634	NA	-0.101585	NA
bin708	3	FLL	-0.174016	NA	-0.224241	NA	-0.136079	NA
bin709	3	FLL	-0.173213	NA	-0.209398	NA	-0.138092	NA
bin710	3	FLL	-0.167043	NA	-0.199975	NA	-0.123882	NA
bin711	3	FLL	-0.163319	NA	-0.198218	NA	-0.136198	NA
bin712	3	FLL	-0.180565	NA	-0.217321	NA	-0.175677	NA
bin713	3	FLL	-0.177138	NA	-0.220463	NA	-0.17701	NA
bin714	3	FLL	-0.203122	NA	-0.237887	NA	-0.202976	NA
bin715	3	FLL	-0.253628	9311	-0.29738	9311	-0.234861	NA
bin716	3	FLL	-0.235942	NA	-0.279939	9311	-0.215741	NA
bin717	3	FLL	-0.235942	NA	-0.279939	9311	-0.215741	NA
bin718	3	FLL	-0.246841	9311	-0.284374	9311	-0.22451	NA
bin719	3	FLL	-0.24272	NA	-0.286195	9311	-0.258301	NA
bin720	3	FLL	-0.25054	9311	-0.286767	9311	-0.259804	NA
bin721	3	FLL	-0.241973	NA	-0.278625	9311	-0.247807	NA
bin722	3	FLL	-0.249892	9311	-0.286551	9311	-0.229777	NA
bin723	3	FLL	-0.258413	9311	-0.294956	9311	-0.245411	NA
bin724	3	FLL	-0.272834	9311	-0.300045	9311	-0.244666	NA
bin725	3	FLL	-0.272834	9311	-0.300045	9311	-0.244666	NA
bin726	3	FLL	-0.290422	9311	-0.318799	9311	-0.264029	NA
bin727	3	FLL	-0.290422	9311	-0.318799	9311	-0.264029	NA
bin728	3	FLL	-0.290422	9311	-0.318799	9311	-0.264029	NA
bin729	3	FLL	-0.28262	9311	-0.303617	9311	-0.252891	NA
bin730	3	FLL	-0.289958	9311	-0.307948	9311	-0.250594	NA
bin731	3	FLL	-0.324088	9311	-0.336612	9311	-0.306065	9311
bin732	3	FLL	-0.32739	9311	-0.333854	9311	-0.269694	NA
bin733	3	FLL	-0.317511	9311	-0.326609	9311	-0.268377	NA
bin734	3	FLL	-0.341879	9311	-0.336972	9311	-0.281092	NA
bin735	3	FLL	-0.352361	9311	-0.341845	9311	-0.28232	NA
bin736	3	FLL	-0.354713	9311	-0.347281	9311	-0.287676	NA
bin737	3	FLL	-0.353939	9311	-0.345206	9311	-0.28276	NA
bin738	3	FLL	-0.332141	9311	-0.32221	9311	-0.284077	NA
bin739	3	FLL	-0.338821	9311	-0.329534	9311	-0.287039	NA
bin740	3	FLL	-0.349044	9311	-0.347766	9311	-0.300675	NA
bin741	3	FLL	-0.335033	9311	-0.330669	9311	-0.28283	NA
bin742	3	FLL	-0.335033	9311	-0.330669	9311	-0.28283	NA
bin743	3	FLL	-0.356368	9311	-0.355849	9311	-0.315701	9311
bin744	3	FLL	-0.32716	9311	-0.357183	9311	-0.332303	9311
bin745	3	FLL	-0.321637	9311	-0.357338	9311	-0.330213	9311
bin746	3	FLL	-0.321637	9311	-0.357338	9311	-0.330213	9311
bin747	3	FLL	-0.319248	9311	-0.358314	9311	-0.323889	9311
bin748	3	FLL	-0.301916	9311	-0.346885	9311	-0.348002	9311
bin749	3	FLL	-0.263463	NA	-0.32025	9311	-0.305901	NA
bin750	3	FLL	-0.263463	NA	-0.32025	9311	-0.305901	NA
bin751	3	FLL	-0.268525	9311	-0.326564	9311	-0.305332	NA
bin752	3	FLL	-0.268525	9311	-0.326564	9311	-0.305332	NA
bin753	3	FLL	-0.2745	9311	-0.329413	9311	-0.310781	9311
bin754	3	FLL	-0.314958	9311	-0.370234	9311	-0.342396	9311
bin755	3	FLL	-0.30639	9311	-0.360057	9311	-0.330908	9311
bin756	3	FLL	-0.304595	9311	-0.354805	9311	-0.327445	9311
bin757	3	FLL	-0.307827	9311	-0.350094	9311	-0.329052	9311
bin758	3	FLL	-0.314181	9311	-0.352902	9311	-0.341685	9311
bin759	3	FLL	-0.313326	9311	-0.351761	9311	-0.343773	9311
bin760	3	FLL	-0.29024	9311	-0.347786	9311	-0.345894	9311
bin761	3	FLL	-0.295444	9311	-0.354231	9311	-0.354303	9311
bin762	3	FLL	-0.279916	9311	-0.325099	9311	-0.327321	9311
bin763	3	FLL	-0.270874	9311	-0.323742	9311	-0.320798	9311
bin764	3	FLL	-0.275025	9311	-0.341813	9311	-0.333046	9311
bin765	3	FLL	-0.273331	9311	-0.340494	9311	-0.327722	9311
bin766	3	FLL	-0.272546	9311	-0.342489	9311	-0.323467	9311
bin767	3	FLL	-0.274481	9311	-0.34066	9311	-0.323043	9311
bin768	3	FLL	-0.268181	9311	-0.336169	9311	-0.31614	9311
bin769	3	FLL	-0.264396	9311	-0.340047	9311	-0.314097	9311
bin770	3	FLL	-0.264396	9311	-0.340047	9311	-0.314097	9311
bin771	3	FLL	-0.264396	9311	-0.340047	9311	-0.314097	9311
bin772	3	FLL	-0.25246	9311	-0.333291	9311	-0.309276	9311
bin773	3	FLL	-0.218784	NA	-0.302537	9311	-0.274818	NA
bin774	3	FLL	-0.197533	NA	-0.290406	9311	-0.239894	NA
bin775	3	FLL	-0.136639	NA	-0.245619	NA	-0.189549	NA
bin776	3	FLL	-0.12136	NA	-0.228665	NA	-0.167748	NA
bin777	3	FLL	-0.118308	NA	-0.227435	NA	-0.160746	NA
bin778	3	FLL	-0.12742	NA	-0.218753	NA	-0.178971	NA
bin779	3	FLL	-0.116899	NA	-0.208521	NA	-0.168292	NA
bin780	3	FLL	-0.116899	NA	-0.208521	NA	-0.168292	NA
bin781	3	FLL	-0.116899	NA	-0.208521	NA	-0.168292	NA
bin782	3	FLL	-0.116899	NA	-0.208521	NA	-0.168292	NA
bin783	3	FLL	-0.129758	NA	-0.213376	NA	-0.183502	NA
bin784	3	FLL	-0.14339	NA	-0.227105	NA	-0.19364	NA
bin785	3	FLL	-0.141555	NA	-0.220088	NA	-0.192859	NA
bin786	3	FLL	-0.121915	NA	-0.206541	NA	-0.18878	NA
bin787	3	FLL	-0.123442	NA	-0.208406	NA	-0.192882	NA
bin788	3	FLL	-0.13608	NA	-0.215197	NA	-0.203618	NA
bin789	3	FLL	-0.133708	NA	-0.203233	NA	-0.194179	NA
bin790	3	FLL	-0.140855	NA	-0.212159	NA	-0.200885	NA
bin791	3	FLL	-0.147749	NA	-0.212594	NA	-0.212218	NA
bin792	3	FLL	-0.147749	NA	-0.212594	NA	-0.212218	NA
bin793	3	FLL	-0.139185	NA	-0.20184	NA	-0.194398	NA
bin794	3	FLL	-0.139185	NA	-0.20184	NA	-0.194398	NA
bin795	3	FLL	-0.137255	NA	-0.203352	NA	-0.196277	NA
bin796	3	FLL	-0.178755	NA	-0.247395	NA	-0.244446	NA
bin797	3	FLL	-0.154647	NA	-0.197463	NA	-0.234749	NA
bin798	3	FLL	-0.171157	NA	-0.214271	NA	-0.260161	NA
bin799	3	FLL	-0.166748	NA	-0.207479	NA	-0.253699	NA
bin800	3	FLL	-0.157558	NA	-0.203304	NA	-0.248253	NA
bin801	3	FLL	-0.157558	NA	-0.203304	NA	-0.248253	NA
bin802	3	FLL	-0.165136	NA	-0.205393	NA	-0.24801	NA
bin803	3	FLL	-0.174618	NA	-0.226158	NA	-0.268491	NA
bin804	3	FLL	-0.167981	NA	-0.227106	NA	-0.267922	NA
bin805	3	FLL	-0.185123	NA	-0.247427	NA	-0.292938	9311
bin806	3	FLL	-0.175638	NA	-0.240941	NA	-0.283901	9311
bin807	3	FLL	-0.161278	NA	-0.226797	NA	-0.264593	NA
bin808	3	FLL	-0.173615	NA	-0.225128	NA	-0.254224	NA
bin809	3	FLL	-0.153391	NA	-0.221301	NA	-0.256076	NA
bin810	3	FLL	-0.135292	NA	-0.196818	NA	-0.213575	NA
bin811	3	FLL	-0.154909	NA	-0.212391	NA	-0.246072	NA
bin812	3	FLL	-0.148054	NA	-0.194522	NA	-0.199775	NA
bin813	3	FLL	-0.154837	NA	-0.198324	NA	-0.203938	NA
bin814	3	FLL	-0.156625	NA	-0.20206	NA	-0.208841	NA
bin815	3	FLL	-0.148204	NA	-0.199729	NA	-0.202231	NA
bin816	3	FLL	-0.155024	NA	-0.196022	NA	-0.206458	NA
bin817	3	FLL	-0.155024	NA	-0.196022	NA	-0.206458	NA
bin818	3	FLL	-0.148392	NA	-0.187896	NA	-0.19669	NA
bin819	3	FLL	-0.120639	NA	-0.162388	NA	-0.143888	NA
bin820	3	FLL	-0.104323	NA	-0.142153	NA	-0.123018	NA
bin821	3	FLL	-0.103406	NA	-0.138026	NA	-0.119492	NA
bin822	3	FLL	-0.0854843	NA	-0.120772	NA	-0.0999083	NA
bin823	3	FLL	-0.0719737	NA	-0.107628	NA	-0.0891095	NA
bin824	3	FLL	-0.0802937	NA	-0.111013	NA	-0.0910102	NA
bin825	3	FLL	-0.0713322	NA	-0.0748645	NA	-0.0684185	NA
bin826	3	FLL	-0.0498651	NA	-0.0372094	NA	-0.070693	NA
bin827	3	FLL	-0.0333522	NA	-0.0170618	NA	-0.0479973	NA
bin828	3	FLL	-0.0237698	NA	-0.00640945	NA	-0.0673262	NA
bin829	3	FLL	0.00178256	NA	0.004873	NA	-0.0696928	NA
bin830	3	FLL	0.00178256	NA	0.004873	NA	-0.0696928	NA
bin831	3	FLL	0.00237949	NA	-0.006139	NA	-0.0778828	NA
bin832	3	FLL	-0.00167761	NA	-0.0145758	NA	-0.0787534	NA
bin833	3	FLL	-0.00167761	NA	-0.0145758	NA	-0.0787534	NA
bin834	3	FLL	-0.0105518	NA	-0.0199388	NA	-0.0811639	NA
bin835	3	FLL	0.00496612	NA	-0.0127385	NA	-0.0661206	NA
bin836	3	FLL	-0.00833915	NA	-0.0393934	NA	-0.0574743	NA
bin837	3	FLL	-0.0350634	NA	-0.0621104	NA	-0.0712242	NA
bin838	3	FLL	-0.00975339	NA	-0.0715203	NA	-0.0607331	NA
bin839	3	FLL	0.000362616	NA	-0.0754912	NA	-0.0851656	NA
bin840	3	FLL	0.0212224	NA	-0.056034	NA	-0.0616834	NA
bin841	3	FLL	0.0271316	NA	-0.0515083	NA	-0.0543559	NA
bin842	3	FLL	0.0271316	NA	-0.0515083	NA	-0.0543559	NA
bin843	3	FLL	0.0271316	NA	-0.0515083	NA	-0.0543559	NA
bin844	3	FLL	0.0177549	NA	-0.0636487	NA	-0.0606728	NA
bin845	3	FLL	0.000745	NA	-0.07279	NA	-0.0672723	NA
bin846	3	FLL	-0.0429444	NA	-0.101344	NA	-0.106238	NA
bin847	3	FLL	-0.0626815	NA	-0.110529	NA	-0.118712	NA
bin848	3	FLL	-0.087461	NA	-0.141216	NA	-0.11518	NA
bin849	3	FLL	-0.087461	NA	-0.141216	NA	-0.11518	NA
bin850	3	FLL	-0.0993323	NA	-0.149829	NA	-0.133659	NA
bin851	3	FLL	-0.0993323	NA	-0.149829	NA	-0.133659	NA
bin852	3	FLL	-0.098953	NA	-0.129064	NA	-0.131194	NA
bin853	3	FLL	-0.101899	NA	-0.121926	NA	-0.130195	NA
bin854	3	FLL	-0.0899271	NA	-0.107736	NA	-0.114648	NA
bin855	3	FLL	-0.0986863	NA	-0.117733	NA	-0.136927	NA
bin856	3	FLL	-0.0911828	NA	-0.107911	NA	-0.124532	NA
bin857	3	FLL	-0.114503	NA	-0.129917	NA	-0.113747	NA
bin858	3	FLL	-0.12389	NA	-0.14395	NA	-0.145701	NA
bin859	3	FLL	-0.10269	NA	-0.127739	NA	-0.109532	NA
bin860	3	FLL	-0.102831	NA	-0.14594	NA	-0.112606	NA
bin861	3	FLL	-0.0852712	NA	-0.138671	NA	-0.0873239	NA
bin862	3	FLL	-0.074899	NA	-0.130936	NA	-0.0725957	NA
bin863	3	FLL	-0.0835748	NA	-0.138954	NA	-0.0848735	NA
bin864	3	FLL	-0.0712188	NA	-0.126217	NA	-0.0710859	NA
bin865	3	FLL	-0.0712188	NA	-0.126217	NA	-0.0710859	NA
bin866	3	FLL	-0.0668749	NA	-0.125471	NA	-0.0705985	NA
bin867	3	FLL	-0.0634763	NA	-0.117457	NA	-0.0651058	NA
bin868	3	FLL	-0.0634763	NA	-0.117457	NA	-0.0651058	NA
bin869	3	FLL	-0.0680772	NA	-0.120786	NA	-0.0559014	NA
bin870	3	FLL	-0.0751536	NA	-0.112186	NA	-0.0560978	NA
bin871	3	FLL	-0.101899	NA	-0.129527	NA	-0.0851628	NA
bin872	3	FLL	-0.0957348	NA	-0.122874	NA	-0.0770409	NA
bin873	3	FLL	-0.0952863	NA	-0.121653	NA	-0.079203	NA
bin874	3	FLL	-0.095585	NA	-0.133264	NA	-0.0806287	NA
bin875	3	FLL	-0.0661564	NA	-0.119553	NA	-0.0592364	NA
bin876	3	FLL	-0.0509559	NA	-0.10503	NA	-0.0799555	NA
bin877	3	FLL	-0.0236198	NA	-0.0753003	NA	-0.0500595	NA
bin878	3	FLL	-0.0183881	NA	-0.0703421	NA	-0.0517447	NA
bin879	3	FLL	-0.00548297	NA	-0.056871	NA	-0.035043	NA
bin880	3	FLL	0.00477757	NA	-0.0576981	NA	-0.0255634	NA
bin881	3	FLL	0.014629	NA	-0.0438981	NA	-0.0184704	NA
bin882	3	FLL	0.0109444	NA	-0.0444018	NA	-0.0164541	NA
bin883	3	FLL	-0.00655139	NA	-0.0653416	NA	-0.0420843	NA
bin884	3	FLL	-0.0338665	NA	-0.0713475	NA	-0.0456701	NA
bin885	3	FLL	-0.011459	NA	-0.0470412	NA	-0.0356846	NA
bin886	3	FLL	0.0110099	NA	-0.0306762	NA	-0.0179196	NA
bin887	3	FLL	0.0110099	NA	-0.0306762	NA	-0.0179196	NA
bin888	3	FLL	0.0110099	NA	-0.0306762	NA	-0.0179196	NA
bin889	3	FLL	-0.0158542	NA	-0.0437405	NA	-0.0203758	NA
bin890	3	FLL	-0.0304359	NA	-0.0567279	NA	-0.0340413	NA
bin891	3	FLL	-0.0355101	NA	-0.0584191	NA	-0.036902	NA
bin892	3	FLL	-0.0519291	NA	-0.0683865	NA	-0.0501117	NA
bin893	3	FLL	-0.0529161	NA	-0.066215	NA	-0.0441895	NA
bin894	3	FLL	-0.0573129	NA	-0.0714885	NA	-0.0507098	NA
bin895	3	FLL	-0.0604658	NA	-0.0704489	NA	-0.0516218	NA
bin896	3	FLL	-0.0726566	NA	-0.067202	NA	-0.042709	NA
bin897	3	FLL	-0.0723566	NA	-0.068955	NA	-0.0415188	NA
bin898	3	FLL	-0.066914	NA	-0.0653543	NA	-0.034653	NA
bin899	3	FLL	-0.0601642	NA	-0.063347	NA	-0.0283306	NA
bin900	3	FLL	-0.0697386	NA	-0.0739518	NA	-0.00879409	NA
bin901	3	FLL	-0.0582412	NA	-0.0649783	NA	-0.00291328	NA
bin902	3	FLL	-0.0675867	NA	-0.0788317	NA	-0.0136552	NA
bin903	3	FLL	-0.0719866	NA	-0.0764745	NA	-0.00753108	NA
bin904	3	FLL	-0.107445	NA	-0.108688	NA	-0.0490497	NA
bin905	3	FLL	-0.122484	NA	-0.117836	NA	-0.0590672	NA
bin906	3	FLL	-0.115633	NA	-0.106498	NA	-0.050097	NA
bin907	3	FLL	-0.115633	NA	-0.106498	NA	-0.050097	NA
bin908	3	FLL	-0.118667	NA	-0.111538	NA	-0.0562043	NA
bin909	3	FLL	-0.0961035	NA	-0.0968452	NA	-0.0425058	NA
bin910	3	FLL	-0.0837529	NA	-0.0875348	NA	-0.0609367	NA
bin911	3	FLL	-0.0909919	NA	-0.0886344	NA	-0.0685148	NA
bin912	4	FLL	-0.141619	NA	-0.147288	NA	-0.118865	NA
bin913	4	FLL	-0.145169	NA	-0.14835	NA	-0.120577	NA
bin914	4	FLL	-0.148579	NA	-0.150705	NA	-0.122122	NA
bin915	4	FLL	-0.156719	NA	-0.159149	NA	-0.127431	NA
bin916	4	FLL	-0.14808	NA	-0.155393	NA	-0.120295	NA
bin917	4	FLL	-0.126252	NA	-0.139519	NA	-0.10695	NA
bin918	4	FLL	-0.116857	NA	-0.134336	NA	-0.0963357	NA
bin919	4	FLL	-0.115246	NA	-0.13555	NA	-0.0832004	NA
bin920	4	FLL	-0.113969	NA	-0.140868	NA	-0.0843956	NA
bin921	4	FLL	-0.123241	NA	-0.16857	NA	-0.107329	NA
bin922	4	FLL	-0.132768	NA	-0.182163	NA	-0.114318	NA
bin923	4	FLL	-0.136588	NA	-0.171404	NA	-0.113801	NA
bin924	4	FLL	-0.121156	NA	-0.146761	NA	-0.0717831	NA
bin925	4	FLL	-0.113686	NA	-0.135143	NA	-0.0698567	NA
bin926	4	FLL	-0.113686	NA	-0.135143	NA	-0.0698567	NA
bin927	4	FLL	-0.123269	NA	-0.142002	NA	-0.0739904	NA
bin928	4	FLL	-0.118714	NA	-0.138026	NA	-0.0678386	NA
bin929	4	FLL	-0.11782	NA	-0.132795	NA	-0.0681656	NA
bin930	4	FLL	-0.11782	NA	-0.132795	NA	-0.0681656	NA
bin931	4	FLL	-0.11782	NA	-0.132795	NA	-0.0681656	NA
bin932	4	FLL	-0.11782	NA	-0.132795	NA	-0.0681656	NA
bin933	4	FLL	-0.101285	NA	-0.122554	NA	-0.0552946	NA
bin934	4	FLL	-0.0725133	NA	-0.10242	NA	-0.0400354	NA
bin935	4	FLL	-0.0581552	NA	-0.0844046	NA	-0.0301675	NA
bin936	4	FLL	-0.0453895	NA	-0.0776065	NA	-0.0165293	NA
bin937	4	FLL	-0.0453895	NA	-0.0776065	NA	-0.0165293	NA
bin938	4	FLL	-0.0209923	NA	-0.0644605	NA	-0.0107492	NA
bin939	4	FLL	-0.0229371	NA	-0.0660874	NA	-0.0121218	NA
bin940	4	FLL	-0.0264523	NA	-0.0743528	NA	-0.0230473	NA
bin941	4	FLL	-0.0640398	NA	-0.108077	NA	-0.0628045	NA
bin942	4	FLL	-0.0711801	NA	-0.104583	NA	-0.0630013	NA
bin943	4	FLL	-0.08458	NA	-0.112696	NA	-0.0867289	NA
bin944	4	FLL	-0.108849	NA	-0.137059	NA	-0.108928	NA
bin945	4	FLL	-0.108849	NA	-0.137059	NA	-0.108928	NA
bin946	4	FLL	-0.11093	NA	-0.143655	NA	-0.112872	NA
bin947	4	FLL	-0.103782	NA	-0.14122	NA	-0.105123	NA
bin948	4	FLL	-0.124067	NA	-0.153616	NA	-0.11536	NA
bin949	4	FLL	-0.12557	NA	-0.153522	NA	-0.109537	NA
bin950	4	FLL	-0.130521	NA	-0.158116	NA	-0.115976	NA
bin951	4	FLL	-0.132006	NA	-0.1591	NA	-0.121153	NA
bin952	4	FLL	-0.132896	NA	-0.164323	NA	-0.120807	NA
bin953	4	FLL	-0.140556	NA	-0.160885	NA	-0.127259	NA
bin954	4	FLL	-0.154451	NA	-0.177119	NA	-0.143609	NA
bin955	4	FLL	-0.148635	NA	-0.172911	NA	-0.13393	NA
bin956	4	FLL	-0.150833	NA	-0.172869	NA	-0.13959	NA
bin957	4	FLL	-0.150833	NA	-0.172869	NA	-0.13959	NA
bin958	4	FLL	-0.167423	NA	-0.192483	NA	-0.16377	NA
bin959	4	FLL	-0.183668	NA	-0.197084	NA	-0.176634	NA
bin960	4	FLL	-0.174193	NA	-0.180374	NA	-0.184929	NA
bin961	4	FLL	-0.174193	NA	-0.180374	NA	-0.184929	NA
bin962	4	FLL	-0.186828	NA	-0.187101	NA	-0.198384	NA
bin963	4	FLL	-0.184813	NA	-0.185485	NA	-0.196906	NA
bin964	4	FLL	-0.17992	NA	-0.183903	NA	-0.190674	NA
bin965	4	FLL	-0.17992	NA	-0.183903	NA	-0.190674	NA
bin966	4	FLL	-0.207934	NA	-0.205552	NA	-0.211341	NA
bin967	4	FLL	-0.214185	NA	-0.207788	NA	-0.218044	NA
bin968	4	FLL	-0.210519	NA	-0.2187	NA	-0.21868	NA
bin969	4	FLL	-0.210519	NA	-0.2187	NA	-0.21868	NA
bin970	4	FLL	-0.212784	NA	-0.23135	NA	-0.219411	NA
bin971	4	FLL	-0.211774	NA	-0.227116	NA	-0.215786	NA
bin972	4	FLL	-0.204795	NA	-0.218681	NA	-0.21363	NA
bin973	4	FLL	-0.204795	NA	-0.218681	NA	-0.21363	NA
bin974	4	FLL	-0.204795	NA	-0.218681	NA	-0.21363	NA
bin975	4	FLL	-0.204795	NA	-0.218681	NA	-0.21363	NA
bin976	4	FLL	-0.198542	NA	-0.216446	NA	-0.206927	NA
bin977	4	FLL	-0.193637	NA	-0.211899	NA	-0.200539	NA
bin978	4	FLL	-0.193637	NA	-0.211899	NA	-0.200539	NA
bin979	4	FLL	-0.202391	NA	-0.222332	NA	-0.209502	NA
bin980	4	FLL	-0.205641	NA	-0.216261	NA	-0.204592	NA
bin981	4	FLL	-0.205641	NA	-0.216261	NA	-0.204592	NA
bin982	4	FLL	-0.205921	NA	-0.216998	NA	-0.208466	NA
bin983	4	FLL	-0.200462	NA	-0.220488	NA	-0.210346	NA
bin984	4	FLL	-0.17399	NA	-0.203786	NA	-0.195826	NA
bin985	4	FLL	-0.129553	NA	-0.177172	NA	-0.163042	NA
bin986	4	FLL	-0.122058	NA	-0.181745	NA	-0.161703	NA
bin987	4	FLL	-0.119862	NA	-0.177692	NA	-0.159662	NA
bin988	4	FLL	-0.125277	NA	-0.17998	NA	-0.160561	NA
bin989	4	FLL	-0.125277	NA	-0.17998	NA	-0.160561	NA
bin990	4	FLL	-0.125277	NA	-0.17998	NA	-0.160561	NA
bin991	4	FLL	-0.105502	NA	-0.161077	NA	-0.140843	NA
bin992	4	FLL	-0.0973837	NA	-0.158369	NA	-0.139569	NA
bin993	4	FLL	-0.0973837	NA	-0.158369	NA	-0.139569	NA
bin994	4	FLL	-0.0973837	NA	-0.158369	NA	-0.139569	NA
bin995	4	FLL	-0.0955163	NA	-0.154045	NA	-0.146548	NA
bin996	4	FLL	-0.0955163	NA	-0.154045	NA	-0.146548	NA
bin997	4	FLL	-0.0667193	NA	-0.111685	NA	-0.103008	NA
bin998	4	FLL	-0.0614536	NA	-0.109589	NA	-0.102276	NA
bin999	4	FLL	-0.0639673	NA	-0.109621	NA	-0.0975042	NA
bin1000	4	FLL	-0.0639673	NA	-0.109621	NA	-0.0975042	NA
bin1001	4	FLL	-0.0558741	NA	-0.0950041	NA	-0.0879844	NA
bin1002	4	FLL	-0.0543079	NA	-0.0793424	NA	-0.0614573	NA
bin1003	4	FLL	-0.0726335	NA	-0.0893401	NA	-0.0727729	NA
bin1004	4	FLL	-0.0647373	NA	-0.0855894	NA	-0.0709963	NA
bin1005	4	FLL	-0.0647373	NA	-0.0855894	NA	-0.0709963	NA
bin1006	4	FLL	-0.0808768	NA	-0.08703	NA	-0.0984863	NA
bin1007	4	FLL	-0.0928627	NA	-0.0962542	NA	-0.109102	NA
bin1008	4	FLL	-0.0995792	NA	-0.0897349	NA	-0.100311	NA
bin1009	4	FLL	-0.0902127	NA	-0.0859514	NA	-0.0963201	NA
bin1010	4	FLL	-0.0957183	NA	-0.0891218	NA	-0.10506	NA
bin1011	4	FLL	-0.119019	NA	-0.102246	NA	-0.143482	NA
bin1012	4	FLL	-0.140045	NA	-0.10959	NA	-0.149418	NA
bin1013	4	FLL	-0.126118	NA	-0.0953421	NA	-0.133923	NA
bin1014	4	FLL	-0.123015	NA	-0.0983449	NA	-0.132922	NA
bin1015	4	FLL	-0.124712	NA	-0.099735	NA	-0.138907	NA
bin1016	4	FLL	-0.136771	NA	-0.111052	NA	-0.150143	NA
bin1017	4	FLL	-0.131814	NA	-0.106775	NA	-0.155463	NA
bin1018	4	FLL	-0.131814	NA	-0.106775	NA	-0.155463	NA
bin1019	4	FLL	-0.129481	NA	-0.106572	NA	-0.171852	NA
bin1020	4	FLL	-0.120713	NA	-0.109756	NA	-0.164151	NA
bin1021	4	FLL	-0.113412	NA	-0.114306	NA	-0.161557	NA
bin1022	4	FLL	-0.113412	NA	-0.114306	NA	-0.161557	NA
bin1023	4	FLL	-0.118211	NA	-0.120165	NA	-0.169256	NA
bin1024	4	FLL	-0.116014	NA	-0.127245	NA	-0.180678	NA
bin1025	4	FLL	-0.122246	NA	-0.135089	NA	-0.155155	NA
bin1026	4	FLL	-0.118769	NA	-0.133657	NA	-0.153825	NA
bin1027	4	FLL	-0.121163	NA	-0.130178	NA	-0.155135	NA
bin1028	4	FLL	-0.136018	NA	-0.145378	NA	-0.172729	NA
bin1029	4	FLL	-0.132317	NA	-0.149162	NA	-0.180624	NA
bin1030	4	FLL	-0.143803	NA	-0.165282	NA	-0.189613	NA
bin1031	4	FLL	-0.124701	NA	-0.121255	NA	-0.15729	NA
bin1032	4	FLL	-0.180223	NA	-0.130794	NA	-0.155575	NA
bin1033	4	FLL	-0.176021	NA	-0.124613	NA	-0.155387	NA
bin1034	4	FLL	-0.159069	NA	-0.116064	NA	-0.159962	NA
bin1035	4	FLL	-0.166179	NA	-0.114097	NA	-0.175419	NA
bin1036	4	FLL	-0.16055	NA	-0.115061	NA	-0.175762	NA
bin1037	4	FLL	-0.147495	NA	-0.138857	NA	-0.186556	NA
bin1038	4	FLL	-0.168603	NA	-0.157591	NA	-0.207733	NA
bin1039	4	FLL	-0.172364	NA	-0.161009	NA	-0.217302	NA
bin1040	4	FLL	-0.16112	NA	-0.153275	NA	-0.2085	NA
bin1041	4	FLL	-0.174495	NA	-0.154522	NA	-0.212622	NA
bin1042	4	FLL	-0.198505	NA	-0.183703	NA	-0.245263	NA
bin1043	4	FLL	-0.212946	NA	-0.198239	NA	-0.242318	NA
bin1044	4	FLL	-0.200215	NA	-0.206789	NA	-0.234052	NA
bin1045	4	FLL	-0.214086	NA	-0.216289	NA	-0.253528	NA
bin1046	4	FLL	-0.208593	NA	-0.219282	NA	-0.227935	NA
bin1047	4	FLL	-0.210649	NA	-0.223309	NA	-0.233146	NA
bin1048	4	FLL	-0.217551	NA	-0.2266	NA	-0.233003	NA
bin1049	4	FLL	-0.202021	NA	-0.213154	NA	-0.216761	NA
bin1050	4	FLL	-0.200009	NA	-0.209722	NA	-0.211859	NA
bin1051	4	FLL	-0.193144	NA	-0.219861	NA	-0.186109	NA
bin1052	4	FLL	-0.161398	NA	-0.1845	NA	-0.129236	NA
bin1053	4	FLL	-0.149502	NA	-0.166231	NA	-0.116118	NA
bin1054	4	FLL	-0.140732	NA	-0.154998	NA	-0.0997909	NA
bin1055	4	FLL	-0.137028	NA	-0.143187	NA	-0.0946861	NA
bin1056	4	FLL	-0.135618	NA	-0.145506	NA	-0.09157	NA
bin1057	4	FLL	-0.104687	NA	-0.120064	NA	-0.0702336	NA
bin1058	4	FLL	-0.0962819	NA	-0.104057	NA	-0.0710467	NA
bin1059	4	FLL	-0.0877305	NA	-0.0953046	NA	-0.0535415	NA
bin1060	4	FLL	-0.0804131	NA	-0.0850698	NA	-0.0497023	NA
bin1061	4	FLL	-0.072709	NA	-0.053562	NA	-0.0127245	NA
bin1062	4	FLL	-0.0651321	NA	-0.042259	NA	-0.0308244	NA
bin1063	4	FLL	-0.0548185	NA	-0.0259696	NA	-0.0150223	NA
bin1064	4	FLL	-0.064145	NA	-0.0239991	NA	-0.0141437	NA
bin1065	4	FLL	-0.0733048	NA	-0.0306926	NA	-0.0417945	NA
bin1066	4	FLL	-0.07849	NA	-0.0333227	NA	-0.0338059	NA
bin1067	4	FLL	-0.114181	NA	-0.0633243	NA	-0.0496098	NA
bin1068	4	FLL	-0.117039	NA	-0.0678907	NA	-0.0540417	NA
bin1069	4	FLL	-0.134591	NA	-0.0823285	NA	-0.068857	NA
bin1070	4	FLL	-0.133416	NA	-0.0830019	NA	-0.069293	NA
bin1071	4	FLL	-0.124244	NA	-0.0630167	NA	-0.0985784	NA
bin1072	4	FLL	-0.135411	NA	-0.0742996	NA	-0.126625	NA
bin1073	4	FLL	-0.150819	NA	-0.0977738	NA	-0.14352	NA
bin1074	4	FLL	-0.163233	NA	-0.116691	NA	-0.148485	NA
bin1075	4	FLL	-0.161706	NA	-0.116786	NA	-0.154402	NA
bin1076	4	FLL	-0.161706	NA	-0.116786	NA	-0.154402	NA
bin1077	4	FLL	-0.168614	NA	-0.126475	NA	-0.168258	NA
bin1078	4	FLL	-0.174073	NA	-0.130591	NA	-0.170793	NA
bin1079	4	FLL	-0.174073	NA	-0.130591	NA	-0.170793	NA
bin1080	4	FLL	-0.186218	NA	-0.144653	NA	-0.162996	NA
bin1081	4	FLL	-0.194392	NA	-0.156959	NA	-0.16543	NA
bin1082	4	FLL	-0.193967	NA	-0.152402	NA	-0.16491	NA
bin1083	4	FLL	-0.184209	NA	-0.155559	NA	-0.159457	NA
bin1084	4	FLL	-0.179647	NA	-0.148755	NA	-0.153066	NA
bin1085	4	FLL	-0.181041	NA	-0.15077	NA	-0.158158	NA
bin1086	4	FLL	-0.188808	NA	-0.152859	NA	-0.157837	NA
bin1087	4	FLL	-0.179169	NA	-0.16431	NA	-0.147245	NA
bin1088	4	FLL	-0.179899	NA	-0.158387	NA	-0.145591	NA
bin1089	4	FLL	-0.192957	NA	-0.166486	NA	-0.151048	NA
bin1090	4	FLL	-0.192438	NA	-0.165913	NA	-0.150336	NA
bin1091	4	FLL	-0.210566	NA	-0.172136	NA	-0.149249	NA
bin1092	4	FLL	-0.191001	NA	-0.144557	NA	-0.114874	NA
bin1093	4	FLL	-0.191001	NA	-0.144557	NA	-0.114874	NA
bin1094	4	FLL	-0.192533	NA	-0.143872	NA	-0.110624	NA
bin1095	4	FLL	-0.19627	NA	-0.146136	NA	-0.106089	NA
bin1096	4	FLL	-0.205882	NA	-0.145316	NA	-0.115202	NA
bin1097	4	FLL	-0.203141	NA	-0.147355	NA	-0.120061	NA
bin1098	4	FLL	-0.209841	NA	-0.15632	NA	-0.109304	NA
bin1099	4	FLL	-0.210809	NA	-0.15507	NA	-0.109284	NA
bin1100	4	FLL	-0.205892	NA	-0.151155	NA	-0.0982962	NA
bin1101	4	FLL	-0.201614	NA	-0.153567	NA	-0.104264	NA
bin1102	4	FLL	-0.20354	NA	-0.164418	NA	-0.112688	NA
bin1103	4	FLL	-0.209228	NA	-0.169829	NA	-0.118928	NA
bin1104	4	FLL	-0.192701	NA	-0.155168	NA	-0.108718	NA
bin1105	4	FLL	-0.204951	NA	-0.167899	NA	-0.122471	NA
bin1106	4	FLL	-0.200327	NA	-0.165431	NA	-0.114744	NA
bin1107	4	FLL	-0.191488	NA	-0.160536	NA	-0.109378	NA
bin1108	4	FLL	-0.182439	NA	-0.146036	NA	-0.088853	NA
bin1109	4	FLL	-0.186038	NA	-0.16998	NA	-0.105657	NA
bin1110	4	FLL	-0.191821	NA	-0.182481	NA	-0.116217	NA
bin1111	4	FLL	-0.183014	NA	-0.179808	NA	-0.109343	NA
bin1112	4	FLL	-0.202197	NA	-0.197652	NA	-0.1328	NA
bin1113	4	FLL	-0.2072	NA	-0.208456	NA	-0.148166	NA
bin1114	4	FLL	-0.204752	NA	-0.209209	NA	-0.161723	NA
bin1115	4	FLL	-0.192525	NA	-0.196539	NA	-0.148019	NA
bin1116	4	FLL	-0.222786	NA	-0.212599	NA	-0.180689	NA
bin1117	4	FLL	-0.223504	NA	-0.221491	NA	-0.188908	NA
bin1118	4	FLL	-0.233183	NA	-0.237166	NA	-0.229488	NA
bin1119	4	FLL	-0.242656	9311	-0.240382	NA	-0.237091	NA
bin1120	4	FLL	-0.252096	9311	-0.249117	NA	-0.235443	NA
bin1121	4	FLL	-0.227967	NA	-0.210583	NA	-0.198045	NA
bin1122	4	FLL	-0.216935	NA	-0.155245	NA	-0.164442	NA
bin1123	4	FLL	-0.216935	NA	-0.155245	NA	-0.164442	NA
bin1124	4	FLL	-0.209729	NA	-0.139787	NA	-0.136465	NA
bin1125	4	FLL	-0.17611	NA	-0.0972018	NA	-0.0669988	NA
bin1126	4	FLL	-0.17328	NA	-0.0975941	NA	-0.0570852	NA
bin1127	4	FLL	-0.179361	NA	-0.105268	NA	-0.0593846	NA
bin1128	4	FLL	-0.177634	NA	-0.107758	NA	-0.0616885	NA
bin1129	4	FLL	-0.177634	NA	-0.107758	NA	-0.0616885	NA
bin1130	4	FLL	-0.198163	NA	-0.134115	NA	-0.0840357	NA
bin1131	4	FLL	-0.197093	NA	-0.139027	NA	-0.0779425	NA
bin1132	4	FLL	-0.187516	NA	-0.139916	NA	-0.0687578	NA
bin1133	4	FLL	-0.214384	NA	-0.152138	NA	-0.0985584	NA
bin1134	4	FLL	-0.229019	NA	-0.176045	NA	-0.140731	NA
bin1135	4	FLL	-0.242854	9311	-0.176181	NA	-0.160554	NA
bin1136	4	FLL	-0.254266	9311	-0.188974	NA	-0.193352	NA
bin1137	4	FLL	-0.275707	9311	-0.217657	NA	-0.206782	NA
bin1138	4	FLL	-0.266645	9311	-0.219025	NA	-0.205165	NA
bin1139	4	FLL	-0.268252	9311	-0.219922	NA	-0.202442	NA
bin1140	4	FLL	-0.267266	9311	-0.22239	NA	-0.215482	NA
bin1141	4	FLL	-0.278415	9311	-0.234591	NA	-0.225566	NA
bin1142	4	FLL	-0.264796	9311	-0.229103	NA	-0.225462	NA
bin1143	4	FLL	-0.266631	9311	-0.235604	NA	-0.225429	NA
bin1144	4	FLL	-0.262261	9311	-0.229855	NA	-0.218137	NA
bin1145	4	FLL	-0.268684	9311	-0.236799	NA	-0.235006	NA
bin1146	4	FLL	-0.268684	9311	-0.236799	NA	-0.235006	NA
bin1147	4	FLL	-0.259132	9311	-0.234402	NA	-0.224249	NA
bin1148	4	FLL	-0.252279	9311	-0.231492	NA	-0.227496	NA
bin1149	4	FLL	-0.254817	9311	-0.238635	NA	-0.235485	NA
bin1150	4	FLL	-0.263329	9311	-0.247697	NA	-0.249568	NA
bin1151	4	FLL	-0.268643	9311	-0.258325	9311	-0.248446	NA
bin1152	4	FLL	-0.282116	9311	-0.27229	9311	-0.284626	9311
bin1153	4	FLL	-0.256095	9311	-0.247791	NA	-0.247595	NA
bin1154	4	FLL	-0.251688	9311	-0.242237	NA	-0.249126	NA
bin1155	4	FLL	-0.256471	9311	-0.243281	NA	-0.243274	NA
bin1156	4	FLL	-0.214014	NA	-0.21963	NA	-0.239723	NA
bin1157	4	FLL	-0.186305	NA	-0.199649	NA	-0.209281	NA
bin1158	4	FLL	-0.180179	NA	-0.205914	NA	-0.215388	NA
bin1159	4	FLL	-0.18451	NA	-0.219095	NA	-0.243632	NA
bin1160	4	FLL	-0.184043	NA	-0.216614	NA	-0.23944	NA
bin1161	4	FLL	-0.184043	NA	-0.216614	NA	-0.23944	NA
bin1162	4	FLL	-0.184043	NA	-0.216614	NA	-0.23944	NA
bin1163	4	FLL	-0.186205	NA	-0.217683	NA	-0.241184	NA
bin1164	4	FLL	-0.181341	NA	-0.21653	NA	-0.246918	NA
bin1165	4	FLL	-0.168882	NA	-0.210716	NA	-0.249469	NA
bin1166	4	FLL	-0.153441	NA	-0.202054	NA	-0.244668	NA
bin1167	4	FLL	-0.133586	NA	-0.177235	NA	-0.222511	NA
bin1168	4	FLL	-0.131331	NA	-0.17545	NA	-0.227396	NA
bin1169	4	FLL	-0.137695	NA	-0.177819	NA	-0.234263	NA
bin1170	4	FLL	-0.139482	NA	-0.181162	NA	-0.23723	NA
bin1171	4	FLL	-0.144497	NA	-0.198571	NA	-0.240713	NA
bin1172	4	FLL	-0.167317	NA	-0.208616	NA	-0.259862	NA
bin1173	4	FLL	-0.157464	NA	-0.206901	NA	-0.228093	NA
bin1174	5	FLL	-0.118585	NA	-0.131728	NA	-0.111221	NA
bin1175	5	FLL	-0.138188	NA	-0.155701	NA	-0.105661	NA
bin1176	5	FLL	-0.16036	NA	-0.180065	NA	-0.127493	NA
bin1177	5	FLL	-0.180396	NA	-0.203872	NA	-0.150839	NA
bin1178	5	FLL	-0.186476	NA	-0.213523	NA	-0.155085	NA
bin1179	5	FLL	-0.161278	NA	-0.188603	NA	-0.115089	NA
bin1180	5	FLL	-0.172297	NA	-0.199735	NA	-0.0995085	NA
bin1181	5	FLL	-0.155798	NA	-0.194077	NA	-0.109059	NA
bin1182	5	FLL	-0.142087	NA	-0.179817	NA	-0.0725957	NA
bin1183	5	FLL	-0.147937	NA	-0.162737	NA	-0.0867504	NA
bin1184	5	FLL	-0.153058	NA	-0.156372	NA	-0.0831668	NA
bin1185	5	FLL	-0.138472	NA	-0.142364	NA	-0.0789675	NA
bin1186	5	FLL	-0.13619	NA	-0.135541	NA	-0.0748741	NA
bin1187	5	FLL	-0.146295	NA	-0.145473	NA	-0.0745707	NA
bin1188	5	FLL	-0.149467	NA	-0.147584	NA	-0.0759849	NA
bin1189	5	FLL	-0.132145	NA	-0.114564	NA	-0.0433625	NA
bin1190	5	FLL	-0.171578	NA	-0.157337	NA	-0.0907844	NA
bin1191	5	FLL	-0.165448	NA	-0.150717	NA	-0.0952028	NA
bin1192	5	FLL	-0.173057	NA	-0.160651	NA	-0.107712	NA
bin1193	5	FLL	-0.181133	NA	-0.169008	NA	-0.118229	NA
bin1194	5	FLL	-0.175968	NA	-0.192483	NA	-0.14377	NA
bin1195	5	FLL	-0.160694	NA	-0.171272	NA	-0.151987	NA
bin1196	5	FLL	-0.165484	NA	-0.177659	NA	-0.176311	NA
bin1197	5	FLL	-0.160831	NA	-0.173102	NA	-0.180798	NA
bin1198	5	FLL	-0.155743	NA	-0.173119	NA	-0.209824	NA
bin1199	5	FLL	-0.164033	NA	-0.176459	NA	-0.211738	NA
bin1200	5	FLL	-0.167752	NA	-0.178705	NA	-0.223861	NA
bin1201	5	FLL	-0.167752	NA	-0.178705	NA	-0.223861	NA
bin1202	5	FLL	-0.174335	NA	-0.177124	NA	-0.233314	NA
bin1203	5	FLL	-0.178294	NA	-0.190224	NA	-0.244435	NA
bin1204	5	FLL	-0.18404	NA	-0.197441	NA	-0.236194	NA
bin1205	5	FLL	-0.195243	NA	-0.204125	NA	-0.238925	NA
bin1206	5	FLL	-0.183599	NA	-0.204483	NA	-0.244242	NA
bin1207	5	FLL	-0.166938	NA	-0.190294	NA	-0.225705	NA
bin1208	5	FLL	-0.1801	NA	-0.186849	NA	-0.235884	NA
bin1209	5	FLL	-0.174466	NA	-0.180182	NA	-0.222926	NA
bin1210	5	FLL	-0.18742	NA	-0.182737	NA	-0.228633	NA
bin1211	5	FLL	-0.19071	NA	-0.192671	NA	-0.23241	NA
bin1212	5	FLL	-0.189674	NA	-0.195695	NA	-0.227882	NA
bin1213	5	FLL	-0.199734	NA	-0.208462	NA	-0.239903	NA
bin1214	5	FLL	-0.199377	NA	-0.216222	NA	-0.236259	NA
bin1215	5	FLL	-0.190894	NA	-0.213817	NA	-0.229572	NA
bin1216	5	FLL	-0.186579	NA	-0.208164	NA	-0.226682	NA
bin1217	5	FLL	-0.191405	NA	-0.214661	NA	-0.232097	NA
bin1218	5	FLL	-0.191405	NA	-0.214661	NA	-0.232097	NA
bin1219	5	FLL	-0.191405	NA	-0.214661	NA	-0.232097	NA
bin1220	5	FLL	-0.196643	NA	-0.213966	NA	-0.236239	NA
bin1221	5	FLL	-0.188939	NA	-0.19574	NA	-0.218013	NA
bin1222	5	FLL	-0.173151	NA	-0.178586	NA	-0.196071	NA
bin1223	5	FLL	-0.169868	NA	-0.180145	NA	-0.194714	NA
bin1224	5	FLL	-0.182635	NA	-0.194924	NA	-0.210438	NA
bin1225	5	FLL	-0.182635	NA	-0.194924	NA	-0.210438	NA
bin1226	5	FLL	-0.176677	NA	-0.196038	NA	-0.203232	NA
bin1227	5	FLL	-0.124877	NA	-0.15627	NA	-0.198683	NA
bin1228	5	FLL	-0.116801	NA	-0.141092	NA	-0.181832	NA
bin1229	5	FLL	-0.101175	NA	-0.123606	NA	-0.15769	NA
bin1230	5	FLL	-0.108436	NA	-0.127903	NA	-0.173023	NA
bin1231	5	FLL	-0.118354	NA	-0.148679	NA	-0.186694	NA
bin1232	5	FLL	-0.11577	NA	-0.173645	NA	-0.201298	NA
bin1233	5	FLL	-0.12605	NA	-0.185027	NA	-0.229156	NA
bin1234	5	FLL	-0.102923	NA	-0.138564	NA	-0.184838	NA
bin1235	5	FLL	-0.147701	NA	-0.160483	NA	-0.208163	NA
bin1236	5	FLL	-0.149113	NA	-0.149665	NA	-0.208748	NA
bin1237	5	FLL	-0.149113	NA	-0.149665	NA	-0.208748	NA
bin1238	5	FLL	-0.15634	NA	-0.151375	NA	-0.208069	NA
bin1239	5	FLL	-0.149958	NA	-0.142153	NA	-0.194851	NA
bin1240	5	FLL	-0.132775	NA	-0.117458	NA	-0.173817	NA
bin1241	5	FLL	-0.132775	NA	-0.117458	NA	-0.173817	NA
bin1242	5	FLL	-0.153521	NA	-0.137962	NA	-0.202136	NA
bin1243	5	FLL	-0.181937	NA	-0.167254	NA	-0.235163	NA
bin1244	5	FLL	-0.195059	NA	-0.183793	NA	-0.255655	NA
bin1245	5	FLL	-0.187016	NA	-0.180705	NA	-0.25407	NA
bin1246	5	FLL	-0.181442	NA	-0.171995	NA	-0.254975	NA
bin1247	5	FLL	-0.179868	NA	-0.18268	NA	-0.254164	NA
bin1248	5	FLL	-0.172592	NA	-0.179809	NA	-0.256387	NA
bin1249	5	FLL	-0.145914	NA	-0.149611	NA	-0.235411	NA
bin1250	5	FLL	-0.144046	NA	-0.148575	NA	-0.235199	NA
bin1251	5	FLL	-0.135157	NA	-0.138004	NA	-0.225974	NA
bin1252	5	FLL	-0.129048	NA	-0.130407	NA	-0.233684	NA
bin1253	5	FLL	-0.129048	NA	-0.130407	NA	-0.233684	NA
bin1254	5	FLL	-0.129048	NA	-0.130407	NA	-0.233684	NA
bin1255	5	FLL	-0.129048	NA	-0.130407	NA	-0.233684	NA
bin1256	5	FLL	-0.128625	NA	-0.1317	NA	-0.229084	NA
bin1257	5	FLL	-0.128625	NA	-0.1317	NA	-0.229084	NA
bin1258	5	FLL	-0.13819	NA	-0.145298	NA	-0.236229	NA
bin1259	5	FLL	-0.13819	NA	-0.145298	NA	-0.236229	NA
bin1260	5	FLL	-0.129872	NA	-0.143099	NA	-0.229843	NA
bin1261	5	FLL	-0.129872	NA	-0.143099	NA	-0.229843	NA
bin1262	5	FLL	-0.12732	NA	-0.138558	NA	-0.224237	NA
bin1263	5	FLL	-0.129966	NA	-0.130431	NA	-0.220552	NA
bin1264	5	FLL	-0.122545	NA	-0.119662	NA	-0.214646	NA
bin1265	5	FLL	-0.0949305	NA	-0.116835	NA	-0.198247	NA
bin1266	5	FLL	-0.0839993	NA	-0.112682	NA	-0.195285	NA
bin1267	5	FLL	-0.0687296	NA	-0.0934615	NA	-0.181282	NA
bin1268	5	FLL	-0.0873367	NA	-0.125138	NA	-0.208092	NA
bin1269	5	FLL	-0.0956484	NA	-0.132043	NA	-0.213034	NA
bin1270	5	FLL	-0.0865952	NA	-0.123939	NA	-0.204579	NA
bin1271	5	FLL	-0.116621	NA	-0.137008	NA	-0.215957	NA
bin1272	5	FLL	-0.130048	NA	-0.138417	NA	-0.222717	NA
bin1273	5	FLL	-0.130048	NA	-0.138417	NA	-0.222717	NA
bin1274	5	FLL	-0.126108	NA	-0.133702	NA	-0.216729	NA
bin1275	5	FLL	-0.124631	NA	-0.131828	NA	-0.216131	NA
bin1276	5	FLL	-0.142165	NA	-0.158491	NA	-0.2341	NA
bin1277	5	FLL	-0.147546	NA	-0.165074	NA	-0.243554	NA
bin1278	5	FLL	-0.153896	NA	-0.171971	NA	-0.250144	NA
bin1279	5	FLL	-0.153896	NA	-0.171971	NA	-0.250144	NA
bin1280	5	FLL	-0.164227	NA	-0.173359	NA	-0.255279	NA
bin1281	5	FLL	-0.149113	NA	-0.15389	NA	-0.241518	NA
bin1282	5	FLL	-0.13971	NA	-0.12603	NA	-0.218577	NA
bin1283	5	FLL	-0.140662	NA	-0.122904	NA	-0.199733	NA
bin1284	5	FLL	-0.150868	NA	-0.147153	NA	-0.183645	NA
bin1285	5	FLL	-0.157468	NA	-0.156603	NA	-0.197157	NA
bin1286	5	FLL	-0.154732	NA	-0.151017	NA	-0.176859	NA
bin1287	5	FLL	-0.158902	NA	-0.156581	NA	-0.183942	NA
bin1288	5	FLL	-0.148606	NA	-0.14885	NA	-0.169319	NA
bin1289	5	FLL	-0.138566	NA	-0.144153	NA	-0.157957	NA
bin1290	5	FLL	-0.154815	NA	-0.169874	NA	-0.140625	NA
bin1291	5	FLL	-0.159328	NA	-0.165962	NA	-0.138051	NA
bin1292	5	FLL	-0.151513	NA	-0.156293	NA	-0.129925	NA
bin1293	5	FLL	-0.142959	NA	-0.157421	NA	-0.122406	NA
bin1294	5	FLL	-0.140538	NA	-0.153185	NA	-0.119168	NA
bin1295	5	FLL	-0.148324	NA	-0.155106	NA	-0.129996	NA
bin1296	5	FLL	-0.157678	NA	-0.158558	NA	-0.155321	NA
bin1297	5	FLL	-0.107604	NA	-0.126416	NA	-0.124652	NA
bin1298	5	FLL	-0.148575	NA	-0.159815	NA	-0.179866	NA
bin1299	5	FLL	-0.149959	NA	-0.158142	NA	-0.174955	NA
bin1300	5	FLL	-0.170093	NA	-0.15753	NA	-0.179771	NA
bin1301	5	FLL	-0.170093	NA	-0.15753	NA	-0.179771	NA
bin1302	5	FLL	-0.130407	NA	-0.118299	NA	-0.149985	NA
bin1303	5	FLL	-0.13434	NA	-0.116641	NA	-0.149435	NA
bin1304	5	FLL	-0.13434	NA	-0.116641	NA	-0.149435	NA
bin1305	5	FLL	-0.143436	NA	-0.119433	NA	-0.156725	NA
bin1306	5	FLL	-0.143436	NA	-0.119433	NA	-0.156725	NA
bin1307	5	FLL	-0.16993	NA	-0.141034	NA	-0.182697	NA
bin1308	5	FLL	-0.171235	NA	-0.137822	NA	-0.170059	NA
bin1309	5	FLL	-0.162469	NA	-0.133009	NA	-0.164899	NA
bin1310	5	FLL	-0.151107	NA	-0.124371	NA	-0.151899	NA
bin1311	5	FLL	-0.146427	NA	-0.130099	NA	-0.155645	NA
bin1312	5	FLL	-0.137226	NA	-0.121836	NA	-0.149146	NA
bin1313	5	FLL	-0.133186	NA	-0.121644	NA	-0.14424	NA
bin1314	5	FLL	-0.140863	NA	-0.13125	NA	-0.152191	NA
bin1315	5	FLL	-0.153011	NA	-0.139502	NA	-0.146441	NA
bin1316	5	FLL	-0.147147	NA	-0.137822	NA	-0.139688	NA
bin1317	5	FLL	-0.1493	NA	-0.141216	NA	-0.137988	NA
bin1318	5	FLL	-0.143053	NA	-0.141249	NA	-0.126454	NA
bin1319	5	FLL	-0.135653	NA	-0.131578	NA	-0.114608	NA
bin1320	5	FLL	-0.152574	NA	-0.148104	NA	-0.121598	NA
bin1321	5	FLL	-0.149418	NA	-0.157115	NA	-0.138838	NA
bin1322	5	FLL	-0.178485	NA	-0.186708	NA	-0.164077	NA
bin1323	5	FLL	-0.186985	NA	-0.195742	NA	-0.178157	NA
bin1324	5	FLL	-0.192252	NA	-0.195083	NA	-0.186999	NA
bin1325	5	FLL	-0.201426	NA	-0.192294	NA	-0.192998	NA
bin1326	5	FLL	-0.193925	NA	-0.17268	NA	-0.171986	NA
bin1327	5	FLL	-0.193925	NA	-0.17268	NA	-0.171986	NA
bin1328	5	FLL	-0.19441	NA	-0.181271	NA	-0.179969	NA
bin1329	5	FLL	-0.19441	NA	-0.181271	NA	-0.179969	NA
bin1330	5	FLL	-0.204556	NA	-0.186045	NA	-0.191401	NA
bin1331	5	FLL	-0.21194	NA	-0.195691	NA	-0.203154	NA
bin1332	5	FLL	-0.21194	NA	-0.195691	NA	-0.203154	NA
bin1333	5	FLL	-0.211813	NA	-0.191415	NA	-0.202866	NA
bin1334	5	FLL	-0.213417	NA	-0.193108	NA	-0.207129	NA
bin1335	5	FLL	-0.228098	NA	-0.205326	NA	-0.204379	NA
bin1336	5	FLL	-0.232999	9311	-0.199975	NA	-0.201041	NA
bin1337	5	FLL	-0.220582	NA	-0.186818	NA	-0.184838	NA
bin1338	5	FLL	-0.203588	NA	-0.168607	NA	-0.166491	NA
bin1339	5	FLL	-0.213131	NA	-0.19584	NA	-0.179235	NA
bin1340	5	FLL	-0.218684	NA	-0.197999	NA	-0.165929	NA
bin1341	5	FLL	-0.142811	NA	-0.16004	NA	-0.116925	NA
bin1342	5	FLL	-0.146668	NA	-0.174849	NA	-0.129288	NA
bin1343	5	FLL	-0.137205	NA	-0.164381	NA	-0.148167	NA
bin1344	5	FLL	-0.160267	NA	-0.176484	NA	-0.169054	NA
bin1345	5	FLL	-0.138896	NA	-0.162409	NA	-0.152017	NA
bin1346	5	FLL	-0.13321	NA	-0.158352	NA	-0.142467	NA
bin1347	5	FLL	-0.146972	NA	-0.148228	NA	-0.131356	NA
bin1348	5	FLL	-0.130482	NA	-0.12965	NA	-0.109488	NA
bin1349	5	FLL	-0.150348	NA	-0.138135	NA	-0.128598	NA
bin1350	5	FLL	-0.166869	NA	-0.150166	NA	-0.138763	NA
bin1351	5	FLL	-0.166869	NA	-0.150166	NA	-0.138763	NA
bin1352	5	FLL	-0.158858	NA	-0.14572	NA	-0.126712	NA
bin1353	5	FLL	-0.153556	NA	-0.150781	NA	-0.129778	NA
bin1354	5	FLL	-0.152704	NA	-0.152555	NA	-0.126147	NA
bin1355	5	FLL	-0.144408	NA	-0.140498	NA	-0.134775	NA
bin1356	5	FLL	-0.139	NA	-0.133894	NA	-0.125315	NA
bin1357	5	FLL	-0.144958	NA	-0.136417	NA	-0.135526	NA
bin1358	5	FLL	-0.159962	NA	-0.156231	NA	-0.163375	NA
bin1359	5	FLL	-0.141301	NA	-0.142044	NA	-0.146272	NA
bin1360	5	FLL	-0.141301	NA	-0.142044	NA	-0.146272	NA
bin1361	5	FLL	-0.142994	NA	-0.138752	NA	-0.165931	NA
bin1362	5	FLL	-0.137475	NA	-0.15439	NA	-0.185023	NA
bin1363	5	FLL	-0.133175	NA	-0.142439	NA	-0.175772	NA
bin1364	5	FLL	-0.131623	NA	-0.123144	NA	-0.132036	NA
bin1365	5	FLL	-0.121553	NA	-0.106768	NA	-0.126215	NA
bin1366	5	FLL	-0.104906	NA	-0.0869879	NA	-0.101828	NA
bin1367	5	FLL	-0.104906	NA	-0.0869879	NA	-0.101828	NA
bin1368	5	FLL	-0.0984901	NA	-0.0949625	NA	-0.122896	NA
bin1369	5	FLL	-0.112776	NA	-0.110921	NA	-0.136763	NA
bin1370	5	FLL	-0.121296	NA	-0.117857	NA	-0.142855	NA
bin1371	5	FLL	-0.120474	NA	-0.114922	NA	-0.142549	NA
bin1372	5	FLL	-0.13706	NA	-0.138881	NA	-0.154851	NA
bin1373	5	FLL	-0.148616	NA	-0.158829	NA	-0.19288	NA
bin1374	5	FLL	-0.148805	NA	-0.165066	NA	-0.188722	NA
bin1375	5	FLL	-0.149171	NA	-0.161973	NA	-0.176934	NA
bin1376	5	FLL	-0.163092	NA	-0.181726	NA	-0.173924	NA
bin1377	5	FLL	-0.165193	NA	-0.182779	NA	-0.165455	NA
bin1378	5	FLL	-0.143903	NA	-0.176082	NA	-0.174112	NA
bin1379	5	FLL	-0.149077	NA	-0.160374	NA	-0.156616	NA
bin1380	5	FLL	-0.148035	NA	-0.156105	NA	-0.152955	NA
bin1381	5	FLL	-0.143761	NA	-0.144594	NA	-0.13269	NA
bin1382	5	FLL	-0.10818	NA	-0.106474	NA	-0.0912921	NA
bin1383	5	FLL	-0.106623	NA	-0.104519	NA	-0.0906074	NA
bin1384	5	FLL	-0.0983098	NA	-0.0955702	NA	-0.096838	NA
bin1385	5	FLL	-0.0859592	NA	-0.0827703	NA	-0.0830578	NA
bin1386	5	FLL	-0.101848	NA	-0.0966085	NA	-0.09968	NA
bin1387	5	FLL	-0.0836579	NA	-0.101025	NA	-0.0977984	NA
bin1388	5	FLL	-0.0789782	NA	-0.0996433	NA	-0.0977011	NA
bin1389	5	FLL	-0.0808824	NA	-0.10745	NA	-0.104366	NA
bin1390	5	FLL	-0.0739099	NA	-0.106003	NA	-0.104874	NA
bin1391	5	FLL	-0.0567981	NA	-0.095187	NA	-0.109798	NA
bin1392	5	FLL	0.00111106	NA	-0.0672654	NA	-0.0961692	NA
bin1393	5	FLL	-0.00644086	NA	-0.0706935	NA	-0.106878	NA
bin1394	5	FLL	-0.00280716	NA	-0.067906	NA	-0.0964904	NA
bin1395	6	FLL	-0.111244	NA	-0.114287	NA	-0.0259827	NA
bin1396	6	FLL	-0.11956	NA	-0.128729	NA	-0.0411667	NA
bin1397	6	FLL	-0.115685	NA	-0.125345	NA	-0.0468661	NA
bin1398	6	FLL	-0.132603	NA	-0.14156	NA	-0.0648638	NA
bin1399	6	FLL	-0.144437	NA	-0.143156	NA	-0.0787632	NA
bin1400	6	FLL	-0.144437	NA	-0.143156	NA	-0.0787632	NA
bin1401	6	FLL	-0.152939	NA	-0.145575	NA	-0.0854402	NA
bin1402	6	FLL	-0.135531	NA	-0.134224	NA	-0.0768495	NA
bin1403	6	FLL	-0.124136	NA	-0.13558	NA	-0.069214	NA
bin1404	6	FLL	-0.120004	NA	-0.127505	NA	-0.0770076	NA
bin1405	6	FLL	-0.0985016	NA	-0.116425	NA	-0.0639557	NA
bin1406	6	FLL	-0.0926892	NA	-0.116484	NA	-0.0597923	NA
bin1407	6	FLL	-0.0926892	NA	-0.116484	NA	-0.0597923	NA
bin1408	6	FLL	-0.0963063	NA	-0.113059	NA	-0.0608585	NA
bin1409	6	FLL	-0.0865058	NA	-0.0997953	NA	-0.0366427	NA
bin1410	6	FLL	-0.0585084	NA	-0.0619408	NA	-0.00925264	NA
bin1411	6	FLL	-0.0490981	NA	-0.0484583	NA	-0.00228629	NA
bin1412	6	FLL	-0.0490981	NA	-0.0484583	NA	-0.00228629	NA
bin1413	6	FLL	-0.0470813	NA	-0.0479499	NA	-0.00926287	NA
bin1414	6	FLL	-0.0600575	NA	-0.0520741	NA	-0.00743612	NA
bin1415	6	FLL	-0.0336151	NA	-0.0190132	NA	0.0307445	NA
bin1416	6	FLL	-0.0365949	NA	-0.0242832	NA	0.0330678	NA
bin1417	6	FLL	-0.0365949	NA	-0.0242832	NA	0.0330678	NA
bin1418	6	FLL	-0.0271502	NA	-0.02708	NA	0.039464	NA
bin1419	6	FLL	-0.0271502	NA	-0.02708	NA	0.039464	NA
bin1420	6	FLL	-0.122716	NA	-0.103044	NA	-0.0553548	NA
bin1421	6	FLL	-0.13209	NA	-0.107011	NA	-0.057526	NA
bin1422	6	FLL	-0.145318	NA	-0.120422	NA	-0.0768191	NA
bin1423	6	FLL	-0.154432	NA	-0.130219	NA	-0.0816913	NA
bin1424	6	FLL	-0.149801	NA	-0.133409	NA	-0.0989783	NA
bin1425	6	FLL	-0.161733	NA	-0.16507	NA	-0.117267	NA
bin1426	6	FLL	-0.167106	NA	-0.169113	NA	-0.134913	NA
bin1427	6	FLL	-0.166441	NA	-0.170109	NA	-0.14078	NA
bin1428	6	FLL	-0.171142	NA	-0.177215	NA	-0.149031	NA
bin1429	6	FLL	-0.166948	NA	-0.175695	NA	-0.141008	NA
bin1430	6	FLL	-0.159298	NA	-0.165426	NA	-0.12786	NA
bin1431	6	FLL	-0.168306	NA	-0.175095	NA	-0.123677	NA
bin1432	6	FLL	-0.167992	NA	-0.179197	NA	-0.160617	NA
bin1433	6	FLL	-0.175673	NA	-0.189636	NA	-0.174428	NA
bin1434	6	FLL	-0.211753	NA	-0.224092	NA	-0.22327	NA
bin1435	6	FLL	-0.207885	NA	-0.211613	NA	-0.231117	NA
bin1436	6	FLL	-0.206956	NA	-0.211984	NA	-0.230829	NA
bin1437	6	FLL	-0.229487	NA	-0.231291	NA	-0.245145	NA
bin1438	6	FLL	-0.205143	NA	-0.204672	NA	-0.252311	NA
bin1439	6	FLL	-0.221268	NA	-0.222465	NA	-0.237027	NA
bin1440	6	FLL	-0.176931	NA	-0.19614	NA	-0.193271	NA
bin1441	6	FLL	-0.163052	NA	-0.18704	NA	-0.174387	NA
bin1442	6	FLL	-0.169757	NA	-0.181399	NA	-0.181853	NA
bin1443	6	FLL	-0.122933	NA	-0.146529	NA	-0.108232	NA
bin1444	6	FLL	-0.0998932	NA	-0.115859	NA	-0.0925532	NA
bin1445	6	FLL	-0.0998932	NA	-0.115859	NA	-0.0925532	NA
bin1446	6	FLL	-0.100609	NA	-0.125815	NA	-0.080516	NA
bin1447	6	FLL	-0.0809859	NA	-0.124261	NA	-0.0849296	NA
bin1448	6	FLL	-0.0590587	NA	-0.100969	NA	-0.0670523	NA
bin1449	6	FLL	-0.11142	NA	-0.159133	NA	-0.120484	NA
bin1450	6	FLL	-0.139205	NA	-0.185702	NA	-0.117632	NA
bin1451	6	FLL	-0.124646	NA	-0.184577	NA	-0.12644	NA
bin1452	6	FLL	-0.133396	NA	-0.19266	NA	-0.133057	NA
bin1453	6	FLL	-0.131385	NA	-0.190697	NA	-0.12472	NA
bin1454	6	FLL	-0.14548	NA	-0.201116	NA	-0.134375	NA
bin1455	6	FLL	-0.167706	NA	-0.225091	NA	-0.161335	NA
bin1456	6	FLL	-0.155766	NA	-0.221275	NA	-0.15201	NA
bin1457	6	FLL	-0.135412	NA	-0.229356	NA	-0.16275	NA
bin1458	6	FLL	-0.143182	NA	-0.234529	NA	-0.172519	NA
bin1459	6	FLL	-0.170336	NA	-0.262802	NA	-0.215639	NA
bin1460	6	FLL	-0.164461	NA	-0.25687	NA	-0.20796	NA
bin1461	6	FLL	-0.157107	NA	-0.247626	NA	-0.196114	NA
bin1462	6	FLL	-0.169352	NA	-0.258842	NA	-0.210006	NA
bin1463	6	FLL	-0.169352	NA	-0.258842	NA	-0.210006	NA
bin1464	6	FLL	-0.164586	NA	-0.252284	NA	-0.184087	NA
bin1465	6	FLL	-0.170514	NA	-0.246365	NA	-0.205776	NA
bin1466	6	FLL	-0.166296	NA	-0.230051	NA	-0.192235	NA
bin1467	6	FLL	-0.166296	NA	-0.230051	NA	-0.192235	NA
bin1468	6	FLL	-0.166296	NA	-0.230051	NA	-0.192235	NA
bin1469	6	FLL	-0.158851	NA	-0.220795	NA	-0.174026	NA
bin1470	6	FLL	-0.155146	NA	-0.221055	NA	-0.172465	NA
bin1471	6	FLL	-0.159254	NA	-0.237193	NA	-0.185797	NA
bin1472	6	FLL	-0.159254	NA	-0.237193	NA	-0.185797	NA
bin1473	6	FLL	-0.159254	NA	-0.237193	NA	-0.185797	NA
bin1474	6	FLL	-0.163654	NA	-0.237971	NA	-0.187879	NA
bin1475	6	FLL	-0.13815	NA	-0.216124	NA	-0.167141	NA
bin1476	6	FLL	-0.127537	NA	-0.21823	NA	-0.159934	NA
bin1477	6	FLL	-0.111162	NA	-0.201737	NA	-0.141248	NA
bin1478	6	FLL	-0.123028	NA	-0.208556	NA	-0.147042	NA
bin1479	6	FLL	-0.128484	NA	-0.217207	NA	-0.154779	NA
bin1480	6	FLL	-0.163158	NA	-0.20673	NA	-0.132674	NA
bin1481	6	FLL	-0.176737	NA	-0.229559	NA	-0.163807	NA
bin1482	6	FLL	-0.160685	NA	-0.206975	NA	-0.133252	NA
bin1483	6	FLL	-0.17393	NA	-0.22068	NA	-0.151141	NA
bin1484	6	FLL	-0.163563	NA	-0.209189	NA	-0.137238	NA
bin1485	6	FLL	-0.161763	NA	-0.203081	NA	-0.115538	NA
bin1486	6	FLL	-0.148377	NA	-0.185333	NA	-0.0898654	NA
bin1487	6	FLL	-0.149009	NA	-0.183825	NA	-0.0853133	NA
bin1488	6	FLL	-0.149009	NA	-0.183825	NA	-0.0853133	NA
bin1489	6	FLL	-0.152168	NA	-0.189277	NA	-0.0915783	NA
bin1490	6	FLL	-0.163376	NA	-0.183023	NA	-0.0889265	NA
bin1491	6	FLL	-0.145989	NA	-0.162695	NA	-0.0763282	NA
bin1492	6	FLL	-0.145219	NA	-0.159704	NA	-0.0710704	NA
bin1493	6	FLL	-0.148605	NA	-0.162582	NA	-0.0746219	NA
bin1494	6	FLL	-0.137646	NA	-0.152029	NA	-0.0540048	NA
bin1495	6	FLL	-0.130825	NA	-0.149518	NA	-0.0605789	NA
bin1496	6	FLL	-0.130825	NA	-0.149518	NA	-0.0605789	NA
bin1497	6	FLL	-0.14596	NA	-0.167231	NA	-0.0792271	NA
bin1498	6	FLL	-0.14596	NA	-0.167231	NA	-0.0792271	NA
bin1499	6	FLL	-0.130825	NA	-0.149518	NA	-0.0605789	NA
bin1500	6	FLL	-0.130825	NA	-0.149518	NA	-0.0605789	NA
bin1501	6	FLL	-0.140647	NA	-0.145089	NA	-0.0672708	NA
bin1502	6	FLL	-0.138364	NA	-0.142194	NA	-0.0680442	NA
bin1503	6	FLL	-0.148285	NA	-0.146971	NA	-0.0662744	NA
bin1504	6	FLL	-0.144897	NA	-0.143934	NA	-0.0627008	NA
bin1505	6	FLL	-0.167375	NA	-0.148931	NA	-0.0743944	NA
bin1506	6	FLL	-0.160298	NA	-0.146619	NA	-0.0685429	NA
bin1507	6	FLL	-0.170747	NA	-0.149219	NA	-0.0783627	NA
bin1508	6	FLL	-0.187677	NA	-0.161797	NA	-0.0916293	NA
bin1509	6	FLL	-0.228453	NA	-0.200488	NA	-0.126645	NA
bin1510	6	FLL	-0.228768	NA	-0.208028	NA	-0.128979	NA
bin1511	6	FLL	-0.21445	NA	-0.195183	NA	-0.119243	NA
bin1512	6	FLL	-0.223803	NA	-0.197782	NA	-0.127289	NA
bin1513	6	FLL	-0.25108	9311	-0.239566	NA	-0.169506	NA
bin1514	6	FLL	-0.24839	9311	-0.229761	NA	-0.144991	NA
bin1515	6	FLL	-0.25243	9311	-0.227254	NA	-0.148521	NA
bin1516	6	FLL	-0.251581	9311	-0.227208	NA	-0.14914	NA
bin1517	6	FLL	-0.258028	9311	-0.232641	NA	-0.157289	NA
bin1518	6	FLL	-0.25412	9311	-0.256303	NA	-0.182218	NA
bin1519	6	FLL	-0.247861	9311	-0.247485	NA	-0.174376	NA
bin1520	6	FLL	-0.244027	9311	-0.247484	NA	-0.169488	NA
bin1521	6	FLL	-0.251162	9311	-0.256643	NA	-0.177432	NA
bin1522	6	FLL	-0.250852	9311	-0.25364	NA	-0.168735	NA
bin1523	6	FLL	-0.224927	NA	-0.240701	NA	-0.162792	NA
bin1524	6	FLL	-0.224523	NA	-0.241308	NA	-0.175232	NA
bin1525	6	FLL	-0.214586	NA	-0.23659	NA	-0.172416	NA
bin1526	6	FLL	-0.199881	NA	-0.219609	NA	-0.14559	NA
bin1527	6	FLL	-0.199881	NA	-0.219609	NA	-0.14559	NA
bin1528	6	FLL	-0.200115	NA	-0.219262	NA	-0.15103	NA
bin1529	6	FLL	-0.186894	NA	-0.203548	NA	-0.140435	NA
bin1530	6	FLL	-0.194537	NA	-0.214282	NA	-0.155114	NA
bin1531	6	FLL	-0.199683	NA	-0.217626	NA	-0.164527	NA
bin1532	6	FLL	-0.203832	NA	-0.219401	NA	-0.172009	NA
bin1533	6	FLL	-0.193732	NA	-0.214518	NA	-0.166092	NA
bin1534	6	FLL	-0.208986	NA	-0.234729	NA	-0.186085	NA
bin1535	6	FLL	-0.211521	NA	-0.235256	NA	-0.176805	NA
bin1536	6	FLL	-0.217453	NA	-0.247828	NA	-0.185828	NA
bin1537	6	FLL	-0.217453	NA	-0.247828	NA	-0.185828	NA
bin1538	6	FLL	-0.227443	NA	-0.255011	NA	-0.200491	NA
bin1539	6	FLL	-0.232107	NA	-0.260812	NA	-0.209491	NA
bin1540	6	FLL	-0.242189	9311	-0.25905	NA	-0.23318	NA
bin1541	6	FLL	-0.261179	9311	-0.265706	9311	-0.248058	NA
bin1542	6	FLL	-0.265062	9311	-0.275337	9311	-0.252173	NA
bin1543	6	FLL	-0.271587	9311	-0.284751	9311	-0.2834	9311
bin1544	6	FLL	-0.271065	9311	-0.295659	9311	-0.292694	9311
bin1545	6	FLL	-0.271065	9311	-0.295659	9311	-0.292694	9311
bin1546	6	FLL	-0.271065	9311	-0.295659	9311	-0.292694	9311
bin1547	6	FLL	-0.263569	9311	-0.274075	9311	-0.285016	9311
bin1548	6	FLL	-0.260787	9311	-0.262512	9311	-0.293949	9311
bin1549	6	FLL	-0.27812	9311	-0.27773	9311	-0.312165	9311
bin1550	6	FLL	-0.281401	9311	-0.273783	9311	-0.301232	9311
bin1551	6	FLL	-0.298534	9311	-0.283757	9311	-0.322191	9311
bin1552	6	FLL	-0.298534	9311	-0.283757	9311	-0.322191	9311
bin1553	6	FLL	-0.303278	9311	-0.283847	9311	-0.320393	9311
bin1554	6	FLL	-0.285921	9311	-0.269247	9311	-0.303975	9311
bin1555	6	FLL	-0.299672	9311	-0.28948	9311	-0.31039	9311
bin1556	6	FLL	-0.314464	9311	-0.306717	9311	-0.320462	9311
bin1557	6	FLL	-0.330311	9311	-0.319948	9311	-0.328912	9311
bin1558	6	FLL	-0.342522	9311	-0.330658	9311	-0.32711	9311
bin1559	6	FLL	-0.352213	9311	-0.339408	9311	-0.347871	9311
bin1560	6	FLL	-0.355935	9311	-0.337765	9311	-0.315299	9311
bin1561	6	FLL	-0.355935	9311	-0.337765	9311	-0.315299	9311
bin1562	6	FLL	-0.354588	9311	-0.337896	9311	-0.317131	9311
bin1563	6	FLL	-0.35161	9311	-0.33317	9311	-0.310446	9311
bin1564	6	FLL	-0.36154	9311	-0.340467	9311	-0.315299	9311
bin1565	6	FLL	-0.373033	9311	-0.357517	9311	-0.348949	9311
bin1566	6	FLL	-0.380603	9311	-0.360505	9311	-0.352236	9311
bin1567	6	FLL	-0.35759	9311	-0.354763	9311	-0.350389	9311
bin1568	6	FLL	-0.358135	9311	-0.360152	9311	-0.349035	9311
bin1569	6	FLL	-0.35845	9311	-0.361018	9311	-0.354435	9311
bin1570	6	FLL	-0.363034	9311	-0.363877	9311	-0.35815	9311
bin1571	6	FLL	-0.382068	9311	-0.376703	9311	-0.40859	9311
bin1572	6	FLL	-0.364716	9311	-0.371369	9311	-0.369408	9311
bin1573	6	FLL	-0.364716	9311	-0.371369	9311	-0.369408	9311
bin1574	6	FLL	-0.364716	9311	-0.371369	9311	-0.369408	9311
bin1575	6	FLL	-0.354443	9311	-0.361473	9311	-0.37657	9311
bin1576	6	FLL	-0.354443	9311	-0.361473	9311	-0.37657	9311
bin1577	6	FLL	-0.340039	9311	-0.360324	9311	-0.375614	9311
bin1578	6	FLL	-0.333296	9311	-0.350639	9311	-0.368415	9311
bin1579	6	FLL	-0.317429	9311	-0.343897	9311	-0.364977	9311
bin1580	6	FLL	-0.314438	9311	-0.318962	9311	-0.346272	9311
bin1581	6	FLL	-0.30905	9311	-0.312228	9311	-0.338864	9311
bin1582	6	FLL	-0.294138	9311	-0.301934	9311	-0.320585	9311
bin1583	6	FLL	-0.306139	9311	-0.312727	9311	-0.344615	9311
bin1584	6	FLL	-0.308954	9311	-0.300587	9311	-0.342905	9311
bin1585	6	FLL	-0.299146	9311	-0.294616	9311	-0.317093	9311
bin1586	6	FLL	-0.299146	9311	-0.294616	9311	-0.317093	9311
bin1587	6	FLL	-0.303222	9311	-0.296481	9311	-0.324201	9311
bin1588	6	FLL	-0.290976	9311	-0.284618	9311	-0.304397	9311
bin1589	6	FLL	-0.293294	9311	-0.282721	9311	-0.302799	9311
bin1590	6	FLL	-0.274713	9311	-0.266537	9311	-0.314155	9311
bin1591	6	FLL	-0.272286	9311	-0.273608	9311	-0.320163	9311
bin1592	6	FLL	-0.254622	9311	-0.252856	NA	-0.294638	9311
bin1593	6	FLL	-0.276416	9311	-0.272389	9311	-0.316823	9311
bin1594	6	FLL	-0.272382	9311	-0.271306	9311	-0.320546	9311
bin1595	6	FLL	-0.277879	9311	-0.272879	9311	-0.325877	9311
bin1596	6	FLL	-0.269371	9311	-0.264476	9311	-0.31441	9311
bin1597	6	FLL	-0.262809	9311	-0.277021	9311	-0.31441	9311
bin1598	6	FLL	-0.267104	9311	-0.280961	9311	-0.31895	9311
bin1599	6	FLL	-0.267104	9311	-0.280961	9311	-0.31895	9311
bin1600	7	FLL	-0.0976696	NA	-0.165923	NA	-0.0913841	NA
bin1601	7	FLL	-0.204383	NA	-0.25641	NA	-0.178807	NA
bin1602	7	FLL	-0.228045	NA	-0.273675	9311	-0.22673	NA
bin1603	7	FLL	-0.224104	NA	-0.258521	9311	-0.21063	NA
bin1604	7	FLL	-0.229431	NA	-0.261786	9311	-0.210967	NA
bin1605	7	FLL	-0.21695	NA	-0.248847	NA	-0.197066	NA
bin1606	7	FLL	-0.233337	9311	-0.258701	9311	-0.220276	NA
bin1607	7	FLL	-0.237413	9311	-0.265058	9311	-0.22621	NA
bin1608	7	FLL	-0.233077	9311	-0.264232	9311	-0.225705	NA
bin1609	7	FLL	-0.223797	NA	-0.250949	NA	-0.218942	NA
bin1610	7	FLL	-0.229977	NA	-0.257655	9311	-0.227021	NA
bin1611	7	FLL	-0.228309	NA	-0.255461	NA	-0.221762	NA
bin1612	7	FLL	-0.239761	9311	-0.26703	9311	-0.242082	NA
bin1613	7	FLL	-0.248213	9311	-0.273417	9311	-0.249126	NA
bin1614	7	FLL	-0.251557	9311	-0.269668	9311	-0.257669	NA
bin1615	7	FLL	-0.251557	9311	-0.269668	9311	-0.257669	NA
bin1616	7	FLL	-0.251557	9311	-0.269668	9311	-0.257669	NA
bin1617	7	FLL	-0.245262	9311	-0.261893	9311	-0.2553	NA
bin1618	7	FLL	-0.245262	9311	-0.261893	9311	-0.2553	NA
bin1619	7	FLL	-0.244926	9311	-0.256136	9311	-0.249407	NA
bin1620	7	FLL	-0.243161	9311	-0.257247	9311	-0.236331	NA
bin1621	7	FLL	-0.256384	9311	-0.280272	9311	-0.26218	NA
bin1622	7	FLL	-0.247733	9311	-0.270996	9311	-0.252199	NA
bin1623	7	FLL	-0.247733	9311	-0.270996	9311	-0.252199	NA
bin1624	7	FLL	-0.242879	9311	-0.276423	9311	-0.255601	NA
bin1625	7	FLL	-0.239654	9311	-0.273063	9311	-0.252575	NA
bin1626	7	FLL	-0.251433	9311	-0.260631	9311	-0.235861	NA
bin1627	7	FLL	-0.247092	9311	-0.256884	9311	-0.229893	NA
bin1628	7	FLL	-0.256321	9311	-0.270125	9311	-0.236613	NA
bin1629	7	FLL	-0.264024	9311	-0.281999	9311	-0.238735	NA
bin1630	7	FLL	-0.256979	9311	-0.271441	9311	-0.233041	NA
bin1631	7	FLL	-0.238461	9311	-0.256401	9311	-0.22148	NA
bin1632	7	FLL	-0.258107	9311	-0.272663	9311	-0.235015	NA
bin1633	7	FLL	-0.247381	9311	-0.283946	9311	-0.210867	NA
bin1634	7	FLL	-0.214181	NA	-0.243796	NA	-0.171773	NA
bin1635	7	FLL	-0.220692	NA	-0.245589	NA	-0.170169	NA
bin1636	7	FLL	-0.212977	NA	-0.239422	NA	-0.176765	NA
bin1637	7	FLL	-0.208706	NA	-0.237642	NA	-0.174245	NA
bin1638	7	FLL	-0.203175	NA	-0.233767	NA	-0.164796	NA
bin1639	7	FLL	-0.212781	NA	-0.234806	NA	-0.171901	NA
bin1640	7	FLL	-0.199828	NA	-0.20442	NA	-0.138667	NA
bin1641	7	FLL	-0.187361	NA	-0.198564	NA	-0.141096	NA
bin1642	7	FLL	-0.180965	NA	-0.194537	NA	-0.143841	NA
bin1643	7	FLL	-0.180965	NA	-0.194537	NA	-0.143841	NA
bin1644	7	FLL	-0.179236	NA	-0.196916	NA	-0.14604	NA
bin1645	7	FLL	-0.163704	NA	-0.177387	NA	-0.13169	NA
bin1646	7	FLL	-0.165681	NA	-0.169102	NA	-0.12011	NA
bin1647	7	FLL	-0.166528	NA	-0.17541	NA	-0.121993	NA
bin1648	7	FLL	-0.166528	NA	-0.17541	NA	-0.121993	NA
bin1649	7	FLL	-0.175132	NA	-0.184642	NA	-0.131971	NA
bin1650	7	FLL	-0.17245	NA	-0.185418	NA	-0.159895	NA
bin1651	7	FLL	-0.17245	NA	-0.185418	NA	-0.159895	NA
bin1652	7	FLL	-0.165531	NA	-0.181509	NA	-0.151584	NA
bin1653	7	FLL	-0.165531	NA	-0.181509	NA	-0.151584	NA
bin1654	7	FLL	-0.169768	NA	-0.186551	NA	-0.157863	NA
bin1655	7	FLL	-0.126894	NA	-0.15849	NA	-0.114211	NA
bin1656	7	FLL	-0.115588	NA	-0.143299	NA	-0.130133	NA
bin1657	7	FLL	-0.0708014	NA	-0.119242	NA	-0.0985104	NA
bin1658	7	FLL	-0.0585007	NA	-0.109101	NA	-0.0925009	NA
bin1659	7	FLL	-0.0679845	NA	-0.0978328	NA	-0.102924	NA
bin1660	7	FLL	-0.0679845	NA	-0.0978328	NA	-0.102924	NA
bin1661	7	FLL	-0.0541778	NA	-0.0817016	NA	-0.086658	NA
bin1662	7	FLL	-0.0651675	NA	-0.0901331	NA	-0.0926887	NA
bin1663	7	FLL	-0.0585007	NA	-0.0770812	NA	-0.0872425	NA
bin1664	7	FLL	-0.0723201	NA	-0.0932288	NA	-0.103526	NA
bin1665	7	FLL	-0.0686418	NA	-0.104124	NA	-0.104144	NA
bin1666	7	FLL	-0.0687407	NA	-0.0973254	NA	-0.097922	NA
bin1667	7	FLL	-0.0649096	NA	-0.093997	NA	-0.103666	NA
bin1668	7	FLL	-0.0573266	NA	-0.0975441	NA	-0.097308	NA
bin1669	7	FLL	-0.0925278	NA	-0.126736	NA	-0.125006	NA
bin1670	7	FLL	-0.0997867	NA	-0.132907	NA	-0.1331	NA
bin1671	7	FLL	-0.0997867	NA	-0.132907	NA	-0.1331	NA
bin1672	7	FLL	-0.11936	NA	-0.151873	NA	-0.152779	NA
bin1673	7	FLL	-0.11936	NA	-0.151873	NA	-0.152779	NA
bin1674	7	FLL	-0.11936	NA	-0.151873	NA	-0.152779	NA
bin1675	7	FLL	-0.11936	NA	-0.151873	NA	-0.152779	NA
bin1676	7	FLL	-0.11936	NA	-0.151873	NA	-0.152779	NA
bin1677	7	FLL	-0.11936	NA	-0.151873	NA	-0.152779	NA
bin1678	7	FLL	-0.117692	NA	-0.148284	NA	-0.148019	NA
bin1679	7	FLL	-0.126045	NA	-0.15698	NA	-0.153561	NA
bin1680	7	FLL	-0.121515	NA	-0.152168	NA	-0.147427	NA
bin1681	7	FLL	-0.130699	NA	-0.149321	NA	-0.153392	NA
bin1682	7	FLL	-0.118129	NA	-0.136952	NA	-0.145893	NA
bin1683	7	FLL	-0.121422	NA	-0.142595	NA	-0.151443	NA
bin1684	7	FLL	-0.124347	NA	-0.145389	NA	-0.156809	NA
bin1685	7	FLL	-0.124347	NA	-0.145389	NA	-0.156809	NA
bin1686	7	FLL	-0.124347	NA	-0.145389	NA	-0.156809	NA
bin1687	7	FLL	-0.124347	NA	-0.145389	NA	-0.156809	NA
bin1688	7	FLL	-0.100096	NA	-0.123958	NA	-0.129455	NA
bin1689	7	FLL	-0.100096	NA	-0.123958	NA	-0.129455	NA
bin1690	7	FLL	-0.102232	NA	-0.125287	NA	-0.13009	NA
bin1691	7	FLL	-0.100728	NA	-0.138105	NA	-0.135862	NA
bin1692	7	FLL	-0.100728	NA	-0.138105	NA	-0.135862	NA
bin1693	7	FLL	-0.100728	NA	-0.138105	NA	-0.135862	NA
bin1694	7	FLL	-0.100728	NA	-0.138105	NA	-0.135862	NA
bin1695	7	FLL	-0.100728	NA	-0.138105	NA	-0.135862	NA
bin1696	7	FLL	-0.0920734	NA	-0.12886	NA	-0.125912	NA
bin1697	7	FLL	-0.0900271	NA	-0.12377	NA	-0.126731	NA
bin1698	7	FLL	-0.08748	NA	-0.116832	NA	-0.116687	NA
bin1699	7	FLL	-0.0949947	NA	-0.12077	NA	-0.128237	NA
bin1700	7	FLL	-0.0931114	NA	-0.115837	NA	-0.135537	NA
bin1701	7	FLL	-0.0888527	NA	-0.118219	NA	-0.141422	NA
bin1702	7	FLL	-0.0877326	NA	-0.119423	NA	-0.141482	NA
bin1703	7	FLL	-0.0846406	NA	-0.118384	NA	-0.133913	NA
bin1704	7	FLL	-0.0728849	NA	-0.128491	NA	-0.111792	NA
bin1705	7	FLL	-0.0653212	NA	-0.112015	NA	-0.0897003	NA
bin1706	7	FLL	-0.0566994	NA	-0.104689	NA	-0.084372	NA
bin1707	7	FLL	-0.0440367	NA	-0.0954541	NA	-0.068853	NA
bin1708	7	FLL	-0.0363457	NA	-0.0834496	NA	-0.0667319	NA
bin1709	7	FLL	-0.0523199	NA	-0.103356	NA	-0.0811349	NA
bin1710	7	FLL	-0.015793	NA	-0.0511304	NA	-0.0232809	NA
bin1711	7	FLL	-0.0142984	NA	-0.0419031	NA	-0.0127942	NA
bin1712	7	FLL	-0.0220077	NA	-0.0539313	NA	-0.0148217	NA
bin1713	7	FLL	-0.0108117	NA	-0.0454485	NA	-0.00868564	NA
bin1714	7	FLL	-0.00771438	NA	-0.0436669	NA	-0.00532472	NA
bin1715	7	FLL	-0.0241182	NA	-0.0534516	NA	-0.0131909	NA
bin1716	7	FLL	-0.0252048	NA	-0.047739	NA	-0.0118375	NA
bin1717	7	FLL	-0.0280513	NA	-0.0526842	NA	-0.0178914	NA
bin1718	7	FLL	-0.0280513	NA	-0.0526842	NA	-0.0178914	NA
bin1719	7	FLL	-0.0280513	NA	-0.0526842	NA	-0.0178914	NA
bin1720	7	FLL	-0.0280513	NA	-0.0526842	NA	-0.0178914	NA
bin1721	7	FLL	-0.0522408	NA	-0.0722431	NA	-0.0172794	NA
bin1722	7	FLL	-0.0490698	NA	-0.0777381	NA	-0.00744781	NA
bin1723	7	FLL	-0.0664265	NA	-0.0987026	NA	-0.0364082	NA
bin1724	7	FLL	-0.102463	NA	-0.131462	NA	-0.0745336	NA
bin1725	7	FLL	-0.0970179	NA	-0.127732	NA	-0.0676536	NA
bin1726	7	FLL	-0.095105	NA	-0.128557	NA	-0.0729845	NA
bin1727	7	FLL	-0.11457	NA	-0.143985	NA	-0.0850684	NA
bin1728	7	FLL	-0.115727	NA	-0.145597	NA	-0.09138	NA
bin1729	7	FLL	-0.115727	NA	-0.145597	NA	-0.09138	NA
bin1730	7	FLL	-0.115739	NA	-0.151086	NA	-0.0971833	NA
bin1731	7	FLL	-0.114002	NA	-0.146357	NA	-0.102973	NA
bin1732	7	FLL	-0.124054	NA	-0.163412	NA	-0.101352	NA
bin1733	7	FLL	-0.124054	NA	-0.163412	NA	-0.101352	NA
bin1734	7	FLL	-0.132738	NA	-0.173067	NA	-0.125876	NA
bin1735	7	FLL	-0.118109	NA	-0.179999	NA	-0.162919	NA
bin1736	7	FLL	-0.126328	NA	-0.183017	NA	-0.163475	NA
bin1737	7	FLL	-0.123212	NA	-0.181133	NA	-0.16236	NA
bin1738	7	FLL	-0.136103	NA	-0.187806	NA	-0.163585	NA
bin1739	7	FLL	-0.119529	NA	-0.180266	NA	-0.135461	NA
bin1740	7	FLL	-0.116281	NA	-0.177862	NA	-0.124914	NA
bin1741	7	FLL	-0.114015	NA	-0.178952	NA	-0.121218	NA
bin1742	7	FLL	-0.104208	NA	-0.175905	NA	-0.115791	NA
bin1743	7	FLL	-0.106811	NA	-0.164457	NA	-0.103202	NA
bin1744	7	FLL	-0.112598	NA	-0.165129	NA	-0.095752	NA
bin1745	7	FLL	-0.112598	NA	-0.165129	NA	-0.095752	NA
bin1746	7	FLL	-0.110721	NA	-0.166043	NA	-0.10114	NA
bin1747	7	FLL	-0.109327	NA	-0.165129	NA	-0.102198	NA
bin1748	7	FLL	-0.10748	NA	-0.162714	NA	-0.101253	NA
bin1749	7	FLL	-0.10489	NA	-0.159837	NA	-0.0906053	NA
bin1750	7	FLL	-0.144796	NA	-0.203964	NA	-0.164662	NA
bin1751	7	FLL	-0.152087	NA	-0.201661	NA	-0.172241	NA
bin1752	7	FLL	-0.134843	NA	-0.187513	NA	-0.191793	NA
bin1753	7	FLL	-0.131558	NA	-0.175665	NA	-0.200156	NA
bin1754	7	FLL	-0.155112	NA	-0.200881	NA	-0.227461	NA
bin1755	7	FLL	-0.156564	NA	-0.201783	NA	-0.228131	NA
bin1756	7	FLL	-0.150533	NA	-0.200907	NA	-0.234845	NA
bin1757	7	FLL	-0.150533	NA	-0.200907	NA	-0.234845	NA
bin1758	7	FLL	-0.152759	NA	-0.212405	NA	-0.243995	NA
bin1759	7	FLL	-0.172483	NA	-0.216225	NA	-0.241551	NA
bin1760	7	FLL	-0.172483	NA	-0.216225	NA	-0.241551	NA
bin1761	7	FLL	-0.18336	NA	-0.216818	NA	-0.234115	NA
bin1762	7	FLL	-0.207164	NA	-0.232322	NA	-0.250376	NA
bin1763	7	FLL	-0.151595	NA	-0.192514	NA	-0.199698	NA
bin1764	7	FLL	-0.160051	NA	-0.202582	NA	-0.208283	NA
bin1765	7	FLL	-0.17054	NA	-0.215906	NA	-0.217449	NA
bin1766	7	FLL	-0.197573	NA	-0.230868	NA	-0.22273	NA
bin1767	7	FLL	-0.197784	NA	-0.22195	NA	-0.210583	NA
bin1768	7	FLL	-0.207912	NA	-0.219016	NA	-0.232163	NA
bin1769	7	FLL	-0.211724	NA	-0.218356	NA	-0.229475	NA
bin1770	7	FLL	-0.213412	NA	-0.227318	NA	-0.226994	NA
bin1771	7	FLL	-0.206176	NA	-0.217751	NA	-0.214809	NA
bin1772	7	FLL	-0.219229	NA	-0.229661	NA	-0.23375	NA
bin1773	7	FLL	-0.219183	NA	-0.235071	NA	-0.239287	NA
bin1774	7	FLL	-0.219183	NA	-0.235071	NA	-0.239287	NA
bin1775	7	FLL	-0.2152	NA	-0.234349	NA	-0.240871	NA
bin1776	7	FLL	-0.221743	NA	-0.241424	NA	-0.236822	NA
bin1777	7	FLL	-0.229118	NA	-0.245213	NA	-0.25944	NA
bin1778	7	FLL	-0.241301	9311	-0.259219	9311	-0.265291	NA
bin1779	7	FLL	-0.244399	9311	-0.258003	NA	-0.271462	NA
bin1780	7	FLL	-0.233875	NA	-0.250174	NA	-0.266163	NA
bin1781	7	FLL	-0.233242	NA	-0.247542	NA	-0.257496	NA
bin1782	7	FLL	-0.223378	NA	-0.238545	NA	-0.231151	NA
bin1783	7	FLL	-0.209297	NA	-0.235769	NA	-0.235324	NA
bin1784	7	FLL	-0.196411	NA	-0.234976	NA	-0.206663	NA
bin1785	7	FLL	-0.17437	NA	-0.221791	NA	-0.204521	NA
bin1786	7	FLL	-0.17437	NA	-0.221791	NA	-0.204521	NA
bin1787	7	FLL	-0.201496	NA	-0.238991	NA	-0.224767	NA
bin1788	7	FLL	-0.218243	NA	-0.247334	NA	-0.240904	NA
bin1789	7	FLL	-0.22823	NA	-0.25452	NA	-0.255334	NA
bin1790	7	FLL	-0.22823	NA	-0.25452	NA	-0.255334	NA
bin1791	7	FLL	-0.214492	NA	-0.240918	NA	-0.244358	NA
bin1792	7	FLL	-0.223378	NA	-0.254309	NA	-0.24751	NA
bin1793	7	FLL	-0.224264	NA	-0.255132	NA	-0.25107	NA
bin1794	7	FLL	-0.219187	NA	-0.245379	NA	-0.245604	NA
bin1795	7	FLL	-0.201167	NA	-0.222165	NA	-0.22067	NA
bin1796	7	FLL	-0.202184	NA	-0.223659	NA	-0.225357	NA
bin1797	7	FLL	-0.194554	NA	-0.211308	NA	-0.17576	NA
bin1798	7	FLL	-0.17406	NA	-0.183677	NA	-0.155458	NA
bin1799	7	FLL	-0.18982	NA	-0.206974	NA	-0.172001	NA
bin1800	7	FLL	-0.194262	NA	-0.200698	NA	-0.167949	NA
bin1801	7	FLL	-0.191471	NA	-0.217762	NA	-0.179066	NA
bin1802	7	FLL	-0.215089	NA	-0.230352	NA	-0.212356	NA
bin1803	7	FLL	-0.244341	9311	-0.254822	NA	-0.249641	NA
bin1804	7	FLL	-0.247633	9311	-0.254486	NA	-0.254442	NA
bin1805	7	FLL	-0.230616	NA	-0.230019	NA	-0.236009	NA
bin1806	7	FLL	-0.227247	NA	-0.218056	NA	-0.233908	NA
bin1807	7	FLL	-0.220654	NA	-0.213631	NA	-0.232494	NA
bin1808	7	FLL	-0.215616	NA	-0.206256	NA	-0.225479	NA
bin1809	7	FLL	-0.220388	NA	-0.210659	NA	-0.231379	NA
bin1810	7	FLL	-0.220388	NA	-0.210659	NA	-0.231379	NA
bin1811	7	FLL	-0.197565	NA	-0.195746	NA	-0.240395	NA
bin1812	8	FLL	-0.154084	NA	-0.1529	NA	-0.121246	NA
bin1813	8	FLL	-0.189892	NA	-0.193401	NA	-0.186484	NA
bin1814	8	FLL	-0.199256	NA	-0.197434	NA	-0.190756	NA
bin1815	8	FLL	-0.187232	NA	-0.180921	NA	-0.181342	NA
bin1816	8	FLL	-0.213699	NA	-0.197999	NA	-0.210139	NA
bin1817	8	FLL	-0.220414	NA	-0.20395	NA	-0.22383	NA
bin1818	8	FLL	-0.225135	NA	-0.207	NA	-0.216915	NA
bin1819	8	FLL	-0.229126	NA	-0.218317	NA	-0.224343	NA
bin1820	8	FLL	-0.239965	9311	-0.226604	NA	-0.230222	NA
bin1821	8	FLL	-0.245417	9311	-0.239951	NA	-0.246483	NA
bin1822	8	FLL	-0.246623	9311	-0.253182	NA	-0.24877	NA
bin1823	8	FLL	-0.235207	9311	-0.239527	NA	-0.249053	NA
bin1824	8	FLL	-0.250498	9311	-0.259552	9311	-0.237963	NA
bin1825	8	FLL	-0.256083	9311	-0.259301	NA	-0.238058	NA
bin1826	8	FLL	-0.25624	9311	-0.264545	9311	-0.240493	NA
bin1827	8	FLL	-0.250703	9311	-0.259528	NA	-0.220908	NA
bin1828	8	FLL	-0.234637	NA	-0.256074	NA	-0.199708	NA
bin1829	8	FLL	-0.234637	NA	-0.256074	NA	-0.199708	NA
bin1830	8	FLL	-0.234637	NA	-0.256074	NA	-0.199708	NA
bin1831	8	FLL	-0.229377	NA	-0.24333	NA	-0.197382	NA
bin1832	8	FLL	-0.237368	NA	-0.250613	NA	-0.190504	NA
bin1833	8	FLL	-0.267723	9311	-0.273248	9311	-0.235422	NA
bin1834	8	FLL	-0.230766	NA	-0.222874	NA	-0.205539	NA
bin1835	8	FLL	-0.217077	NA	-0.226604	NA	-0.208217	NA
bin1836	8	FLL	-0.228074	NA	-0.235125	NA	-0.225756	NA
bin1837	8	FLL	-0.232435	NA	-0.236122	NA	-0.23147	NA
bin1838	8	FLL	-0.239095	9311	-0.237346	NA	-0.230753	NA
bin1839	8	FLL	-0.222407	NA	-0.211745	NA	-0.212074	NA
bin1840	8	FLL	-0.201262	NA	-0.191075	NA	-0.189886	NA
bin1841	8	FLL	-0.201262	NA	-0.191075	NA	-0.189886	NA
bin1842	8	FLL	-0.156617	NA	-0.182685	NA	-0.18487	NA
bin1843	8	FLL	-0.1586	NA	-0.193688	NA	-0.193477	NA
bin1844	8	FLL	-0.138144	NA	-0.182025	NA	-0.169225	NA
bin1845	8	FLL	-0.1569	NA	-0.16949	NA	-0.140385	NA
bin1846	8	FLL	-0.164955	NA	-0.180921	NA	-0.162543	NA
bin1847	8	FLL	-0.162528	NA	-0.17881	NA	-0.157745	NA
bin1848	8	FLL	-0.146672	NA	-0.155017	NA	-0.148652	NA
bin1849	8	FLL	-0.143924	NA	-0.162361	NA	-0.171151	NA
bin1850	8	FLL	-0.136234	NA	-0.152336	NA	-0.158544	NA
bin1851	8	FLL	-0.129139	NA	-0.147136	NA	-0.151517	NA
bin1852	8	FLL	-0.129139	NA	-0.147136	NA	-0.151517	NA
bin1853	8	FLL	-0.154931	NA	-0.168652	NA	-0.163279	NA
bin1854	8	FLL	-0.148546	NA	-0.171456	NA	-0.164736	NA
bin1855	8	FLL	-0.131707	NA	-0.161887	NA	-0.161299	NA
bin1856	8	FLL	-0.113146	NA	-0.147072	NA	-0.141576	NA
bin1857	8	FLL	-0.119954	NA	-0.149981	NA	-0.138312	NA
bin1858	8	FLL	-0.123863	NA	-0.156547	NA	-0.138649	NA
bin1859	8	FLL	-0.123416	NA	-0.154096	NA	-0.134418	NA
bin1860	8	FLL	-0.152346	NA	-0.179404	NA	-0.160121	NA
bin1861	8	FLL	-0.158079	NA	-0.179293	NA	-0.157551	NA
bin1862	8	FLL	-0.14596	NA	-0.187977	NA	-0.159364	NA
bin1863	8	FLL	-0.158378	NA	-0.200141	NA	-0.168258	NA
bin1864	8	FLL	-0.158378	NA	-0.200141	NA	-0.168258	NA
bin1865	8	FLL	-0.158953	NA	-0.208086	NA	-0.16806	NA
bin1866	8	FLL	-0.165742	NA	-0.212846	NA	-0.174752	NA
bin1867	8	FLL	-0.184564	NA	-0.227222	NA	-0.190624	NA
bin1868	8	FLL	-0.18947	NA	-0.241662	NA	-0.194567	NA
bin1869	8	FLL	-0.209128	NA	-0.246359	NA	-0.219377	NA
bin1870	8	FLL	-0.207605	NA	-0.250358	NA	-0.241466	NA
bin1871	8	FLL	-0.199131	NA	-0.247597	NA	-0.241561	NA
bin1872	8	FLL	-0.199131	NA	-0.247597	NA	-0.241561	NA
bin1873	8	FLL	-0.199131	NA	-0.247597	NA	-0.241561	NA
bin1874	8	FLL	-0.199131	NA	-0.247597	NA	-0.241561	NA
bin1875	8	FLL	-0.200513	NA	-0.250847	NA	-0.246005	NA
bin1876	8	FLL	-0.200513	NA	-0.250847	NA	-0.246005	NA
bin1877	8	FLL	-0.200513	NA	-0.250847	NA	-0.246005	NA
bin1878	8	FLL	-0.200513	NA	-0.250847	NA	-0.246005	NA
bin1879	8	FLL	-0.200513	NA	-0.250847	NA	-0.246005	NA
bin1880	8	FLL	-0.204486	NA	-0.25612	NA	-0.252846	NA
bin1881	8	FLL	-0.205129	NA	-0.268711	9311	-0.263591	NA
bin1882	8	FLL	-0.197708	NA	-0.258483	9311	-0.259523	NA
bin1883	8	FLL	-0.201144	NA	-0.270407	9311	-0.251653	NA
bin1884	8	FLL	-0.213851	NA	-0.272419	9311	-0.25736	NA
bin1885	8	FLL	-0.228668	NA	-0.293832	9311	-0.28929	9311
bin1886	8	FLL	-0.23571	9311	-0.282669	9311	-0.299458	9311
bin1887	8	FLL	-0.243057	9311	-0.284155	9311	-0.292929	9311
bin1888	8	FLL	-0.24528	9311	-0.283514	9311	-0.287217	9311
bin1889	8	FLL	-0.261985	9311	-0.30552	9311	-0.301526	9311
bin1890	8	FLL	-0.240235	9311	-0.293071	9311	-0.281617	9311
bin1891	8	FLL	-0.225077	NA	-0.28948	9311	-0.253349	NA
bin1892	8	FLL	-0.200007	NA	-0.279263	9311	-0.255581	NA
bin1893	8	FLL	-0.205703	NA	-0.281717	9311	-0.259523	NA
bin1894	8	FLL	-0.200496	NA	-0.281583	9311	-0.271408	9311
bin1895	8	FLL	-0.199496	NA	-0.277491	9311	-0.256035	NA
bin1896	8	FLL	-0.195402	NA	-0.27419	9311	-0.250439	NA
bin1897	8	FLL	-0.191514	NA	-0.269099	9311	-0.243707	NA
bin1898	8	FLL	-0.189211	NA	-0.261713	9311	-0.235841	NA
bin1899	8	FLL	-0.199472	NA	-0.246615	NA	-0.215528	NA
bin1900	8	FLL	-0.219129	NA	-0.261779	9311	-0.234477	NA
bin1901	8	FLL	-0.230766	NA	-0.265038	9311	-0.232839	NA
bin1902	8	FLL	-0.230766	NA	-0.265038	9311	-0.232839	NA
bin1903	8	FLL	-0.230766	NA	-0.265038	9311	-0.232839	NA
bin1904	8	FLL	-0.234826	NA	-0.266029	9311	-0.234743	NA
bin1905	8	FLL	-0.235631	NA	-0.26551	9311	-0.230928	NA
bin1906	8	FLL	-0.235631	NA	-0.26551	9311	-0.230928	NA
bin1907	8	FLL	-0.235631	NA	-0.26551	9311	-0.230928	NA
bin1908	8	FLL	-0.218696	NA	-0.247443	NA	-0.21258	NA
bin1909	8	FLL	-0.218696	NA	-0.247443	NA	-0.21258	NA
bin1910	8	FLL	-0.218696	NA	-0.247443	NA	-0.21258	NA
bin1911	8	FLL	-0.22085	NA	-0.251121	NA	-0.211253	NA
bin1912	8	FLL	-0.218444	NA	-0.252865	NA	-0.212901	NA
bin1913	8	FLL	-0.221051	NA	-0.262221	9311	-0.216032	NA
bin1914	8	FLL	-0.213593	NA	-0.253282	NA	-0.209512	NA
bin1915	8	FLL	-0.21726	NA	-0.253668	NA	-0.205266	NA
bin1916	8	FLL	-0.21015	NA	-0.251137	NA	-0.1985	NA
bin1917	8	FLL	-0.2065	NA	-0.236783	NA	-0.180982	NA
bin1918	8	FLL	-0.2065	NA	-0.236783	NA	-0.180982	NA
bin1919	8	FLL	-0.207798	NA	-0.238078	NA	-0.185035	NA
bin1920	8	FLL	-0.207798	NA	-0.238078	NA	-0.185035	NA
bin1921	8	FLL	-0.201621	NA	-0.230469	NA	-0.175625	NA
bin1922	8	FLL	-0.192665	NA	-0.233798	NA	-0.169842	NA
bin1923	8	FLL	-0.180286	NA	-0.245967	NA	-0.186531	NA
bin1924	8	FLL	-0.180286	NA	-0.245967	NA	-0.186531	NA
bin1925	8	FLL	-0.180286	NA	-0.245967	NA	-0.186531	NA
bin1926	8	FLL	-0.180286	NA	-0.245967	NA	-0.186531	NA
bin1927	8	FLL	-0.178024	NA	-0.234452	NA	-0.177591	NA
bin1928	8	FLL	-0.187135	NA	-0.242456	NA	-0.184055	NA
bin1929	8	FLL	-0.191773	NA	-0.236597	NA	-0.180357	NA
bin1930	8	FLL	-0.190453	NA	-0.230804	NA	-0.18031	NA
bin1931	8	FLL	-0.188887	NA	-0.22195	NA	-0.182945	NA
bin1932	8	FLL	-0.169169	NA	-0.20454	NA	-0.167055	NA
bin1933	8	FLL	-0.179426	NA	-0.209962	NA	-0.1798	NA
bin1934	8	FLL	-0.147452	NA	-0.159157	NA	-0.118459	NA
bin1935	8	FLL	-0.147452	NA	-0.159157	NA	-0.118459	NA
bin1936	8	FLL	-0.152869	NA	-0.162529	NA	-0.118886	NA
bin1937	8	FLL	-0.155143	NA	-0.166823	NA	-0.118208	NA
bin1938	8	FLL	-0.140234	NA	-0.166488	NA	-0.105445	NA
bin1939	8	FLL	-0.153884	NA	-0.179857	NA	-0.140197	NA
bin1940	8	FLL	-0.179045	NA	-0.207024	NA	-0.15612	NA
bin1941	8	FLL	-0.174406	NA	-0.205481	NA	-0.153509	NA
bin1942	8	FLL	-0.161657	NA	-0.19432	NA	-0.152996	NA
bin1943	8	FLL	-0.151241	NA	-0.18971	NA	-0.14759	NA
bin1944	8	FLL	-0.151241	NA	-0.18971	NA	-0.14759	NA
bin1945	8	FLL	-0.176555	NA	-0.224824	NA	-0.18347	NA
bin1946	8	FLL	-0.179521	NA	-0.227886	NA	-0.16644	NA
bin1947	8	FLL	-0.174055	NA	-0.222862	NA	-0.160441	NA
bin1948	8	FLL	-0.161855	NA	-0.210346	NA	-0.146741	NA
bin1949	8	FLL	-0.154581	NA	-0.206937	NA	-0.149793	NA
bin1950	8	FLL	-0.154453	NA	-0.203532	NA	-0.153829	NA
bin1951	8	FLL	-0.123795	NA	-0.176947	NA	-0.120954	NA
bin1952	8	FLL	-0.116575	NA	-0.169325	NA	-0.113945	NA
bin1953	8	FLL	-0.0949907	NA	-0.13054	NA	-0.116549	NA
bin1954	8	FLL	-0.0989719	NA	-0.128029	NA	-0.119275	NA
bin1955	8	FLL	-0.0998385	NA	-0.133222	NA	-0.118888	NA
bin1956	8	FLL	-0.116476	NA	-0.152961	NA	-0.144267	NA
bin1957	8	FLL	-0.146293	NA	-0.166868	NA	-0.153702	NA
bin1958	8	FLL	-0.155109	NA	-0.175993	NA	-0.154051	NA
bin1959	8	FLL	-0.149353	NA	-0.168776	NA	-0.162242	NA
bin1960	8	FLL	-0.149353	NA	-0.168776	NA	-0.162242	NA
bin1961	8	FLL	-0.164662	NA	-0.192877	NA	-0.164475	NA
bin1962	8	FLL	-0.164032	NA	-0.20154	NA	-0.207814	NA
bin1963	8	FLL	-0.149089	NA	-0.207874	NA	-0.214992	NA
bin1964	8	FLL	-0.158765	NA	-0.210792	NA	-0.200921	NA
bin1965	8	FLL	-0.174474	NA	-0.203455	NA	-0.183331	NA
bin1966	8	FLL	-0.174474	NA	-0.203455	NA	-0.183331	NA
bin1967	8	FLL	-0.174474	NA	-0.203455	NA	-0.183331	NA
bin1968	8	FLL	-0.161775	NA	-0.189816	NA	-0.173078	NA
bin1969	8	FLL	-0.166999	NA	-0.19424	NA	-0.191945	NA
bin1970	8	FLL	-0.166999	NA	-0.19424	NA	-0.191945	NA
bin1971	8	FLL	-0.203776	NA	-0.201036	NA	-0.21443	NA
bin1972	8	FLL	-0.195496	NA	-0.185835	NA	-0.190604	NA
bin1973	8	FLL	-0.195496	NA	-0.185835	NA	-0.190604	NA
bin1974	8	FLL	-0.191405	NA	-0.182261	NA	-0.191807	NA
bin1975	8	FLL	-0.194936	NA	-0.18253	NA	-0.18978	NA
bin1976	8	FLL	-0.192964	NA	-0.189478	NA	-0.205086	NA
bin1977	8	FLL	-0.184228	NA	-0.181328	NA	-0.192764	NA
bin1978	8	FLL	-0.170804	NA	-0.167412	NA	-0.156634	NA
bin1979	8	FLL	-0.129954	NA	-0.140576	NA	-0.116236	NA
bin1980	8	FLL	-0.128753	NA	-0.141653	NA	-0.116142	NA
bin1981	8	FLL	-0.131585	NA	-0.131947	NA	-0.130677	NA
bin1982	8	FLL	-0.13365	NA	-0.130555	NA	-0.134135	NA
bin1983	8	FLL	-0.131101	NA	-0.128975	NA	-0.13098	NA
bin1984	8	FLL	-0.14035	NA	-0.141911	NA	-0.140588	NA
bin1985	8	FLL	-0.128419	NA	-0.135052	NA	-0.137394	NA
bin1986	8	FLL	-0.128419	NA	-0.135052	NA	-0.137394	NA
bin1987	8	FLL	-0.120864	NA	-0.12334	NA	-0.135394	NA
bin1988	8	FLL	-0.129391	NA	-0.132125	NA	-0.121401	NA
bin1989	8	FLL	-0.112128	NA	-0.10732	NA	-0.09994	NA
bin1990	8	FLL	-0.0954428	NA	-0.0876085	NA	-0.0756695	NA
bin1991	8	FLL	-0.101268	NA	-0.088454	NA	-0.0882586	NA
bin1992	8	FLL	-0.0852067	NA	-0.0756214	NA	-0.0903007	NA
bin1993	8	FLL	-0.0797106	NA	-0.0688332	NA	-0.082046	NA
bin1994	8	FLL	-0.0480355	NA	-0.0361418	NA	-0.0907065	NA
bin1995	8	FLL	-0.0193399	NA	-0.0123863	NA	-0.0911481	NA
bin1996	8	FLL	0.0219019	NA	0.0240685	NA	-0.0575403	NA
bin1997	8	FLL	0.00215685	NA	0.0049753	NA	-0.0775629	NA
[truncated: 14,671 more rows]

## Sheet: Ex2
Table S5. Additive effects of each bin under three seeding densities. A_score, additive effect, in which positive values indicate that alleles from NIP are in the direction of increasing the trait scores, and negative values indicate that alleles from 9311 are in the direction of increasing the score. NA, NIP and 9311 indicated the additive effect non-significant, positive significant and negativ…
bin	Chr	Trait	LD		MD		HD
			A_score	effect	A_score	effect	A_score	effect
bin1	1	FLL	-0.0360588	NA	-0.0543305	NA	-0.00414867	NA
bin2	1	FLL	-0.069475	NA	-0.0851768	NA	-0.0429624	NA
bin3	1	FLL	-0.0610506	NA	-0.0777928	NA	-0.0298993	NA
bin4	1	FLL	-0.0610506	NA	-0.0777928	NA	-0.0298993	NA
bin5	1	FLL	-0.0611784	NA	-0.0778828	NA	-0.0261673	NA
bin6	1	FLL	-0.0611784	NA	-0.0778828	NA	-0.0261673	NA
bin7	1	FLL	-0.0624616	NA	-0.0739361	NA	-0.0216216	NA
bin8	1	FLL	-0.0624616	NA	-0.0739361	NA	-0.0216216	NA
bin9	1	FLL	-0.0624616	NA	-0.0739361	NA	-0.0216216	NA
bin10	1	FLL	-0.0681055	NA	-0.0746887	NA	-0.0212454	NA
bin11	1	FLL	-0.0463319	NA	-0.0628128	NA	-0.0028292	NA
bin12	1	FLL	-0.0571739	NA	-0.0775287	NA	-0.0169929	NA
bin13	1	FLL	-0.0666004	NA	-0.0866349	NA	-0.0329094	NA
bin14	1	FLL	-0.0683597	NA	-0.0893725	NA	-0.0355106	NA
bin15	1	FLL	-0.0802904	NA	-0.102738	NA	-0.0755008	NA
bin16	1	FLL	-0.0569632	NA	-0.0773869	NA	-0.0541257	NA
bin17	1	FLL	-0.0711309	NA	-0.0788494	NA	-0.0788556	NA
bin18	1	FLL	-0.0511171	NA	-0.0715414	NA	-0.0465716	NA
bin19	1	FLL	-0.062109	NA	-0.0736966	NA	-0.0553788	NA
bin20	1	FLL	-0.062109	NA	-0.0736966	NA	-0.0553788	NA
bin21	1	FLL	-0.0714701	NA	-0.0899391	NA	-0.0670294	NA
bin22	1	FLL	-0.0769787	NA	-0.0935035	NA	-0.0681095	NA
bin23	1	FLL	-0.0753508	NA	-0.0935175	NA	-0.0583746	NA
bin24	1	FLL	-0.0609047	NA	-0.0847527	NA	-0.0471016	NA
bin25	1	FLL	-0.031969	NA	-0.0507187	NA	-0.0190227	NA
bin26	1	FLL	-0.108616	NA	-0.113103	NA	-0.0915024	NA
bin27	1	FLL	-0.0890823	NA	-0.106084	NA	-0.0878239	NA
bin28	1	FLL	-0.0994375	NA	-0.11794	NA	-0.101177	NA
bin29	1	FLL	-0.0802114	NA	-0.0961094	NA	-0.0748812	NA
bin30	1	FLL	-0.0780088	NA	-0.0962064	NA	-0.0733809	NA
bin31	1	FLL	-0.0708886	NA	-0.0959575	NA	-0.0743202	NA
bin32	1	FLL	-0.0790328	NA	-0.105594	NA	-0.0894171	NA
bin33	1	FLL	-0.0831883	NA	-0.111242	NA	-0.0880294	NA
bin34	1	FLL	-0.186266	NA	-0.190929	NA	-0.190853	NA
bin35	1	FLL	-0.231273	NA	-0.243053	NA	-0.232041	NA
bin36	1	FLL	-0.251521	NA	-0.269107	NA	-0.259596	NA
bin37	1	FLL	-0.26797	9311	-0.277778	NA	-0.271074	NA
bin38	1	FLL	-0.275896	9311	-0.286896	9311	-0.28171	NA
bin39	1	FLL	-0.290365	9311	-0.303432	9311	-0.299063	9311
bin40	1	FLL	-0.290147	9311	-0.30213	9311	-0.30117	9311
bin41	1	FLL	-0.280712	9311	-0.297708	9311	-0.29714	9311
bin42	1	FLL	-0.286822	9311	-0.300973	9311	-0.305916	9311
bin43	1	FLL	-0.293587	9311	-0.310091	9311	-0.309327	9311
bin44	1	FLL	-0.307812	9311	-0.337437	9311	-0.332374	9311
bin45	1	FLL	-0.296001	9311	-0.32249	9311	-0.321314	9311
bin46	1	FLL	-0.303053	9311	-0.326631	9311	-0.325434	9311
bin47	1	FLL	-0.280308	9311	-0.305415	9311	-0.301475	9311
bin48	1	FLL	-0.254765	NA	-0.278149	NA	-0.283479	NA
bin49	1	FLL	-0.259187	NA	-0.286307	9311	-0.283872	NA
bin50	1	FLL	-0.276754	9311	-0.294755	9311	-0.2995	9311
bin51	1	FLL	-0.274935	9311	-0.282936	9311	-0.271675	NA
bin52	1	FLL	-0.274935	9311	-0.282936	9311	-0.271675	NA
bin53	1	FLL	-0.282407	9311	-0.28734	9311	-0.276575	NA
bin54	1	FLL	-0.26838	9311	-0.269074	NA	-0.256082	NA
bin55	1	FLL	-0.243111	NA	-0.250225	NA	-0.229859	NA
bin56	1	FLL	-0.243111	NA	-0.250225	NA	-0.229859	NA
bin57	1	FLL	-0.246233	NA	-0.255592	NA	-0.232127	NA
bin58	1	FLL	-0.251204	NA	-0.258959	NA	-0.236919	NA
bin59	1	FLL	-0.246233	NA	-0.256266	NA	-0.234629	NA
bin60	1	FLL	-0.260497	9311	-0.27259	NA	-0.249092	NA
bin61	1	FLL	-0.246523	NA	-0.255807	NA	-0.22969	NA
bin62	1	FLL	-0.236641	NA	-0.245614	NA	-0.218114	NA
bin63	1	FLL	-0.202415	NA	-0.215676	NA	-0.197595	NA
bin64	1	FLL	-0.213008	NA	-0.226364	NA	-0.205039	NA
bin65	1	FLL	-0.216024	NA	-0.228462	NA	-0.20923	NA
bin66	1	FLL	-0.18884	NA	-0.210883	NA	-0.191212	NA
bin67	1	FLL	-0.179035	NA	-0.197831	NA	-0.183376	NA
bin68	1	FLL	-0.147496	NA	-0.172204	NA	-0.152237	NA
bin69	1	FLL	-0.121532	NA	-0.152123	NA	-0.134579	NA
bin70	1	FLL	-0.116127	NA	-0.143969	NA	-0.12614	NA
bin71	1	FLL	-0.136959	NA	-0.161429	NA	-0.1425	NA
bin72	1	FLL	-0.0598151	NA	-0.0594204	NA	-0.0464013	NA
bin73	1	FLL	-0.107229	NA	-0.0740531	NA	-0.0772356	NA
bin74	1	FLL	-0.119353	NA	-0.0882963	NA	-0.0939709	NA
bin75	1	FLL	-0.119353	NA	-0.0882963	NA	-0.0939709	NA
bin76	1	FLL	-0.121364	NA	-0.0958465	NA	-0.0967419	NA
bin77	1	FLL	-0.138657	NA	-0.107056	NA	-0.110255	NA
bin78	1	FLL	-0.1345	NA	-0.0887089	NA	-0.106216	NA
bin79	1	FLL	-0.112096	NA	-0.0752211	NA	-0.0822901	NA
bin80	1	FLL	-0.129133	NA	-0.0779172	NA	-0.103101	NA
bin81	1	FLL	-0.182536	NA	-0.150885	NA	-0.150988	NA
bin82	1	FLL	-0.190006	NA	-0.172014	NA	-0.164121	NA
bin83	1	FLL	-0.155218	NA	-0.147141	NA	-0.13957	NA
bin84	1	FLL	-0.15484	NA	-0.157903	NA	-0.148561	NA
bin85	1	FLL	-0.130295	NA	-0.141708	NA	-0.123341	NA
bin86	1	FLL	-0.145601	NA	-0.161164	NA	-0.144667	NA
bin87	1	FLL	-0.162863	NA	-0.187374	NA	-0.174209	NA
bin88	1	FLL	-0.184733	NA	-0.202586	NA	-0.192939	NA
bin89	1	FLL	-0.174667	NA	-0.18902	NA	-0.170953	NA
bin90	1	FLL	-0.175571	NA	-0.192815	NA	-0.173518	NA
bin91	1	FLL	-0.177862	NA	-0.195226	NA	-0.176729	NA
bin92	1	FLL	-0.183332	NA	-0.199157	NA	-0.183077	NA
bin93	1	FLL	-0.179941	NA	-0.193336	NA	-0.171626	NA
bin94	1	FLL	-0.174988	NA	-0.191909	NA	-0.169677	NA
bin95	1	FLL	-0.173678	NA	-0.19291	NA	-0.166797	NA
bin96	1	FLL	-0.183259	NA	-0.205696	NA	-0.174403	NA
bin97	1	FLL	-0.167542	NA	-0.18769	NA	-0.158602	NA
bin98	1	FLL	-0.167542	NA	-0.18769	NA	-0.158602	NA
bin99	1	FLL	-0.179401	NA	-0.195921	NA	-0.167233	NA
bin100	1	FLL	-0.181876	NA	-0.19554	NA	-0.169233	NA
bin101	1	FLL	-0.187588	NA	-0.204696	NA	-0.178363	NA
bin102	1	FLL	-0.191034	NA	-0.210342	NA	-0.180946	NA
bin103	1	FLL	-0.191034	NA	-0.210342	NA	-0.180946	NA
bin104	1	FLL	-0.191034	NA	-0.210342	NA	-0.180946	NA
bin105	1	FLL	-0.19062	NA	-0.214017	NA	-0.175127	NA
bin106	1	FLL	-0.178335	NA	-0.203353	NA	-0.165768	NA
bin107	1	FLL	-0.192326	NA	-0.211384	NA	-0.173603	NA
bin108	1	FLL	-0.18584	NA	-0.206063	NA	-0.171942	NA
bin109	1	FLL	-0.165717	NA	-0.196309	NA	-0.162077	NA
bin110	1	FLL	-0.107452	NA	-0.129096	NA	-0.0889037	NA
bin111	1	FLL	-0.103248	NA	-0.123332	NA	-0.0886766	NA
bin112	1	FLL	-0.122475	NA	-0.130429	NA	-0.0951675	NA
bin113	1	FLL	-0.123698	NA	-0.128773	NA	-0.0906972	NA
bin114	1	FLL	-0.113747	NA	-0.116234	NA	-0.0829748	NA
bin115	1	FLL	-0.114601	NA	-0.129839	NA	-0.0852554	NA
bin116	1	FLL	-0.199788	NA	-0.199726	NA	-0.162134	NA
bin117	1	FLL	-0.199545	NA	-0.193421	NA	-0.163145	NA
bin118	1	FLL	-0.190531	NA	-0.188163	NA	-0.162206	NA
bin119	1	FLL	-0.197553	NA	-0.196165	NA	-0.17151	NA
bin120	1	FLL	-0.197553	NA	-0.196165	NA	-0.17151	NA
bin121	1	FLL	-0.184803	NA	-0.186379	NA	-0.162019	NA
bin122	1	FLL	-0.181371	NA	-0.186435	NA	-0.16162	NA
bin123	1	FLL	-0.181371	NA	-0.186435	NA	-0.16162	NA
bin124	1	FLL	-0.183047	NA	-0.181543	NA	-0.155972	NA
bin125	1	FLL	-0.181346	NA	-0.181212	NA	-0.154785	NA
bin126	1	FLL	-0.175339	NA	-0.172335	NA	-0.140899	NA
bin127	1	FLL	-0.176332	NA	-0.17517	NA	-0.137763	NA
bin128	1	FLL	-0.17577	NA	-0.185122	NA	-0.139679	NA
bin129	1	FLL	-0.183692	NA	-0.200743	NA	-0.158995	NA
bin130	1	FLL	-0.192996	NA	-0.208311	NA	-0.16637	NA
bin131	1	FLL	-0.192996	NA	-0.208311	NA	-0.16637	NA
bin132	1	FLL	-0.192996	NA	-0.208311	NA	-0.16637	NA
bin133	1	FLL	-0.21068	NA	-0.220088	NA	-0.177963	NA
bin134	1	FLL	-0.202684	NA	-0.201101	NA	-0.173199	NA
bin135	1	FLL	-0.202684	NA	-0.201101	NA	-0.173199	NA
bin136	1	FLL	-0.198885	NA	-0.198761	NA	-0.167865	NA
bin137	1	FLL	-0.205687	NA	-0.204662	NA	-0.171906	NA
bin138	1	FLL	-0.205687	NA	-0.204662	NA	-0.171906	NA
bin139	1	FLL	-0.202153	NA	-0.197782	NA	-0.167871	NA
bin140	1	FLL	-0.171802	NA	-0.16696	NA	-0.14116	NA
bin141	1	FLL	-0.181371	NA	-0.170733	NA	-0.149381	NA
bin142	1	FLL	-0.181371	NA	-0.170733	NA	-0.149381	NA
bin143	1	FLL	-0.19368	NA	-0.183848	NA	-0.18623	NA
bin144	1	FLL	-0.194942	NA	-0.185624	NA	-0.178221	NA
bin145	1	FLL	-0.162923	NA	-0.15945	NA	-0.155565	NA
bin146	1	FLL	-0.183253	NA	-0.176393	NA	-0.178369	NA
bin147	1	FLL	-0.19235	NA	-0.185193	NA	-0.189067	NA
bin148	1	FLL	-0.166128	NA	-0.160954	NA	-0.166094	NA
bin149	1	FLL	-0.164482	NA	-0.150887	NA	-0.158483	NA
bin150	1	FLL	-0.155568	NA	-0.144991	NA	-0.14617	NA
bin151	1	FLL	-0.150297	NA	-0.138613	NA	-0.139469	NA
bin152	1	FLL	-0.146567	NA	-0.137608	NA	-0.131201	NA
bin153	1	FLL	-0.144261	NA	-0.134187	NA	-0.132527	NA
bin154	1	FLL	-0.163457	NA	-0.157634	NA	-0.147687	NA
bin155	1	FLL	-0.170132	NA	-0.165358	NA	-0.154383	NA
bin156	1	FLL	-0.182131	NA	-0.17993	NA	-0.160218	NA
bin157	1	FLL	-0.197889	NA	-0.188133	NA	-0.170531	NA
bin158	1	FLL	-0.19598	NA	-0.183874	NA	-0.165545	NA
bin159	1	FLL	-0.203599	NA	-0.188957	NA	-0.178443	NA
bin160	1	FLL	-0.209531	NA	-0.193183	NA	-0.170778	NA
bin161	1	FLL	-0.221962	NA	-0.222269	NA	-0.187374	NA
bin162	1	FLL	-0.212001	NA	-0.211637	NA	-0.178598	NA
bin163	1	FLL	-0.204601	NA	-0.204278	NA	-0.169189	NA
bin164	1	FLL	-0.204601	NA	-0.204278	NA	-0.169189	NA
bin165	1	FLL	-0.208898	NA	-0.224672	NA	-0.177497	NA
bin166	1	FLL	-0.216219	NA	-0.238776	NA	-0.1998	NA
bin167	1	FLL	-0.218886	NA	-0.241206	NA	-0.203385	NA
bin168	1	FLL	-0.220652	NA	-0.243021	NA	-0.202872	NA
bin169	1	FLL	-0.215226	NA	-0.240464	NA	-0.200329	NA
bin170	1	FLL	-0.218982	NA	-0.243187	NA	-0.206245	NA
bin171	1	FLL	-0.207489	NA	-0.238858	NA	-0.196662	NA
bin172	1	FLL	-0.201415	NA	-0.22994	NA	-0.182753	NA
bin173	1	FLL	-0.167693	NA	-0.193442	NA	-0.146345	NA
bin174	1	FLL	-0.164782	NA	-0.198325	NA	-0.153575	NA
bin175	1	FLL	-0.173525	NA	-0.207115	NA	-0.162062	NA
bin176	1	FLL	-0.182115	NA	-0.202324	NA	-0.160248	NA
bin177	1	FLL	-0.197943	NA	-0.220451	NA	-0.176149	NA
bin178	1	FLL	-0.217347	NA	-0.247102	NA	-0.204425	NA
bin179	1	FLL	-0.228042	NA	-0.256492	NA	-0.207912	NA
bin180	1	FLL	-0.249914	NA	-0.275704	9311	-0.227994	NA
bin181	1	FLL	-0.23664	NA	-0.25769	NA	-0.217647	NA
bin182	1	FLL	-0.230852	NA	-0.254755	NA	-0.214783	NA
bin183	1	FLL	-0.2334	NA	-0.250603	NA	-0.215821	NA
bin184	1	FLL	-0.245762	NA	-0.257398	NA	-0.223937	NA
bin185	1	FLL	-0.255918	9311	-0.261753	NA	-0.228893	NA
bin186	1	FLL	-0.262175	9311	-0.276864	9311	-0.247628	NA
bin187	1	FLL	-0.283606	9311	-0.295773	9311	-0.272929	NA
bin188	1	FLL	-0.305714	9311	-0.315197	9311	-0.307731	9311
bin189	1	FLL	-0.294848	9311	-0.310911	9311	-0.300919	9311
bin190	1	FLL	-0.305881	9311	-0.314182	9311	-0.312652	9311
bin191	1	FLL	-0.312399	9311	-0.317777	9311	-0.316228	9311
bin192	1	FLL	-0.304822	9311	-0.307928	9311	-0.303512	9311
bin193	1	FLL	-0.286697	9311	-0.299249	9311	-0.292078	9311
bin194	1	FLL	-0.298858	9311	-0.314951	9311	-0.29418	9311
bin195	1	FLL	-0.299179	9311	-0.310539	9311	-0.293647	9311
bin196	1	FLL	-0.299179	9311	-0.310539	9311	-0.293647	9311
bin197	1	FLL	-0.299179	9311	-0.310539	9311	-0.293647	9311
bin198	1	FLL	-0.287024	9311	-0.306293	9311	-0.285425	NA
bin199	1	FLL	-0.276187	9311	-0.303874	9311	-0.279802	NA
bin200	1	FLL	-0.277328	9311	-0.305953	9311	-0.281765	NA
bin201	1	FLL	-0.277328	9311	-0.305953	9311	-0.281765	NA
bin202	1	FLL	-0.278132	9311	-0.313789	9311	-0.281483	NA
bin203	1	FLL	-0.282628	9311	-0.311987	9311	-0.285151	NA
bin204	1	FLL	-0.282628	9311	-0.311987	9311	-0.285151	NA
bin205	1	FLL	-0.282628	9311	-0.311987	9311	-0.285151	NA
bin206	1	FLL	-0.290877	9311	-0.318814	9311	-0.288659	9311
bin207	1	FLL	-0.30175	9311	-0.337447	9311	-0.300995	9311
bin208	1	FLL	-0.306155	9311	-0.331663	9311	-0.30141	9311
bin209	1	FLL	-0.306155	9311	-0.331663	9311	-0.30141	9311
bin210	1	FLL	-0.311894	9311	-0.34338	9311	-0.313506	9311
bin211	1	FLL	-0.30069	9311	-0.336413	9311	-0.302585	9311
bin212	1	FLL	-0.295835	9311	-0.324274	9311	-0.287802	9311
bin213	1	FLL	-0.292035	9311	-0.310928	9311	-0.278435	NA
bin214	1	FLL	-0.265835	9311	-0.289479	9311	-0.256733	NA
bin215	1	FLL	-0.265835	9311	-0.289479	9311	-0.256733	NA
bin216	1	FLL	-0.283228	9311	-0.307018	9311	-0.269527	NA
bin217	1	FLL	-0.279875	9311	-0.301473	9311	-0.267032	NA
bin218	1	FLL	-0.279875	9311	-0.301473	9311	-0.267032	NA
bin219	1	FLL	-0.279165	9311	-0.305223	9311	-0.269433	NA
bin220	1	FLL	-0.266966	9311	-0.287028	9311	-0.2589	NA
bin221	1	FLL	-0.266966	9311	-0.287028	9311	-0.2589	NA
bin222	1	FLL	-0.266966	9311	-0.287028	9311	-0.2589	NA
bin223	1	FLL	-0.272809	9311	-0.286274	9311	-0.258806	NA
bin224	1	FLL	-0.272809	9311	-0.286274	9311	-0.258806	NA
bin225	1	FLL	-0.252016	NA	-0.271451	NA	-0.236776	NA
bin226	1	FLL	-0.232719	NA	-0.24598	NA	-0.21483	NA
bin227	1	FLL	-0.239118	NA	-0.255257	NA	-0.229056	NA
bin228	1	FLL	-0.256425	9311	-0.272873	NA	-0.25536	NA
bin229	1	FLL	-0.253941	NA	-0.275634	9311	-0.25804	NA
bin230	1	FLL	-0.238814	NA	-0.26799	NA	-0.247698	NA
bin231	1	FLL	-0.251101	NA	-0.283206	9311	-0.253118	NA
bin232	1	FLL	-0.24146	NA	-0.270353	NA	-0.24543	NA
bin233	1	FLL	-0.24595	NA	-0.277592	9311	-0.251586	NA
bin234	1	FLL	-0.23827	NA	-0.264766	NA	-0.251934	NA
bin235	1	FLL	-0.204416	NA	-0.226411	NA	-0.206024	NA
bin236	1	FLL	-0.206616	NA	-0.227268	NA	-0.207686	NA
bin237	1	FLL	-0.206616	NA	-0.227268	NA	-0.207686	NA
bin238	1	FLL	-0.212099	NA	-0.234052	NA	-0.21741	NA
bin239	1	FLL	-0.216532	NA	-0.236099	NA	-0.219883	NA
bin240	1	FLL	-0.216532	NA	-0.236099	NA	-0.219883	NA
bin241	1	FLL	-0.225685	NA	-0.249728	NA	-0.237171	NA
bin242	1	FLL	-0.245649	NA	-0.266948	NA	-0.259455	NA
bin243	1	FLL	-0.23465	NA	-0.252821	NA	-0.249784	NA
bin244	1	FLL	-0.239745	NA	-0.252578	NA	-0.248856	NA
bin245	1	FLL	-0.24281	NA	-0.25019	NA	-0.249017	NA
bin246	1	FLL	-0.251188	NA	-0.251904	NA	-0.254063	NA
bin247	1	FLL	-0.26788	9311	-0.270835	NA	-0.275085	NA
bin248	1	FLL	-0.26454	9311	-0.276847	9311	-0.275466	NA
bin249	1	FLL	-0.27261	9311	-0.285512	9311	-0.287862	9311
bin250	1	FLL	-0.259872	9311	-0.273017	NA	-0.27254	NA
bin251	1	FLL	-0.252426	NA	-0.268819	NA	-0.267505	NA
bin252	1	FLL	-0.249303	NA	-0.26799	NA	-0.270567	NA
bin253	1	FLL	-0.220794	NA	-0.25336	NA	-0.250336	NA
bin254	1	FLL	-0.207694	NA	-0.246558	NA	-0.243851	NA
bin255	1	FLL	-0.202363	NA	-0.241738	NA	-0.223276	NA
bin256	1	FLL	-0.161287	NA	-0.189261	NA	-0.17667	NA
bin257	1	FLL	-0.159788	NA	-0.191351	NA	-0.178753	NA
bin258	1	FLL	-0.159788	NA	-0.191351	NA	-0.178753	NA
bin259	1	FLL	-0.157186	NA	-0.187405	NA	-0.173328	NA
bin260	1	FLL	-0.175878	NA	-0.207228	NA	-0.193361	NA
bin261	1	FLL	-0.192365	NA	-0.229425	NA	-0.218123	NA
bin262	1	FLL	-0.197755	NA	-0.238483	NA	-0.223765	NA
bin263	1	FLL	-0.200464	NA	-0.240955	NA	-0.22738	NA
bin264	1	FLL	-0.217104	NA	-0.257835	NA	-0.235166	NA
bin265	1	FLL	-0.217104	NA	-0.257835	NA	-0.235166	NA
bin266	1	FLL	-0.209217	NA	-0.2353	NA	-0.216762	NA
bin267	1	FLL	-0.201852	NA	-0.229463	NA	-0.210285	NA
bin268	1	FLL	-0.196057	NA	-0.225992	NA	-0.212363	NA
bin269	1	FLL	-0.200287	NA	-0.233793	NA	-0.216969	NA
bin270	1	FLL	-0.189537	NA	-0.215199	NA	-0.200917	NA
bin271	1	FLL	-0.216564	NA	-0.240397	NA	-0.22439	NA
bin272	1	FLL	-0.220823	NA	-0.240587	NA	-0.222592	NA
bin273	1	FLL	-0.235192	NA	-0.247406	NA	-0.232166	NA
bin274	1	FLL	-0.244296	NA	-0.257718	NA	-0.243888	NA
bin275	1	FLL	-0.251863	NA	-0.258251	NA	-0.246875	NA
bin276	1	FLL	-0.251863	NA	-0.258251	NA	-0.246875	NA
bin277	1	FLL	-0.245036	NA	-0.252277	NA	-0.232463	NA
bin278	1	FLL	-0.245036	NA	-0.252277	NA	-0.232463	NA
bin279	1	FLL	-0.264457	9311	-0.276459	9311	-0.259032	NA
bin280	1	FLL	-0.269967	9311	-0.27963	9311	-0.256642	NA
bin281	1	FLL	-0.257173	9311	-0.264319	NA	-0.24953	NA
bin282	1	FLL	-0.258843	9311	-0.271456	NA	-0.248637	NA
bin283	1	FLL	-0.258843	9311	-0.271456	NA	-0.248637	NA
bin284	1	FLL	-0.257558	9311	-0.267677	NA	-0.250544	NA
bin285	1	FLL	-0.242686	NA	-0.258148	NA	-0.21523	NA
bin286	1	FLL	-0.248665	NA	-0.262492	NA	-0.218588	NA
bin287	1	FLL	-0.23914	NA	-0.255874	NA	-0.214358	NA
bin288	1	FLL	-0.210095	NA	-0.235058	NA	-0.19267	NA
bin289	1	FLL	-0.21671	NA	-0.24035	NA	-0.204551	NA
bin290	1	FLL	-0.206664	NA	-0.230565	NA	-0.199557	NA
bin291	1	FLL	-0.190957	NA	-0.212118	NA	-0.190313	NA
bin292	1	FLL	-0.169915	NA	-0.191393	NA	-0.179697	NA
bin293	1	FLL	-0.157812	NA	-0.172239	NA	-0.162243	NA
bin294	1	FLL	-0.146109	NA	-0.157612	NA	-0.157673	NA
bin295	1	FLL	-0.146109	NA	-0.157612	NA	-0.157673	NA
bin296	1	FLL	-0.146109	NA	-0.157612	NA	-0.157673	NA
bin297	1	FLL	-0.126968	NA	-0.142799	NA	-0.136585	NA
bin298	1	FLL	-0.0862107	NA	-0.109992	NA	-0.103439	NA
bin299	1	FLL	-0.0834558	NA	-0.105648	NA	-0.10005	NA
bin300	1	FLL	-0.0763125	NA	-0.0995999	NA	-0.0960194	NA
bin301	1	FLL	-0.0669667	NA	-0.094142	NA	-0.0921957	NA
bin302	1	FLL	-0.0636952	NA	-0.0925832	NA	-0.0922055	NA
bin303	1	FLL	-0.0744252	NA	-0.103146	NA	-0.0976404	NA
bin304	1	FLL	-0.0827652	NA	-0.113425	NA	-0.115027	NA
bin305	1	FLL	-0.0827652	NA	-0.113425	NA	-0.115027	NA
bin306	1	FLL	-0.102091	NA	-0.133014	NA	-0.133038	NA
bin307	1	FLL	-0.103496	NA	-0.132729	NA	-0.133664	NA
bin308	1	FLL	-0.113584	NA	-0.145128	NA	-0.146705	NA
bin309	1	FLL	-0.113584	NA	-0.145128	NA	-0.146705	NA
bin310	1	FLL	-0.106233	NA	-0.138501	NA	-0.145566	NA
bin311	1	FLL	-0.0552114	NA	-0.0796981	NA	-0.0826947	NA
bin312	1	FLL	-0.0620464	NA	-0.0813254	NA	-0.0745612	NA
bin313	1	FLL	-0.0674648	NA	-0.0886268	NA	-0.0758099	NA
bin314	1	FLL	-0.0700192	NA	-0.0870952	NA	-0.0777083	NA
bin315	1	FLL	-0.0700192	NA	-0.0870952	NA	-0.0777083	NA
bin316	1	FLL	-0.071615	NA	-0.0913327	NA	-0.0757407	NA
bin317	1	FLL	-0.0671353	NA	-0.0810789	NA	-0.0702044	NA
bin318	1	FLL	-0.0746425	NA	-0.0908261	NA	-0.081118	NA
bin319	1	FLL	-0.0746425	NA	-0.0908261	NA	-0.081118	NA
bin320	1	FLL	-0.0830932	NA	-0.0965606	NA	-0.0922851	NA
bin321	1	FLL	-0.0554402	NA	-0.0773291	NA	-0.0748661	NA
bin322	1	FLL	-0.0554402	NA	-0.0773291	NA	-0.0748661	NA
bin323	1	FLL	-0.0692052	NA	-0.0862399	NA	-0.0835742	NA
bin324	1	FLL	-0.072683	NA	-0.101992	NA	-0.0867451	NA
bin325	1	FLL	-0.0624544	NA	-0.0987188	NA	-0.0660834	NA
bin326	1	FLL	-0.0507087	NA	-0.0805594	NA	-0.0550493	NA
bin327	1	FLL	-0.0507087	NA	-0.0805594	NA	-0.0550493	NA
bin328	1	FLL	-0.0475431	NA	-0.0891443	NA	-0.0559413	NA
bin329	1	FLL	-0.0573257	NA	-0.0984249	NA	-0.0688963	NA
bin330	1	FLL	-0.0586104	NA	-0.112434	NA	-0.0691119	NA
bin331	1	FLL	-0.0545284	NA	-0.115685	NA	-0.0567811	NA
bin332	1	FLL	-0.078991	NA	-0.136538	NA	-0.0791888	NA
bin333	1	FLL	-0.0769224	NA	-0.139913	NA	-0.0750516	NA
bin334	1	FLL	-0.0747192	NA	-0.130504	NA	-0.0784073	NA
bin335	1	FLL	-0.0722288	NA	-0.129138	NA	-0.0754955	NA
bin336	1	FLL	-0.0999594	NA	-0.15417	NA	-0.114506	NA
bin337	1	FLL	-0.127986	NA	-0.182738	NA	-0.154552	NA
bin338	1	FLL	-0.115448	NA	-0.172773	NA	-0.143495	NA
bin339	1	FLL	-0.0986047	NA	-0.153857	NA	-0.122113	NA
bin340	1	FLL	-0.0986047	NA	-0.153857	NA	-0.122113	NA
bin341	1	FLL	-0.106686	NA	-0.162467	NA	-0.135001	NA
bin342	1	FLL	-0.111704	NA	-0.159704	NA	-0.150734	NA
bin343	1	FLL	-0.117742	NA	-0.168557	NA	-0.164981	NA
bin344	1	FLL	-0.0914658	NA	-0.13967	NA	-0.142394	NA
bin345	2	FLL	-0.13375	NA	-0.14673	NA	-0.114078	NA
bin346	2	FLL	-0.118354	NA	-0.127136	NA	-0.0928736	NA
bin347	2	FLL	-0.130801	NA	-0.14037	NA	-0.13061	NA
bin348	2	FLL	-0.136433	NA	-0.143601	NA	-0.128165	NA
bin349	2	FLL	-0.136378	NA	-0.154245	NA	-0.137111	NA
bin350	2	FLL	-0.136378	NA	-0.154245	NA	-0.137111	NA
bin351	2	FLL	-0.127335	NA	-0.142412	NA	-0.129992	NA
bin352	2	FLL	-0.119183	NA	-0.127106	NA	-0.11599	NA
bin353	2	FLL	-0.11052	NA	-0.118414	NA	-0.120021	NA
bin354	2	FLL	-0.126735	NA	-0.132044	NA	-0.135257	NA
bin355	2	FLL	-0.131087	NA	-0.137602	NA	-0.139901	NA
bin356	2	FLL	-0.122918	NA	-0.131087	NA	-0.136915	NA
bin357	2	FLL	-0.12263	NA	-0.134157	NA	-0.141136	NA
bin358	2	FLL	-0.115244	NA	-0.125715	NA	-0.13068	NA
bin359	2	FLL	-0.123523	NA	-0.133147	NA	-0.131962	NA
bin360	2	FLL	-0.121093	NA	-0.125773	NA	-0.127821	NA
bin361	2	FLL	-0.123837	NA	-0.119504	NA	-0.128674	NA
bin362	2	FLL	-0.118897	NA	-0.1225	NA	-0.136197	NA
bin363	2	FLL	-0.110584	NA	-0.116307	NA	-0.128068	NA
bin364	2	FLL	-0.104076	NA	-0.112619	NA	-0.125366	NA
bin365	2	FLL	-0.105748	NA	-0.112894	NA	-0.126456	NA
bin366	2	FLL	-0.107429	NA	-0.107642	NA	-0.126044	NA
bin367	2	FLL	-0.134718	NA	-0.139254	NA	-0.15579	NA
bin368	2	FLL	-0.15511	NA	-0.158027	NA	-0.172998	NA
bin369	2	FLL	-0.155074	NA	-0.153895	NA	-0.178335	NA
bin370	2	FLL	-0.155074	NA	-0.153895	NA	-0.178335	NA
bin371	2	FLL	-0.172352	NA	-0.173376	NA	-0.199857	NA
bin372	2	FLL	-0.172352	NA	-0.173376	NA	-0.199857	NA
bin373	2	FLL	-0.17654	NA	-0.180463	NA	-0.215917	NA
bin374	2	FLL	-0.167317	NA	-0.173911	NA	-0.206159	NA
bin375	2	FLL	-0.157612	NA	-0.150135	NA	-0.182189	NA
bin376	2	FLL	-0.148959	NA	-0.142185	NA	-0.178249	NA
bin377	2	FLL	-0.16015	NA	-0.157561	NA	-0.193093	NA
bin378	2	FLL	-0.164085	NA	-0.16943	NA	-0.208782	NA
bin379	2	FLL	-0.152455	NA	-0.165259	NA	-0.196131	NA
bin380	2	FLL	-0.179784	NA	-0.188926	NA	-0.227123	NA
bin381	2	FLL	-0.201497	NA	-0.217762	NA	-0.257333	NA
bin382	2	FLL	-0.228466	NA	-0.23745	NA	-0.282556	NA
bin383	2	FLL	-0.241862	NA	-0.245463	NA	-0.286478	9311
bin384	2	FLL	-0.246746	NA	-0.251755	NA	-0.28845	9311
bin385	2	FLL	-0.237856	NA	-0.246192	NA	-0.278641	NA
bin386	2	FLL	-0.244878	NA	-0.252317	NA	-0.282874	NA
bin387	2	FLL	-0.248372	NA	-0.254361	NA	-0.287937	9311
bin388	2	FLL	-0.248372	NA	-0.254361	NA	-0.287937	9311
bin389	2	FLL	-0.249852	NA	-0.247983	NA	-0.27665	NA
bin390	2	FLL	-0.250058	NA	-0.248135	NA	-0.273044	NA
bin391	2	FLL	-0.259833	9311	-0.272198	NA	-0.292229	9311
bin392	2	FLL	-0.259082	9311	-0.278303	9311	-0.289224	9311
bin393	2	FLL	-0.245462	NA	-0.273329	NA	-0.270941	NA
bin394	2	FLL	-0.280683	9311	-0.294175	9311	-0.315614	9311
bin395	2	FLL	-0.285365	9311	-0.293548	9311	-0.314323	9311
bin396	2	FLL	-0.26789	9311	-0.273067	NA	-0.286515	9311
bin397	2	FLL	-0.262253	9311	-0.26743	NA	-0.279938	NA
bin398	2	FLL	-0.262253	9311	-0.26743	NA	-0.279938	NA
bin399	2	FLL	-0.254431	NA	-0.267519	NA	-0.286609	9311
bin400	2	FLL	-0.246705	NA	-0.262776	NA	-0.278951	NA
bin401	2	FLL	-0.246326	NA	-0.266482	NA	-0.273132	NA
bin402	2	FLL	-0.246273	NA	-0.272486	NA	-0.271799	NA
bin403	2	FLL	-0.259151	9311	-0.285958	9311	-0.285191	9311
bin404	2	FLL	-0.25114	NA	-0.272119	NA	-0.282065	NA
bin405	2	FLL	-0.247697	NA	-0.267801	NA	-0.282379	NA
bin406	2	FLL	-0.243119	NA	-0.262116	NA	-0.277725	NA
bin407	2	FLL	-0.244252	NA	-0.270252	NA	-0.27775	NA
bin408	2	FLL	-0.262443	9311	-0.288215	9311	-0.300147	9311
bin409	2	FLL	-0.27954	9311	-0.302755	9311	-0.314605	9311
bin410	2	FLL	-0.27954	9311	-0.302755	9311	-0.314605	9311
bin411	2	FLL	-0.289506	9311	-0.293536	9311	-0.31438	9311
bin412	2	FLL	-0.286236	9311	-0.287648	9311	-0.284183	NA
bin413	2	FLL	-0.284438	9311	-0.282138	9311	-0.270398	NA
bin414	2	FLL	-0.284438	9311	-0.282138	9311	-0.270398	NA
bin415	2	FLL	-0.284438	9311	-0.282138	9311	-0.270398	NA
bin416	2	FLL	-0.284438	9311	-0.282138	9311	-0.270398	NA
bin417	2	FLL	-0.280519	9311	-0.280815	9311	-0.26229	NA
bin418	2	FLL	-0.270623	9311	-0.273652	NA	-0.261065	NA
bin419	2	FLL	-0.28641	9311	-0.29834	9311	-0.291984	9311
bin420	2	FLL	-0.276204	9311	-0.295694	9311	-0.286787	9311
bin421	2	FLL	-0.276204	9311	-0.295694	9311	-0.286787	9311
bin422	2	FLL	-0.276204	9311	-0.295694	9311	-0.286787	9311
bin423	2	FLL	-0.270225	9311	-0.291899	9311	-0.283462	NA
bin424	2	FLL	-0.274314	9311	-0.294277	9311	-0.283668	NA
bin425	2	FLL	-0.214581	NA	-0.209645	NA	-0.218994	NA
bin426	2	FLL	-0.214581	NA	-0.209645	NA	-0.218994	NA
bin427	2	FLL	-0.229814	NA	-0.223889	NA	-0.239482	NA
bin428	2	FLL	-0.221962	NA	-0.208283	NA	-0.220354	NA
bin429	2	FLL	-0.187386	NA	-0.178508	NA	-0.187519	NA
bin430	2	FLL	-0.185828	NA	-0.156939	NA	-0.178095	NA
bin431	2	FLL	-0.158163	NA	-0.134684	NA	-0.145498	NA
bin432	2	FLL	-0.167689	NA	-0.14336	NA	-0.164099	NA
bin433	2	FLL	-0.162327	NA	-0.141228	NA	-0.162451	NA
bin434	2	FLL	-0.158321	NA	-0.140735	NA	-0.159288	NA
bin435	2	FLL	-0.180064	NA	-0.168163	NA	-0.18525	NA
bin436	2	FLL	-0.202113	NA	-0.197918	NA	-0.199585	NA
bin437	2	FLL	-0.178543	NA	-0.183834	NA	-0.173697	NA
bin438	2	FLL	-0.175038	NA	-0.174622	NA	-0.166647	NA
bin439	2	FLL	-0.170066	NA	-0.179756	NA	-0.165661	NA
bin440	2	FLL	-0.170066	NA	-0.179756	NA	-0.165661	NA
bin441	2	FLL	-0.18224	NA	-0.194972	NA	-0.183129	NA
bin442	2	FLL	-0.18224	NA	-0.194972	NA	-0.183129	NA
bin443	2	FLL	-0.183329	NA	-0.199604	NA	-0.188143	NA
bin444	2	FLL	-0.178899	NA	-0.200512	NA	-0.189714	NA
bin445	2	FLL	-0.182146	NA	-0.205218	NA	-0.194597	NA
bin446	2	FLL	-0.15206	NA	-0.175823	NA	-0.16135	NA
bin447	2	FLL	-0.150993	NA	-0.181067	NA	-0.160725	NA
bin448	2	FLL	-0.145286	NA	-0.176963	NA	-0.158995	NA
bin449	2	FLL	-0.149372	NA	-0.176652	NA	-0.162463	NA
bin450	2	FLL	-0.152079	NA	-0.19597	NA	-0.174437	NA
bin451	2	FLL	-0.171593	NA	-0.206458	NA	-0.176877	NA
bin452	2	FLL	-0.158716	NA	-0.203005	NA	-0.169554	NA
bin453	2	FLL	-0.162734	NA	-0.208072	NA	-0.174947	NA
bin454	2	FLL	-0.16029	NA	-0.197752	NA	-0.16692	NA
bin455	2	FLL	-0.157595	NA	-0.192084	NA	-0.162127	NA
bin456	2	FLL	-0.164427	NA	-0.208633	NA	-0.173756	NA
bin457	2	FLL	-0.146802	NA	-0.18905	NA	-0.16715	NA
bin458	2	FLL	-0.148808	NA	-0.191702	NA	-0.16933	NA
bin459	2	FLL	-0.151596	NA	-0.188273	NA	-0.166742	NA
bin460	2	FLL	-0.142541	NA	-0.175823	NA	-0.151266	NA
bin461	2	FLL	-0.129904	NA	-0.166205	NA	-0.141915	NA
bin462	2	FLL	-0.139519	NA	-0.171681	NA	-0.149333	NA
bin463	2	FLL	-0.144819	NA	-0.17064	NA	-0.150469	NA
bin464	2	FLL	-0.136564	NA	-0.162389	NA	-0.148074	NA
bin465	2	FLL	-0.13132	NA	-0.155165	NA	-0.143708	NA
bin466	2	FLL	-0.139451	NA	-0.162853	NA	-0.150454	NA
bin467	2	FLL	-0.139451	NA	-0.162853	NA	-0.150454	NA
bin468	2	FLL	-0.146794	NA	-0.172645	NA	-0.16693	NA
bin469	2	FLL	-0.130565	NA	-0.165356	NA	-0.15607	NA
bin470	2	FLL	-0.146311	NA	-0.183268	NA	-0.176053	NA
bin471	2	FLL	-0.146499	NA	-0.186284	NA	-0.174828	NA
bin472	2	FLL	-0.139907	NA	-0.178662	NA	-0.166639	NA
bin473	2	FLL	-0.127073	NA	-0.162053	NA	-0.141255	NA
bin474	2	FLL	-0.140185	NA	-0.184965	NA	-0.158335	NA
bin475	2	FLL	-0.139808	NA	-0.184305	NA	-0.152491	NA
bin476	2	FLL	-0.170049	NA	-0.215199	NA	-0.168907	NA
bin477	2	FLL	-0.220606	NA	-0.262744	NA	-0.208072	NA
bin478	2	FLL	-0.227446	NA	-0.268647	NA	-0.212129	NA
bin479	2	FLL	-0.215725	NA	-0.258651	NA	-0.19654	NA
bin480	2	FLL	-0.207109	NA	-0.242795	NA	-0.182967	NA
bin481	2	FLL	-0.207109	NA	-0.242795	NA	-0.182967	NA
bin482	2	FLL	-0.223514	NA	-0.249624	NA	-0.187871	NA
bin483	2	FLL	-0.22218	NA	-0.242079	NA	-0.181614	NA
bin484	2	FLL	-0.209873	NA	-0.225838	NA	-0.164482	NA
bin485	2	FLL	-0.201309	NA	-0.215978	NA	-0.165782	NA
bin486	2	FLL	-0.193753	NA	-0.206494	NA	-0.168988	NA
bin487	2	FLL	-0.197701	NA	-0.21392	NA	-0.174064	NA
bin488	2	FLL	-0.187217	NA	-0.195037	NA	-0.158208	NA
bin489	2	FLL	-0.184633	NA	-0.202173	NA	-0.166912	NA
bin490	2	FLL	-0.176119	NA	-0.197163	NA	-0.157395	NA
bin491	2	FLL	-0.166598	NA	-0.172681	NA	-0.147193	NA
bin492	2	FLL	-0.157435	NA	-0.166313	NA	-0.134478	NA
bin493	2	FLL	-0.141366	NA	-0.147681	NA	-0.112019	NA
bin494	2	FLL	-0.133511	NA	-0.128609	NA	-0.0957317	NA
bin495	2	FLL	-0.134048	NA	-0.134203	NA	-0.0978846	NA
bin496	2	FLL	-0.145976	NA	-0.144843	NA	-0.10768	NA
bin497	2	FLL	-0.127583	NA	-0.121733	NA	-0.0883327	NA
bin498	2	FLL	-0.13885	NA	-0.127781	NA	-0.0999792	NA
bin499	2	FLL	-0.143972	NA	-0.127729	NA	-0.103127	NA
bin500	2	FLL	-0.131545	NA	-0.117989	NA	-0.0922831	NA
bin501	2	FLL	-0.168096	NA	-0.148341	NA	-0.122083	NA
bin502	2	FLL	-0.158795	NA	-0.129272	NA	-0.118839	NA
bin503	2	FLL	-0.15948	NA	-0.133564	NA	-0.123542	NA
bin504	2	FLL	-0.146926	NA	-0.128977	NA	-0.1168	NA
bin505	2	FLL	-0.134252	NA	-0.11353	NA	-0.102249	NA
bin506	2	FLL	-0.117833	NA	-0.0981348	NA	-0.0840901	NA
bin507	2	FLL	-0.115318	NA	-0.101025	NA	-0.0844582	NA
bin508	2	FLL	-0.115506	NA	-0.0983953	NA	-0.087463	NA
bin509	2	FLL	-0.134473	NA	-0.107504	NA	-0.102393	NA
bin510	2	FLL	-0.144406	NA	-0.110436	NA	-0.109537	NA
bin511	2	FLL	-0.139401	NA	-0.106187	NA	-0.105033	NA
bin512	2	FLL	-0.139401	NA	-0.106187	NA	-0.105033	NA
bin513	2	FLL	-0.14283	NA	-0.103841	NA	-0.110186	NA
bin514	2	FLL	-0.146798	NA	-0.0971838	NA	-0.107317	NA
bin515	2	FLL	-0.145674	NA	-0.0918561	NA	-0.0994709	NA
bin516	2	FLL	-0.14307	NA	-0.0927464	NA	-0.0973702	NA
bin517	2	FLL	-0.160446	NA	-0.113331	NA	-0.119762	NA
bin518	2	FLL	-0.187861	NA	-0.146839	NA	-0.153384	NA
bin519	2	FLL	-0.185016	NA	-0.153476	NA	-0.15528	NA
bin520	2	FLL	-0.167159	NA	-0.142736	NA	-0.136482	NA
bin521	2	FLL	-0.167159	NA	-0.142736	NA	-0.136482	NA
bin522	2	FLL	-0.186255	NA	-0.160881	NA	-0.154913	NA
bin523	2	FLL	-0.187197	NA	-0.162105	NA	-0.154806	NA
bin524	2	FLL	-0.180582	NA	-0.147495	NA	-0.155142	NA
bin525	2	FLL	-0.180582	NA	-0.147495	NA	-0.155142	NA
bin526	2	FLL	-0.19262	NA	-0.162686	NA	-0.172583	NA
bin527	2	FLL	-0.192317	NA	-0.162389	NA	-0.16846	NA
bin528	2	FLL	-0.204833	NA	-0.171018	NA	-0.172348	NA
bin529	2	FLL	-0.204833	NA	-0.171018	NA	-0.172348	NA
bin530	2	FLL	-0.204833	NA	-0.171018	NA	-0.172348	NA
bin531	2	FLL	-0.228947	NA	-0.199574	NA	-0.206079	NA
bin532	2	FLL	-0.221237	NA	-0.188369	NA	-0.193303	NA
bin533	2	FLL	-0.221864	NA	-0.203862	NA	-0.199308	NA
bin534	2	FLL	-0.211094	NA	-0.204598	NA	-0.18898	NA
bin535	2	FLL	-0.21628	NA	-0.21257	NA	-0.195806	NA
bin536	2	FLL	-0.206766	NA	-0.198818	NA	-0.188866	NA
bin537	2	FLL	-0.213917	NA	-0.198544	NA	-0.189239	NA
bin538	2	FLL	-0.214016	NA	-0.204372	NA	-0.194044	NA
bin539	2	FLL	-0.230568	NA	-0.217574	NA	-0.213375	NA
bin540	2	FLL	-0.230568	NA	-0.217574	NA	-0.213375	NA
bin541	2	FLL	-0.232845	NA	-0.214446	NA	-0.21278	NA
bin542	2	FLL	-0.233034	NA	-0.212187	NA	-0.219558	NA
bin543	2	FLL	-0.244746	NA	-0.224712	NA	-0.229674	NA
bin544	2	FLL	-0.244746	NA	-0.224712	NA	-0.229674	NA
bin545	2	FLL	-0.246364	NA	-0.220702	NA	-0.238721	NA
bin546	2	FLL	-0.246059	NA	-0.214992	NA	-0.241994	NA
bin547	2	FLL	-0.246059	NA	-0.214992	NA	-0.241994	NA
bin548	2	FLL	-0.239556	NA	-0.209613	NA	-0.234581	NA
bin549	2	FLL	-0.233207	NA	-0.199856	NA	-0.224873	NA
bin550	2	FLL	-0.230209	NA	-0.197123	NA	-0.220971	NA
bin551	2	FLL	-0.236035	NA	-0.201364	NA	-0.22657	NA
bin552	2	FLL	-0.23899	NA	-0.214237	NA	-0.240432	NA
bin553	2	FLL	-0.251634	NA	-0.225293	NA	-0.253712	NA
bin554	2	FLL	-0.258371	9311	-0.232465	NA	-0.282836	NA
bin555	2	FLL	-0.255073	NA	-0.22879	NA	-0.277558	NA
bin556	2	FLL	-0.264008	9311	-0.240902	NA	-0.28452	NA
bin557	2	FLL	-0.269115	9311	-0.235858	NA	-0.285663	9311
bin558	2	FLL	-0.261021	9311	-0.233817	NA	-0.269854	NA
bin559	2	FLL	-0.245086	NA	-0.215581	NA	-0.253852	NA
bin560	2	FLL	-0.249667	NA	-0.214851	NA	-0.252451	NA
bin561	2	FLL	-0.239922	NA	-0.210886	NA	-0.244086	NA
bin562	2	FLL	-0.23192	NA	-0.205837	NA	-0.236112	NA
bin563	2	FLL	-0.259811	9311	-0.233515	NA	-0.252881	NA
bin564	2	FLL	-0.259811	9311	-0.233515	NA	-0.252881	NA
bin565	2	FLL	-0.265474	9311	-0.243154	NA	-0.25885	NA
bin566	2	FLL	-0.286589	9311	-0.276615	9311	-0.288219	9311
bin567	2	FLL	-0.286589	9311	-0.276615	9311	-0.288219	9311
bin568	2	FLL	-0.293632	9311	-0.282061	9311	-0.297796	9311
bin569	2	FLL	-0.291356	9311	-0.283029	9311	-0.301974	9311
bin570	2	FLL	-0.286672	9311	-0.276845	9311	-0.293295	9311
bin571	2	FLL	-0.285484	9311	-0.278054	9311	-0.296129	9311
bin572	2	FLL	-0.265318	9311	-0.268497	NA	-0.281481	NA
bin573	2	FLL	-0.27165	9311	-0.274187	NA	-0.291213	9311
bin574	2	FLL	-0.282303	9311	-0.290767	9311	-0.300165	9311
bin575	2	FLL	-0.279765	9311	-0.290711	9311	-0.295748	9311
bin576	2	FLL	-0.256392	9311	-0.269976	NA	-0.276427	NA
bin577	2	FLL	-0.267115	9311	-0.272912	NA	-0.283296	NA
bin578	2	FLL	-0.266261	9311	-0.269063	NA	-0.274969	NA
bin579	2	FLL	-0.279417	9311	-0.283504	9311	-0.289905	9311
bin580	2	FLL	-0.267959	9311	-0.269171	NA	-0.285345	NA
bin581	2	FLL	-0.269778	9311	-0.27585	9311	-0.290567	9311
bin582	2	FLL	-0.269778	9311	-0.27585	9311	-0.290567	9311
bin583	2	FLL	-0.265601	9311	-0.26944	NA	-0.287237	9311
bin584	2	FLL	-0.237261	NA	-0.243554	NA	-0.259107	NA
bin585	2	FLL	-0.232181	NA	-0.24371	NA	-0.250419	NA
bin586	2	FLL	-0.223852	NA	-0.228695	NA	-0.241144	NA
bin587	2	FLL	-0.223852	NA	-0.228695	NA	-0.241144	NA
bin588	2	FLL	-0.228443	NA	-0.235968	NA	-0.248961	NA
bin589	2	FLL	-0.238792	NA	-0.249521	NA	-0.262743	NA
bin590	2	FLL	-0.243625	NA	-0.25279	NA	-0.266004	NA
bin591	2	FLL	-0.230099	NA	-0.242977	NA	-0.256237	NA
bin592	2	FLL	-0.225082	NA	-0.233923	NA	-0.250975	NA
bin593	2	FLL	-0.212958	NA	-0.221012	NA	-0.213883	NA
bin594	2	FLL	-0.208774	NA	-0.218286	NA	-0.208094	NA
bin595	2	FLL	-0.199867	NA	-0.217146	NA	-0.201227	NA
bin596	2	FLL	-0.193138	NA	-0.198621	NA	-0.185743	NA
bin597	2	FLL	-0.203116	NA	-0.205169	NA	-0.197261	NA
bin598	2	FLL	-0.202856	NA	-0.215625	NA	-0.205995	NA
bin599	2	FLL	-0.2011	NA	-0.211475	NA	-0.201092	NA
bin600	2	FLL	-0.2011	NA	-0.211475	NA	-0.201092	NA
bin601	2	FLL	-0.183692	NA	-0.188476	NA	-0.172395	NA
bin602	2	FLL	-0.175697	NA	-0.184036	NA	-0.162411	NA
bin603	2	FLL	-0.165624	NA	-0.178011	NA	-0.160057	NA
bin604	2	FLL	-0.193772	NA	-0.209734	NA	-0.197414	NA
bin605	2	FLL	-0.194365	NA	-0.212174	NA	-0.199109	NA
bin606	2	FLL	-0.20608	NA	-0.226739	NA	-0.20399	NA
bin607	2	FLL	-0.209687	NA	-0.228906	NA	-0.209167	NA
bin608	2	FLL	-0.217193	NA	-0.240146	NA	-0.222476	NA
bin609	2	FLL	-0.217193	NA	-0.240146	NA	-0.222476	NA
bin610	2	FLL	-0.206158	NA	-0.217009	NA	-0.197636	NA
bin611	2	FLL	-0.190607	NA	-0.205416	NA	-0.180294	NA
bin612	2	FLL	-0.196715	NA	-0.209236	NA	-0.178529	NA
bin613	2	FLL	-0.199093	NA	-0.212535	NA	-0.178491	NA
bin614	2	FLL	-0.185612	NA	-0.190525	NA	-0.155696	NA
bin615	2	FLL	-0.166857	NA	-0.178462	NA	-0.14382	NA
bin616	2	FLL	-0.130778	NA	-0.133122	NA	-0.12488	NA
bin617	2	FLL	-0.127893	NA	-0.127276	NA	-0.128769	NA
bin618	2	FLL	-0.125212	NA	-0.126163	NA	-0.127168	NA
bin619	2	FLL	-0.13029	NA	-0.128415	NA	-0.134766	NA
bin620	2	FLL	-0.130747	NA	-0.130743	NA	-0.131081	NA
bin621	2	FLL	-0.139979	NA	-0.14567	NA	-0.136272	NA
bin622	2	FLL	-0.150737	NA	-0.164463	NA	-0.153296	NA
bin623	2	FLL	-0.159066	NA	-0.174303	NA	-0.166387	NA
bin624	2	FLL	-0.150853	NA	-0.166391	NA	-0.157301	NA
bin625	2	FLL	-0.150853	NA	-0.166391	NA	-0.157301	NA
bin626	2	FLL	-0.126705	NA	-0.142939	NA	-0.134531	NA
bin627	2	FLL	-0.131902	NA	-0.156299	NA	-0.141917	NA
bin628	2	FLL	-0.138523	NA	-0.166905	NA	-0.149538	NA
bin629	2	FLL	-0.129664	NA	-0.138511	NA	-0.136767	NA
bin630	3	FLL	-0.11429	NA	-0.091495	NA	-0.0817428	NA
bin631	3	FLL	-0.111466	NA	-0.091557	NA	-0.0792697	NA
bin632	3	FLL	-0.13441	NA	-0.115781	NA	-0.100519	NA
bin633	3	FLL	-0.120463	NA	-0.105536	NA	-0.0902298	NA
bin634	3	FLL	-0.130125	NA	-0.115955	NA	-0.100649	NA
bin635	3	FLL	-0.13334	NA	-0.11754	NA	-0.107208	NA
bin636	3	FLL	-0.142933	NA	-0.126775	NA	-0.111781	NA
bin637	3	FLL	-0.127556	NA	-0.11242	NA	-0.0911832	NA
bin638	3	FLL	-0.134573	NA	-0.118773	NA	-0.0929848	NA
bin639	3	FLL	-0.132325	NA	-0.11934	NA	-0.0902715	NA
bin640	3	FLL	-0.126307	NA	-0.122215	NA	-0.0866044	NA
bin641	3	FLL	-0.0925681	NA	-0.0888101	NA	-0.0483253	NA
bin642	3	FLL	-0.0842307	NA	-0.0915126	NA	-0.0480328	NA
bin643	3	FLL	-0.0622376	NA	-0.0913222	NA	-0.0380359	NA
bin644	3	FLL	-0.0661651	NA	-0.0941633	NA	-0.0373622	NA
bin645	3	FLL	-0.0644614	NA	-0.101451	NA	-0.0369836	NA
bin646	3	FLL	-0.0513088	NA	-0.0847792	NA	-0.0239372	NA
bin647	3	FLL	-0.066228	NA	-0.0963021	NA	-0.0403341	NA
bin648	3	FLL	-0.0730968	NA	-0.0998671	NA	-0.0448139	NA
bin649	3	FLL	-0.0894754	NA	-0.117008	NA	-0.0705687	NA
bin650	3	FLL	-0.0789587	NA	-0.106398	NA	-0.0611788	NA
bin651	3	FLL	-0.0741686	NA	-0.106403	NA	-0.0590654	NA
bin652	3	FLL	-0.102032	NA	-0.133216	NA	-0.0777562	NA
bin653	3	FLL	-0.141603	NA	-0.187448	NA	-0.130768	NA
bin654	3	FLL	-0.128669	NA	-0.179974	NA	-0.128033	NA
bin655	3	FLL	-0.128669	NA	-0.179974	NA	-0.128033	NA
bin656	3	FLL	-0.130975	NA	-0.182384	NA	-0.127952	NA
bin657	3	FLL	-0.118055	NA	-0.172143	NA	-0.11461	NA
bin658	3	FLL	-0.141824	NA	-0.186282	NA	-0.135341	NA
bin659	3	FLL	-0.143492	NA	-0.186109	NA	-0.129994	NA
bin660	3	FLL	-0.12801	NA	-0.164764	NA	-0.117888	NA
bin661	3	FLL	-0.147596	NA	-0.177023	NA	-0.13835	NA
bin662	3	FLL	-0.126406	NA	-0.143682	NA	-0.110437	NA
bin663	3	FLL	-0.120128	NA	-0.136943	NA	-0.115363	NA
bin664	3	FLL	-0.136456	NA	-0.155643	NA	-0.131785	NA
bin665	3	FLL	-0.122142	NA	-0.133623	NA	-0.120274	NA
bin666	3	FLL	-0.137056	NA	-0.15214	NA	-0.135188	NA
bin667	3	FLL	-0.144877	NA	-0.157064	NA	-0.139005	NA
bin668	3	FLL	-0.160291	NA	-0.166822	NA	-0.150574	NA
bin669	3	FLL	-0.163489	NA	-0.172355	NA	-0.152888	NA
bin670	3	FLL	-0.148914	NA	-0.153226	NA	-0.132535	NA
bin671	3	FLL	-0.148914	NA	-0.153226	NA	-0.132535	NA
bin672	3	FLL	-0.172647	NA	-0.192112	NA	-0.16675	NA
bin673	3	FLL	-0.183944	NA	-0.194366	NA	-0.171479	NA
bin674	3	FLL	-0.184073	NA	-0.193235	NA	-0.154634	NA
bin675	3	FLL	-0.212137	NA	-0.214797	NA	-0.173289	NA
bin676	3	FLL	-0.202011	NA	-0.217627	NA	-0.175248	NA
bin677	3	FLL	-0.189635	NA	-0.199572	NA	-0.153763	NA
bin678	3	FLL	-0.194281	NA	-0.200208	NA	-0.157502	NA
bin679	3	FLL	-0.211059	NA	-0.217398	NA	-0.152769	NA
bin680	3	FLL	-0.202177	NA	-0.218841	NA	-0.137849	NA
bin681	3	FLL	-0.211941	NA	-0.221543	NA	-0.150675	NA
bin682	3	FLL	-0.228825	NA	-0.243766	NA	-0.166565	NA
bin683	3	FLL	-0.219724	NA	-0.235214	NA	-0.162907	NA
bin684	3	FLL	-0.218216	NA	-0.23533	NA	-0.167779	NA
bin685	3	FLL	-0.194366	NA	-0.210341	NA	-0.144741	NA
bin686	3	FLL	-0.189852	NA	-0.207568	NA	-0.142448	NA
bin687	3	FLL	-0.212392	NA	-0.229657	NA	-0.170284	NA
bin688	3	FLL	-0.217576	NA	-0.231911	NA	-0.164311	NA
bin689	3	FLL	-0.196727	NA	-0.211062	NA	-0.144363	NA
bin690	3	FLL	-0.196727	NA	-0.211062	NA	-0.144363	NA
bin691	3	FLL	-0.210501	NA	-0.225439	NA	-0.159247	NA
bin692	3	FLL	-0.215218	NA	-0.227431	NA	-0.161279	NA
bin693	3	FLL	-0.215218	NA	-0.227431	NA	-0.161279	NA
bin694	3	FLL	-0.220168	NA	-0.244308	NA	-0.170848	NA
bin695	3	FLL	-0.220168	NA	-0.244308	NA	-0.170848	NA
bin696	3	FLL	-0.214136	NA	-0.236051	NA	-0.160518	NA
bin697	3	FLL	-0.217914	NA	-0.227516	NA	-0.160029	NA
bin698	3	FLL	-0.225827	NA	-0.233497	NA	-0.159358	NA
bin699	3	FLL	-0.213879	NA	-0.221438	NA	-0.148248	NA
bin700	3	FLL	-0.213879	NA	-0.221438	NA	-0.148248	NA
bin701	3	FLL	-0.231004	NA	-0.236404	NA	-0.172233	NA
bin702	3	FLL	-0.208939	NA	-0.212806	NA	-0.140408	NA
bin703	3	FLL	-0.17365	NA	-0.178593	NA	-0.111741	NA
bin704	3	FLL	-0.182987	NA	-0.180556	NA	-0.108018	NA
bin705	3	FLL	-0.183116	NA	-0.174952	NA	-0.104406	NA
bin706	3	FLL	-0.18942	NA	-0.174115	NA	-0.111077	NA
bin707	3	FLL	-0.185252	NA	-0.171709	NA	-0.104349	NA
bin708	3	FLL	-0.177126	NA	-0.175595	NA	-0.104265	NA
bin709	3	FLL	-0.203718	NA	-0.193685	NA	-0.128506	NA
bin710	3	FLL	-0.197068	NA	-0.187096	NA	-0.124716	NA
bin711	3	FLL	-0.199712	NA	-0.184737	NA	-0.127402	NA
bin712	3	FLL	-0.198062	NA	-0.199634	NA	-0.141527	NA
bin713	3	FLL	-0.199871	NA	-0.200015	NA	-0.139813	NA
bin714	3	FLL	-0.191155	NA	-0.205942	NA	-0.142437	NA
bin715	3	FLL	-0.203158	NA	-0.21811	NA	-0.134941	NA
bin716	3	FLL	-0.192063	NA	-0.192098	NA	-0.11763	NA
bin717	3	FLL	-0.192063	NA	-0.192098	NA	-0.11763	NA
bin718	3	FLL	-0.202972	NA	-0.203053	NA	-0.127776	NA
bin719	3	FLL	-0.212072	NA	-0.208528	NA	-0.133676	NA
bin720	3	FLL	-0.203137	NA	-0.216745	NA	-0.134861	NA
bin721	3	FLL	-0.199725	NA	-0.210551	NA	-0.130501	NA
bin722	3	FLL	-0.212534	NA	-0.218042	NA	-0.140694	NA
bin723	3	FLL	-0.225093	NA	-0.236245	NA	-0.162075	NA
bin724	3	FLL	-0.224729	NA	-0.235254	NA	-0.161005	NA
bin725	3	FLL	-0.224729	NA	-0.235254	NA	-0.161005	NA
bin726	3	FLL	-0.240444	NA	-0.251378	NA	-0.18091	NA
bin727	3	FLL	-0.240444	NA	-0.251378	NA	-0.18091	NA
bin728	3	FLL	-0.240444	NA	-0.251378	NA	-0.18091	NA
bin729	3	FLL	-0.227764	NA	-0.245045	NA	-0.17461	NA
bin730	3	FLL	-0.250965	NA	-0.268844	NA	-0.207438	NA
bin731	3	FLL	-0.285849	9311	-0.303929	9311	-0.27885	NA
bin732	3	FLL	-0.275334	NA	-0.297055	9311	-0.271215	NA
bin733	3	FLL	-0.279395	9311	-0.29936	9311	-0.273959	NA
bin734	3	FLL	-0.316973	9311	-0.332517	9311	-0.322395	9311
bin735	3	FLL	-0.332837	9311	-0.347283	9311	-0.344583	9311
bin736	3	FLL	-0.335317	9311	-0.34762	9311	-0.35226	9311
bin737	3	FLL	-0.3324	9311	-0.339808	9311	-0.350622	9311
bin738	3	FLL	-0.303775	9311	-0.313338	9311	-0.326549	9311
bin739	3	FLL	-0.306356	9311	-0.316808	9311	-0.334028	9311
bin740	3	FLL	-0.322181	9311	-0.325457	9311	-0.343473	9311
bin741	3	FLL	-0.308691	9311	-0.307224	NA	-0.326433	NA
bin742	3	FLL	-0.308691	9311	-0.307224	NA	-0.326433	NA
bin743	3	FLL	-0.333127	9311	-0.337986	9311	-0.353101	9311
bin744	3	FLL	-0.317044	9311	-0.317498	9311	-0.324495	NA
bin745	3	FLL	-0.310924	9311	-0.31293	NA	-0.315765	NA
bin746	3	FLL	-0.310924	9311	-0.31293	NA	-0.315765	NA
bin747	3	FLL	-0.302476	9311	-0.304939	NA	-0.313945	NA
bin748	3	FLL	-0.319305	9311	-0.313228	NA	-0.331277	9311
bin749	3	FLL	-0.300257	9311	-0.292463	NA	-0.310928	NA
bin750	3	FLL	-0.300257	9311	-0.292463	NA	-0.310928	NA
bin751	3	FLL	-0.302695	9311	-0.295431	NA	-0.318839	NA
bin752	3	FLL	-0.302695	9311	-0.295431	NA	-0.318839	NA
bin753	3	FLL	-0.305266	9311	-0.29985	NA	-0.324337	9311
bin754	3	FLL	-0.309506	9311	-0.318747	9311	-0.340811	9311
bin755	3	FLL	-0.30677	9311	-0.31238	9311	-0.332777	9311
bin756	3	FLL	-0.300608	9311	-0.304565	NA	-0.322861	9311
bin757	3	FLL	-0.29734	9311	-0.301321	NA	-0.324129	9311
bin758	3	FLL	-0.302107	9311	-0.316818	9311	-0.331622	9311
bin759	3	FLL	-0.302526	9311	-0.316819	9311	-0.332861	9311
bin760	3	FLL	-0.286548	9311	-0.310011	9311	-0.321187	9311
bin761	3	FLL	-0.291247	9311	-0.313221	9311	-0.326658	9311
bin762	3	FLL	-0.277436	9311	-0.291309	NA	-0.297449	NA
bin763	3	FLL	-0.27416	NA	-0.284854	NA	-0.292372	NA
bin764	3	FLL	-0.270883	NA	-0.290402	NA	-0.300789	NA
bin765	3	FLL	-0.275835	NA	-0.292225	NA	-0.300859	NA
bin766	3	FLL	-0.272573	NA	-0.301221	9311	-0.302592	NA
bin767	3	FLL	-0.275773	9311	-0.310557	9311	-0.299426	NA
bin768	3	FLL	-0.266586	NA	-0.297951	9311	-0.286489	NA
bin769	3	FLL	-0.269022	NA	-0.300601	9311	-0.284554	NA
bin770	3	FLL	-0.269022	NA	-0.300601	9311	-0.284554	NA
bin771	3	FLL	-0.269022	NA	-0.300601	9311	-0.284554	NA
bin772	3	FLL	-0.246216	NA	-0.274924	NA	-0.256598	NA
bin773	3	FLL	-0.218043	NA	-0.237376	NA	-0.211874	NA
bin774	3	FLL	-0.20748	NA	-0.21994	NA	-0.195276	NA
bin775	3	FLL	-0.156335	NA	-0.189114	NA	-0.15199	NA
bin776	3	FLL	-0.133893	NA	-0.162473	NA	-0.120637	NA
bin777	3	FLL	-0.124353	NA	-0.141067	NA	-0.114659	NA
bin778	3	FLL	-0.132953	NA	-0.150839	NA	-0.12608	NA
bin779	3	FLL	-0.118217	NA	-0.135534	NA	-0.108823	NA
bin780	3	FLL	-0.118217	NA	-0.135534	NA	-0.108823	NA
bin781	3	FLL	-0.118217	NA	-0.135534	NA	-0.108823	NA
bin782	3	FLL	-0.118217	NA	-0.135534	NA	-0.108823	NA
bin783	3	FLL	-0.137867	NA	-0.16726	NA	-0.124567	NA
bin784	3	FLL	-0.154596	NA	-0.176021	NA	-0.136033	NA
bin785	3	FLL	-0.153732	NA	-0.170108	NA	-0.134636	NA
bin786	3	FLL	-0.116737	NA	-0.136025	NA	-0.107162	NA
bin787	3	FLL	-0.118745	NA	-0.140836	NA	-0.111086	NA
bin788	3	FLL	-0.122197	NA	-0.146422	NA	-0.118757	NA
bin789	3	FLL	-0.118628	NA	-0.142424	NA	-0.113612	NA
bin790	3	FLL	-0.113531	NA	-0.153329	NA	-0.122294	NA
bin791	3	FLL	-0.12087	NA	-0.157343	NA	-0.133504	NA
bin792	3	FLL	-0.12087	NA	-0.157343	NA	-0.133504	NA
bin793	3	FLL	-0.104391	NA	-0.141732	NA	-0.117871	NA
bin794	3	FLL	-0.104391	NA	-0.141732	NA	-0.117871	NA
bin795	3	FLL	-0.104969	NA	-0.140745	NA	-0.115722	NA
bin796	3	FLL	-0.133774	NA	-0.177559	NA	-0.151788	NA
bin797	3	FLL	-0.112783	NA	-0.150419	NA	-0.131896	NA
bin798	3	FLL	-0.12707	NA	-0.161089	NA	-0.150337	NA
bin799	3	FLL	-0.114326	NA	-0.150986	NA	-0.139131	NA
bin800	3	FLL	-0.107423	NA	-0.146815	NA	-0.135942	NA
bin801	3	FLL	-0.107423	NA	-0.146815	NA	-0.135942	NA
bin802	3	FLL	-0.123713	NA	-0.156675	NA	-0.14444	NA
bin803	3	FLL	-0.135375	NA	-0.170613	NA	-0.16018	NA
bin804	3	FLL	-0.128548	NA	-0.162933	NA	-0.158379	NA
bin805	3	FLL	-0.150536	NA	-0.182275	NA	-0.178648	NA
bin806	3	FLL	-0.146016	NA	-0.173496	NA	-0.178032	NA
bin807	3	FLL	-0.135115	NA	-0.156404	NA	-0.169016	NA
bin808	3	FLL	-0.151791	NA	-0.152792	NA	-0.167043	NA
bin809	3	FLL	-0.152531	NA	-0.151588	NA	-0.169813	NA
bin810	3	FLL	-0.13685	NA	-0.131062	NA	-0.158397	NA
bin811	3	FLL	-0.171012	NA	-0.162545	NA	-0.184353	NA
bin812	3	FLL	-0.162104	NA	-0.13609	NA	-0.16363	NA
bin813	3	FLL	-0.171825	NA	-0.146211	NA	-0.173951	NA
bin814	3	FLL	-0.172033	NA	-0.152481	NA	-0.172911	NA
bin815	3	FLL	-0.163349	NA	-0.143753	NA	-0.164481	NA
bin816	3	FLL	-0.155254	NA	-0.130066	NA	-0.152695	NA
bin817	3	FLL	-0.155254	NA	-0.130066	NA	-0.152695	NA
bin818	3	FLL	-0.149074	NA	-0.12497	NA	-0.145604	NA
bin819	3	FLL	-0.135712	NA	-0.102821	NA	-0.136347	NA
bin820	3	FLL	-0.118886	NA	-0.0917285	NA	-0.119013	NA
bin821	3	FLL	-0.113386	NA	-0.0822381	NA	-0.113204	NA
bin822	3	FLL	-0.104608	NA	-0.0708901	NA	-0.0951416	NA
bin823	3	FLL	-0.0841148	NA	-0.0504559	NA	-0.0766334	NA
bin824	3	FLL	-0.101696	NA	-0.0702045	NA	-0.0984845	NA
bin825	3	FLL	-0.0808261	NA	-0.0573711	NA	-0.0710118	NA
bin826	3	FLL	-0.0885608	NA	-0.0637786	NA	-0.0781673	NA
bin827	3	FLL	-0.0604153	NA	-0.0385578	NA	-0.0619892	NA
bin828	3	FLL	-0.053754	NA	-0.0323621	NA	-0.0537338	NA
bin829	3	FLL	-0.0401608	NA	-0.025948	NA	-0.0491862	NA
bin830	3	FLL	-0.0401608	NA	-0.025948	NA	-0.0491862	NA
bin831	3	FLL	-0.0462459	NA	-0.0318403	NA	-0.059918	NA
bin832	3	FLL	-0.0408812	NA	-0.0344308	NA	-0.0525657	NA
bin833	3	FLL	-0.0408812	NA	-0.0344308	NA	-0.0525657	NA
bin834	3	FLL	-0.0450879	NA	-0.0361829	NA	-0.0550929	NA
bin835	3	FLL	-0.0323672	NA	-0.0203686	NA	-0.0369255	NA
bin836	3	FLL	-0.0367422	NA	-0.0292528	NA	-0.0384903	NA
bin837	3	FLL	-0.0575367	NA	-0.0486318	NA	-0.0607865	NA
bin838	3	FLL	-0.0347724	NA	-0.0355691	NA	-0.0319228	NA
bin839	3	FLL	-0.0433101	NA	-0.032682	NA	-0.0320662	NA
bin840	3	FLL	-0.0198079	NA	-0.00517279	NA	-0.00442601	NA
bin841	3	FLL	-0.0282215	NA	-0.0116761	NA	-0.00822938	NA
bin842	3	FLL	-0.0282215	NA	-0.0116761	NA	-0.00822938	NA
bin843	3	FLL	-0.0282215	NA	-0.0116761	NA	-0.00822938	NA
bin844	3	FLL	-0.0380918	NA	-0.0249022	NA	-0.016323	NA
bin845	3	FLL	-0.0598341	NA	-0.0480382	NA	-0.0443405	NA
bin846	3	FLL	-0.103656	NA	-0.105896	NA	-0.101961	NA
bin847	3	FLL	-0.119782	NA	-0.118423	NA	-0.110197	NA
bin848	3	FLL	-0.115574	NA	-0.122823	NA	-0.114762	NA
bin849	3	FLL	-0.115574	NA	-0.122823	NA	-0.114762	NA
bin850	3	FLL	-0.129876	NA	-0.139038	NA	-0.132019	NA
bin851	3	FLL	-0.129876	NA	-0.139038	NA	-0.132019	NA
bin852	3	FLL	-0.13547	NA	-0.142831	NA	-0.133631	NA
bin853	3	FLL	-0.1322	NA	-0.140568	NA	-0.131336	NA
bin854	3	FLL	-0.119991	NA	-0.126229	NA	-0.116582	NA
bin855	3	FLL	-0.145412	NA	-0.156505	NA	-0.140004	NA
bin856	3	FLL	-0.138	NA	-0.146776	NA	-0.135757	NA
bin857	3	FLL	-0.135944	NA	-0.157528	NA	-0.135433	NA
bin858	3	FLL	-0.150451	NA	-0.177061	NA	-0.155913	NA
bin859	3	FLL	-0.121352	NA	-0.153552	NA	-0.110013	NA
bin860	3	FLL	-0.109499	NA	-0.147652	NA	-0.0872967	NA
bin861	3	FLL	-0.0969429	NA	-0.136043	NA	-0.0814319	NA
bin862	3	FLL	-0.0848698	NA	-0.128684	NA	-0.0688955	NA
bin863	3	FLL	-0.0885549	NA	-0.134535	NA	-0.0717243	NA
bin864	3	FLL	-0.0775093	NA	-0.119342	NA	-0.0570056	NA
bin865	3	FLL	-0.0775093	NA	-0.119342	NA	-0.0570056	NA
bin866	3	FLL	-0.0815679	NA	-0.121045	NA	-0.0590785	NA
bin867	3	FLL	-0.0736327	NA	-0.107536	NA	-0.0487691	NA
bin868	3	FLL	-0.0736327	NA	-0.107536	NA	-0.0487691	NA
bin869	3	FLL	-0.0739625	NA	-0.0973408	NA	-0.0471619	NA
bin870	3	FLL	-0.0775361	NA	-0.0996888	NA	-0.050191	NA
bin871	3	FLL	-0.0892583	NA	-0.112826	NA	-0.0627426	NA
bin872	3	FLL	-0.0858113	NA	-0.111376	NA	-0.0615519	NA
bin873	3	FLL	-0.0796922	NA	-0.10784	NA	-0.0593172	NA
bin874	3	FLL	-0.0784363	NA	-0.106912	NA	-0.0542704	NA
bin875	3	FLL	-0.0690318	NA	-0.0872495	NA	-0.0346586	NA
bin876	3	FLL	-0.0794882	NA	-0.0959632	NA	-0.0442436	NA
bin877	3	FLL	-0.0487131	NA	-0.0591513	NA	-0.00791155	NA
bin878	3	FLL	-0.0418528	NA	-0.0395799	NA	0.0019376	NA
bin879	3	FLL	-0.0255059	NA	-0.02083	NA	0.0185136	NA
bin880	3	FLL	-0.0209825	NA	-0.0146677	NA	0.0192624	NA
bin881	3	FLL	-0.0195723	NA	-0.00590393	NA	0.0197259	NA
bin882	3	FLL	-0.0301956	NA	-0.0135514	NA	0.0147683	NA
bin883	3	FLL	-0.0530129	NA	-0.033463	NA	-0.00599376	NA
bin884	3	FLL	-0.0623726	NA	-0.039905	NA	-0.0111905	NA
bin885	3	FLL	-0.0411869	NA	-0.0214899	NA	0.0121984	NA
bin886	3	FLL	-0.0291551	NA	-0.0122086	NA	0.0333698	NA
bin887	3	FLL	-0.0291551	NA	-0.0122086	NA	0.0333698	NA
bin888	3	FLL	-0.0291551	NA	-0.0122086	NA	0.0333698	NA
bin889	3	FLL	-0.0255906	NA	-0.0205075	NA	0.030423	NA
bin890	3	FLL	-0.0333604	NA	-0.027047	NA	0.0200484	NA
bin891	3	FLL	-0.0353183	NA	-0.0260764	NA	0.0172341	NA
bin892	3	FLL	-0.0471724	NA	-0.0398063	NA	0.00489805	NA
bin893	3	FLL	-0.0434217	NA	-0.0410894	NA	0.00924096	NA
bin894	3	FLL	-0.0429994	NA	-0.0435757	NA	0.00580432	NA
bin895	3	FLL	-0.0489562	NA	-0.0464913	NA	0.00313412	NA
bin896	3	FLL	-0.0501335	NA	-0.0534272	NA	0.00154217	NA
bin897	3	FLL	-0.0481949	NA	-0.0419779	NA	0.000272518	NA
bin898	3	FLL	-0.0431551	NA	-0.0398444	NA	0.00768998	NA
bin899	3	FLL	-0.036315	NA	-0.0307389	NA	0.0195224	NA
bin900	3	FLL	-0.0430845	NA	-0.0370009	NA	0.0109427	NA
bin901	3	FLL	-0.0389092	NA	-0.0319133	NA	0.0208943	NA
bin902	3	FLL	-0.0445697	NA	-0.0417378	NA	0.0195495	NA
bin903	3	FLL	-0.0428468	NA	-0.0399536	NA	0.019115	NA
bin904	3	FLL	-0.0725773	NA	-0.0722457	NA	-0.0178513	NA
bin905	3	FLL	-0.0848454	NA	-0.0828374	NA	-0.0270618	NA
bin906	3	FLL	-0.0820982	NA	-0.0751971	NA	-0.0265153	NA
bin907	3	FLL	-0.0820982	NA	-0.0751971	NA	-0.0265153	NA
bin908	3	FLL	-0.0841774	NA	-0.075871	NA	-0.0279207	NA
bin909	3	FLL	-0.0704474	NA	-0.0619041	NA	-0.0142904	NA
bin910	3	FLL	-0.0581918	NA	-0.0530687	NA	-0.00336485	NA
bin911	3	FLL	-0.0750161	NA	-0.0909489	NA	-0.0399449	NA
bin912	4	FLL	-0.107503	NA	-0.11705	NA	-0.0708704	NA
bin913	4	FLL	-0.0942845	NA	-0.112574	NA	-0.0589177	NA
bin914	4	FLL	-0.092537	NA	-0.106562	NA	-0.0563849	NA
bin915	4	FLL	-0.0983222	NA	-0.115954	NA	-0.0662418	NA
bin916	4	FLL	-0.0740024	NA	-0.106095	NA	-0.0543167	NA
bin917	4	FLL	-0.0735777	NA	-0.0956161	NA	-0.0498398	NA
bin918	4	FLL	-0.07157	NA	-0.0899828	NA	-0.0457616	NA
bin919	4	FLL	-0.0789474	NA	-0.0972249	NA	-0.0490603	NA
bin920	4	FLL	-0.077227	NA	-0.0910938	NA	-0.0431637	NA
bin921	4	FLL	-0.0927451	NA	-0.113817	NA	-0.059274	NA
bin922	4	FLL	-0.0942596	NA	-0.12237	NA	-0.0596955	NA
bin923	4	FLL	-0.0909872	NA	-0.120782	NA	-0.0536252	NA
bin924	4	FLL	-0.0591032	NA	-0.0858069	NA	-0.0213545	NA
bin925	4	FLL	-0.0602717	NA	-0.0892921	NA	-0.0255822	NA
bin926	4	FLL	-0.0602717	NA	-0.0892921	NA	-0.0255822	NA
bin927	4	FLL	-0.0735184	NA	-0.103009	NA	-0.0438082	NA
bin928	4	FLL	-0.0668042	NA	-0.092287	NA	-0.0360992	NA
bin929	4	FLL	-0.0668481	NA	-0.0877889	NA	-0.0355408	NA
bin930	4	FLL	-0.0668481	NA	-0.0877889	NA	-0.0355408	NA
bin931	4	FLL	-0.0668481	NA	-0.0877889	NA	-0.0355408	NA
bin932	4	FLL	-0.0668481	NA	-0.0877889	NA	-0.0355408	NA
bin933	4	FLL	-0.0520042	NA	-0.0846886	NA	-0.0313131	NA
bin934	4	FLL	-0.0196004	NA	-0.0576901	NA	-0.0155401	NA
bin935	4	FLL	-0.0304439	NA	-0.0665564	NA	-0.0316029	NA
bin936	4	FLL	-0.0212467	NA	-0.0539667	NA	-0.0159534	NA
bin937	4	FLL	-0.0212467	NA	-0.0539667	NA	-0.0159534	NA
bin938	4	FLL	0.00955128	NA	-0.02623	NA	0.00847089	NA
bin939	4	FLL	0.00213916	NA	-0.0374706	NA	-0.00480553	NA
bin940	4	FLL	-0.0117315	NA	-0.0547614	NA	-0.0197212	NA
bin941	4	FLL	-0.0440211	NA	-0.0875775	NA	-0.0483253	NA
bin942	4	FLL	-0.0244482	NA	-0.0632907	NA	-0.0114022	NA
bin943	4	FLL	-0.037341	NA	-0.0727107	NA	-0.0227769	NA
bin944	4	FLL	-0.0631147	NA	-0.0951921	NA	-0.0474218	NA
bin945	4	FLL	-0.0631147	NA	-0.0951921	NA	-0.0474218	NA
bin946	4	FLL	-0.0810975	NA	-0.10605	NA	-0.0662895	NA
bin947	4	FLL	-0.0797646	NA	-0.105999	NA	-0.0633347	NA
bin948	4	FLL	-0.0822063	NA	-0.117269	NA	-0.0701905	NA
bin949	4	FLL	-0.0828638	NA	-0.120462	NA	-0.0667156	NA
bin950	4	FLL	-0.0851763	NA	-0.131072	NA	-0.0712185	NA
bin951	4	FLL	-0.0884562	NA	-0.134387	NA	-0.0774418	NA
bin952	4	FLL	-0.0884048	NA	-0.138869	NA	-0.0779854	NA
bin953	4	FLL	-0.0865773	NA	-0.136078	NA	-0.078851	NA
bin954	4	FLL	-0.0998032	NA	-0.152955	NA	-0.094959	NA
bin955	4	FLL	-0.0976632	NA	-0.145943	NA	-0.0911583	NA
bin956	4	FLL	-0.105873	NA	-0.165071	NA	-0.0961111	NA
bin957	4	FLL	-0.105873	NA	-0.165071	NA	-0.0961111	NA
bin958	4	FLL	-0.127337	NA	-0.183843	NA	-0.11582	NA
bin959	4	FLL	-0.13175	NA	-0.1922	NA	-0.123145	NA
bin960	4	FLL	-0.143781	NA	-0.18912	NA	-0.127953	NA
bin961	4	FLL	-0.143781	NA	-0.18912	NA	-0.127953	NA
bin962	4	FLL	-0.152852	NA	-0.201579	NA	-0.143462	NA
bin963	4	FLL	-0.145392	NA	-0.190366	NA	-0.130208	NA
bin964	4	FLL	-0.137309	NA	-0.184368	NA	-0.122349	NA
bin965	4	FLL	-0.137309	NA	-0.184368	NA	-0.122349	NA
bin966	4	FLL	-0.139589	NA	-0.194467	NA	-0.130202	NA
bin967	4	FLL	-0.152314	NA	-0.204219	NA	-0.139671	NA
bin968	4	FLL	-0.155674	NA	-0.205931	NA	-0.145782	NA
bin969	4	FLL	-0.155674	NA	-0.205931	NA	-0.145782	NA
bin970	4	FLL	-0.165487	NA	-0.220832	NA	-0.155926	NA
bin971	4	FLL	-0.159907	NA	-0.211247	NA	-0.150041	NA
bin972	4	FLL	-0.159638	NA	-0.203562	NA	-0.143427	NA
bin973	4	FLL	-0.159638	NA	-0.203562	NA	-0.143427	NA
bin974	4	FLL	-0.159638	NA	-0.203562	NA	-0.143427	NA
bin975	4	FLL	-0.159638	NA	-0.203562	NA	-0.143427	NA
bin976	4	FLL	-0.146914	NA	-0.19381	NA	-0.133959	NA
bin977	4	FLL	-0.144637	NA	-0.183241	NA	-0.129489	NA
bin978	4	FLL	-0.144637	NA	-0.183241	NA	-0.129489	NA
bin979	4	FLL	-0.152912	NA	-0.18388	NA	-0.135754	NA
bin980	4	FLL	-0.145986	NA	-0.175994	NA	-0.12653	NA
bin981	4	FLL	-0.145986	NA	-0.175994	NA	-0.12653	NA
bin982	4	FLL	-0.150466	NA	-0.17754	NA	-0.127482	NA
bin983	4	FLL	-0.166019	NA	-0.192218	NA	-0.148252	NA
bin984	4	FLL	-0.142117	NA	-0.176248	NA	-0.128579	NA
bin985	4	FLL	-0.114347	NA	-0.145009	NA	-0.106325	NA
bin986	4	FLL	-0.111244	NA	-0.145211	NA	-0.099725	NA
bin987	4	FLL	-0.11301	NA	-0.148218	NA	-0.0991886	NA
bin988	4	FLL	-0.11169	NA	-0.149422	NA	-0.0990565	NA
bin989	4	FLL	-0.11169	NA	-0.149422	NA	-0.0990565	NA
bin990	4	FLL	-0.11169	NA	-0.149422	NA	-0.0990565	NA
bin991	4	FLL	-0.096187	NA	-0.131476	NA	-0.0769173	NA
bin992	4	FLL	-0.0784164	NA	-0.111545	NA	-0.0546166	NA
bin993	4	FLL	-0.0784164	NA	-0.111545	NA	-0.0546166	NA
bin994	4	FLL	-0.0784164	NA	-0.111545	NA	-0.0546166	NA
bin995	4	FLL	-0.0679983	NA	-0.106926	NA	-0.0573685	NA
bin996	4	FLL	-0.0679983	NA	-0.106926	NA	-0.0573685	NA
bin997	4	FLL	-0.0498159	NA	-0.0676121	NA	-0.0443951	NA
bin998	4	FLL	-0.0513552	NA	-0.0666756	NA	-0.0447128	NA
bin999	4	FLL	-0.0526661	NA	-0.0688898	NA	-0.0434122	NA
bin1000	4	FLL	-0.0526661	NA	-0.0688898	NA	-0.0434122	NA
bin1001	4	FLL	-0.0529214	NA	-0.0596278	NA	-0.0408952	NA
bin1002	4	FLL	-0.0377491	NA	-0.0366245	NA	-0.0123125	NA
bin1003	4	FLL	-0.0384027	NA	-0.0361946	NA	-0.0141761	NA
bin1004	4	FLL	-0.0316909	NA	-0.023462	NA	-0.00371362	NA
bin1005	4	FLL	-0.0316909	NA	-0.023462	NA	-0.00371362	NA
bin1006	4	FLL	-0.0464675	NA	-0.0285129	NA	-0.0146886	NA
bin1007	4	FLL	-0.0183652	NA	-0.0213206	NA	0.00907115	NA
bin1008	4	FLL	-0.00859453	NA	-0.0264231	NA	0.00299815	NA
bin1009	4	FLL	-0.00954664	NA	-0.0216608	NA	0.00619205	NA
bin1010	4	FLL	-0.0193743	NA	-0.0312023	NA	0.00164703	NA
bin1011	4	FLL	-0.0393302	NA	-0.0621538	NA	-0.0385623	NA
bin1012	4	FLL	-0.0642802	NA	-0.0836832	NA	-0.0579789	NA
bin1013	4	FLL	-0.0521212	NA	-0.0669657	NA	-0.0419779	NA
bin1014	4	FLL	-0.0702383	NA	-0.0826805	NA	-0.0638985	NA
bin1015	4	FLL	-0.0857821	NA	-0.0951296	NA	-0.0755741	NA
bin1016	4	FLL	-0.0950836	NA	-0.108129	NA	-0.086336	NA
bin1017	4	FLL	-0.104483	NA	-0.120143	NA	-0.0935786	NA
bin1018	4	FLL	-0.104483	NA	-0.120143	NA	-0.0935786	NA
bin1019	4	FLL	-0.10754	NA	-0.122416	NA	-0.099428	NA
bin1020	4	FLL	-0.108975	NA	-0.12482	NA	-0.0980305	NA
bin1021	4	FLL	-0.110276	NA	-0.137659	NA	-0.106038	NA
bin1022	4	FLL	-0.110276	NA	-0.137659	NA	-0.106038	NA
bin1023	4	FLL	-0.12499	NA	-0.154848	NA	-0.122654	NA
bin1024	4	FLL	-0.136858	NA	-0.164511	NA	-0.128369	NA
bin1025	4	FLL	-0.143158	NA	-0.161522	NA	-0.133899	NA
bin1026	4	FLL	-0.149602	NA	-0.159477	NA	-0.138502	NA
bin1027	4	FLL	-0.159452	NA	-0.167596	NA	-0.15416	NA
bin1028	4	FLL	-0.174989	NA	-0.183869	NA	-0.170257	NA
bin1029	4	FLL	-0.178177	NA	-0.187175	NA	-0.170864	NA
bin1030	4	FLL	-0.181021	NA	-0.197958	NA	-0.172465	NA
bin1031	4	FLL	-0.155323	NA	-0.16952	NA	-0.148185	NA
bin1032	4	FLL	-0.161218	NA	-0.187527	NA	-0.154724	NA
bin1033	4	FLL	-0.157465	NA	-0.191725	NA	-0.157465	NA
bin1034	4	FLL	-0.135896	NA	-0.169603	NA	-0.128069	NA
bin1035	4	FLL	-0.1406	NA	-0.169467	NA	-0.126751	NA
bin1036	4	FLL	-0.137802	NA	-0.159753	NA	-0.11855	NA
bin1037	4	FLL	-0.153744	NA	-0.166617	NA	-0.129874	NA
bin1038	4	FLL	-0.166182	NA	-0.169746	NA	-0.13116	NA
bin1039	4	FLL	-0.17082	NA	-0.182049	NA	-0.135957	NA
bin1040	4	FLL	-0.160714	NA	-0.170322	NA	-0.125404	NA
bin1041	4	FLL	-0.15812	NA	-0.163468	NA	-0.13078	NA
bin1042	4	FLL	-0.164119	NA	-0.175892	NA	-0.137717	NA
bin1043	4	FLL	-0.176374	NA	-0.189573	NA	-0.156623	NA
bin1044	4	FLL	-0.165069	NA	-0.178362	NA	-0.148452	NA
bin1045	4	FLL	-0.183595	NA	-0.191663	NA	-0.169923	NA
bin1046	4	FLL	-0.182596	NA	-0.194955	NA	-0.168985	NA
bin1047	4	FLL	-0.183032	NA	-0.201498	NA	-0.168149	NA
bin1048	4	FLL	-0.174681	NA	-0.204583	NA	-0.162202	NA
bin1049	4	FLL	-0.174664	NA	-0.194038	NA	-0.153298	NA
bin1050	4	FLL	-0.168802	NA	-0.189792	NA	-0.151488	NA
bin1051	4	FLL	-0.149329	NA	-0.168924	NA	-0.150542	NA
bin1052	4	FLL	-0.103733	NA	-0.127249	NA	-0.100189	NA
bin1053	4	FLL	-0.104623	NA	-0.132476	NA	-0.0976171	NA
bin1054	4	FLL	-0.0985648	NA	-0.128423	NA	-0.0925254	NA
bin1055	4	FLL	-0.0897566	NA	-0.127823	NA	-0.0899229	NA
bin1056	4	FLL	-0.0934555	NA	-0.128352	NA	-0.0883615	NA
bin1057	4	FLL	-0.0709145	NA	-0.0988718	NA	-0.067584	NA
bin1058	4	FLL	-0.0716243	NA	-0.0927376	NA	-0.0796089	NA
bin1059	4	FLL	-0.05593	NA	-0.0799608	NA	-0.0733714	NA
bin1060	4	FLL	-0.0495741	NA	-0.0752051	NA	-0.0721353	NA
bin1061	4	FLL	-0.0336181	NA	-0.0454461	NA	-0.0496507	NA
bin1062	4	FLL	-0.0169842	NA	-0.0367868	NA	-0.0409245	NA
bin1063	4	FLL	0.0124632	NA	-0.0161087	NA	-0.00768805	NA
bin1064	4	FLL	0.00986284	NA	-0.0195139	NA	-0.00568767	NA
bin1065	4	FLL	-0.013693	NA	-0.0467442	NA	-0.0251442	NA
bin1066	4	FLL	-0.0211059	NA	-0.0483927	NA	-0.0264336	NA
bin1067	4	FLL	-0.0399471	NA	-0.0490153	NA	-0.0471112	NA
bin1068	4	FLL	-0.0404466	NA	-0.0496651	NA	-0.0431154	NA
bin1069	4	FLL	-0.0525253	NA	-0.0662733	NA	-0.0578363	NA
bin1070	4	FLL	-0.0559501	NA	-0.0813065	NA	-0.0703956	NA
bin1071	4	FLL	-0.0501391	NA	-0.0744065	NA	-0.0626338	NA
bin1072	4	FLL	-0.0547199	NA	-0.0827934	NA	-0.0917991	NA
bin1073	4	FLL	-0.0680542	NA	-0.0926723	NA	-0.112487	NA
bin1074	4	FLL	-0.0710081	NA	-0.102591	NA	-0.122969	NA
bin1075	4	FLL	-0.0703401	NA	-0.0993468	NA	-0.1265	NA
bin1076	4	FLL	-0.0703401	NA	-0.0993468	NA	-0.1265	NA
bin1077	4	FLL	-0.0675305	NA	-0.0981832	NA	-0.124912	NA
bin1078	4	FLL	-0.0674824	NA	-0.0966599	NA	-0.127744	NA
bin1079	4	FLL	-0.0674824	NA	-0.0966599	NA	-0.127744	NA
bin1080	4	FLL	-0.0738448	NA	-0.100575	NA	-0.138976	NA
bin1081	4	FLL	-0.0728725	NA	-0.097319	NA	-0.135042	NA
bin1082	4	FLL	-0.0741318	NA	-0.0996182	NA	-0.132757	NA
bin1083	4	FLL	-0.0636081	NA	-0.084598	NA	-0.118216	NA
bin1084	4	FLL	-0.0508723	NA	-0.0745349	NA	-0.106937	NA
bin1085	4	FLL	-0.0524884	NA	-0.0747211	NA	-0.108775	NA
bin1086	4	FLL	-0.0688132	NA	-0.0845551	NA	-0.117339	NA
bin1087	4	FLL	-0.0623239	NA	-0.0822648	NA	-0.115048	NA
bin1088	4	FLL	-0.0638182	NA	-0.0881454	NA	-0.120676	NA
bin1089	4	FLL	-0.0600978	NA	-0.0924862	NA	-0.125152	NA
bin1090	4	FLL	-0.0642721	NA	-0.0940156	NA	-0.127631	NA
bin1091	4	FLL	-0.0680497	NA	-0.0970565	NA	-0.12984	NA
bin1092	4	FLL	-0.0542324	NA	-0.0793361	NA	-0.0991771	NA
bin1093	4	FLL	-0.0542324	NA	-0.0793361	NA	-0.0991771	NA
bin1094	4	FLL	-0.062752	NA	-0.0822351	NA	-0.0962792	NA
bin1095	4	FLL	-0.0520525	NA	-0.0661736	NA	-0.0787731	NA
bin1096	4	FLL	-0.0564312	NA	-0.0720945	NA	-0.0793012	NA
bin1097	4	FLL	-0.0385367	NA	-0.0533812	NA	-0.0616295	NA
bin1098	4	FLL	-0.0562772	NA	-0.0671584	NA	-0.0760673	NA
bin1099	4	FLL	-0.0539659	NA	-0.0635668	NA	-0.0709704	NA
bin1100	4	FLL	-0.0417674	NA	-0.0447761	NA	-0.0547324	NA
bin1101	4	FLL	-0.0435441	NA	-0.0466033	NA	-0.0542162	NA
bin1102	4	FLL	-0.0465647	NA	-0.0499497	NA	-0.0587772	NA
bin1103	4	FLL	-0.0470221	NA	-0.0522432	NA	-0.0603261	NA
bin1104	4	FLL	-0.0330282	NA	-0.0363636	NA	-0.0415134	NA
bin1105	4	FLL	-0.044119	NA	-0.0516428	NA	-0.0562374	NA
bin1106	4	FLL	-0.0349112	NA	-0.0427656	NA	-0.0519638	NA
bin1107	4	FLL	-0.0327602	NA	-0.0417013	NA	-0.0508013	NA
bin1108	4	FLL	-0.0259671	NA	-0.0338216	NA	-0.0423608	NA
bin1109	4	FLL	-0.038004	NA	-0.0627391	NA	-0.0504791	NA
bin1110	4	FLL	-0.0500649	NA	-0.0758279	NA	-0.058802	NA
bin1111	4	FLL	-0.0412169	NA	-0.0668971	NA	-0.0501957	NA
bin1112	4	FLL	-0.055428	NA	-0.0863145	NA	-0.0765391	NA
bin1113	4	FLL	-0.0524226	NA	-0.0903103	NA	-0.0818087	NA
bin1114	4	FLL	-0.0511987	NA	-0.0973714	NA	-0.0823736	NA
bin1115	4	FLL	-0.0401115	NA	-0.0821336	NA	-0.0676717	NA
bin1116	4	FLL	-0.069192	NA	-0.122445	NA	-0.114193	NA
bin1117	4	FLL	-0.0875482	NA	-0.137623	NA	-0.133806	NA
bin1118	4	FLL	-0.111096	NA	-0.160671	NA	-0.151499	NA
bin1119	4	FLL	-0.120442	NA	-0.170223	NA	-0.160716	NA
bin1120	4	FLL	-0.138579	NA	-0.184977	NA	-0.174115	NA
bin1121	4	FLL	-0.111436	NA	-0.155452	NA	-0.14617	NA
bin1122	4	FLL	-0.0906669	NA	-0.130989	NA	-0.127246	NA
bin1123	4	FLL	-0.0906669	NA	-0.130989	NA	-0.127246	NA
bin1124	4	FLL	-0.0825129	NA	-0.116627	NA	-0.11015	NA
bin1125	4	FLL	-0.037855	NA	-0.0799924	NA	-0.0513247	NA
bin1126	4	FLL	-0.038004	NA	-0.0850408	NA	-0.058417	NA
bin1127	4	FLL	-0.0425944	NA	-0.0899003	NA	-0.0672913	NA
bin1128	4	FLL	-0.0501018	NA	-0.0958938	NA	-0.0736093	NA
bin1129	4	FLL	-0.0501018	NA	-0.0958938	NA	-0.0736093	NA
bin1130	4	FLL	-0.0593406	NA	-0.0890788	NA	-0.0775427	NA
bin1131	4	FLL	-0.0546766	NA	-0.0993359	NA	-0.0775633	NA
bin1132	4	FLL	-0.0502986	NA	-0.0934771	NA	-0.0770709	NA
bin1133	4	FLL	-0.0754826	NA	-0.119097	NA	-0.101219	NA
bin1134	4	FLL	-0.0998507	NA	-0.156753	NA	-0.123448	NA
bin1135	4	FLL	-0.0984509	NA	-0.155458	NA	-0.124974	NA
bin1136	4	FLL	-0.111051	NA	-0.1682	NA	-0.135339	NA
bin1137	4	FLL	-0.124314	NA	-0.180207	NA	-0.155334	NA
bin1138	4	FLL	-0.120407	NA	-0.182658	NA	-0.154428	NA
bin1139	4	FLL	-0.111575	NA	-0.161712	NA	-0.131837	NA
bin1140	4	FLL	-0.118703	NA	-0.170807	NA	-0.143852	NA
bin1141	4	FLL	-0.132258	NA	-0.180417	NA	-0.15256	NA
bin1142	4	FLL	-0.131656	NA	-0.17051	NA	-0.142206	NA
bin1143	4	FLL	-0.129446	NA	-0.167325	NA	-0.136683	NA
bin1144	4	FLL	-0.135318	NA	-0.170885	NA	-0.134694	NA
bin1145	4	FLL	-0.158252	NA	-0.196969	NA	-0.174434	NA
bin1146	4	FLL	-0.158252	NA	-0.196969	NA	-0.174434	NA
bin1147	4	FLL	-0.153046	NA	-0.185215	NA	-0.165917	NA
bin1148	4	FLL	-0.154744	NA	-0.178953	NA	-0.159588	NA
bin1149	4	FLL	-0.165742	NA	-0.192301	NA	-0.16692	NA
bin1150	4	FLL	-0.178545	NA	-0.203639	NA	-0.182702	NA
bin1151	4	FLL	-0.184783	NA	-0.208654	NA	-0.187848	NA
bin1152	4	FLL	-0.197286	NA	-0.221954	NA	-0.224798	NA
bin1153	4	FLL	-0.176103	NA	-0.199506	NA	-0.202055	NA
bin1154	4	FLL	-0.180193	NA	-0.204673	NA	-0.207517	NA
bin1155	4	FLL	-0.186155	NA	-0.210873	NA	-0.21549	NA
bin1156	4	FLL	-0.167629	NA	-0.185618	NA	-0.195189	NA
bin1157	4	FLL	-0.143407	NA	-0.173742	NA	-0.181052	NA
bin1158	4	FLL	-0.123128	NA	-0.162145	NA	-0.172285	NA
bin1159	4	FLL	-0.133013	NA	-0.17316	NA	-0.186124	NA
bin1160	4	FLL	-0.129364	NA	-0.168653	NA	-0.186235	NA
bin1161	4	FLL	-0.129364	NA	-0.168653	NA	-0.186235	NA
bin1162	4	FLL	-0.129364	NA	-0.168653	NA	-0.186235	NA
bin1163	4	FLL	-0.130377	NA	-0.174573	NA	-0.184806	NA
bin1164	4	FLL	-0.124356	NA	-0.168283	NA	-0.176734	NA
bin1165	4	FLL	-0.117479	NA	-0.164499	NA	-0.172285	NA
bin1166	4	FLL	-0.109476	NA	-0.154048	NA	-0.160705	NA
bin1167	4	FLL	-0.101038	NA	-0.141257	NA	-0.146437	NA
bin1168	4	FLL	-0.097186	NA	-0.139942	NA	-0.143995	NA
bin1169	4	FLL	-0.110001	NA	-0.149813	NA	-0.153572	NA
bin1170	4	FLL	-0.108553	NA	-0.147965	NA	-0.154629	NA
bin1171	4	FLL	-0.110324	NA	-0.150753	NA	-0.148277	NA
bin1172	4	FLL	-0.139263	NA	-0.190809	NA	-0.184075	NA
bin1173	4	FLL	-0.132316	NA	-0.178807	NA	-0.156291	NA
bin1174	5	FLL	-0.104758	NA	-0.0924298	NA	-0.10392	NA
bin1175	5	FLL	-0.0985569	NA	-0.0910799	NA	-0.0958035	NA
bin1176	5	FLL	-0.120345	NA	-0.112229	NA	-0.124506	NA
bin1177	5	FLL	-0.137923	NA	-0.129694	NA	-0.138567	NA
bin1178	5	FLL	-0.139081	NA	-0.129887	NA	-0.144068	NA
bin1179	5	FLL	-0.112411	NA	-0.0909837	NA	-0.113505	NA
bin1180	5	FLL	-0.12992	NA	-0.105511	NA	-0.127346	NA
bin1181	5	FLL	-0.135527	NA	-0.106398	NA	-0.135055	NA
bin1182	5	FLL	-0.122804	NA	-0.09292	NA	-0.0977711	NA
bin1183	5	FLL	-0.130542	NA	-0.0982988	NA	-0.104188	NA
bin1184	5	FLL	-0.130802	NA	-0.108098	NA	-0.113699	NA
bin1185	5	FLL	-0.101756	NA	-0.0759998	NA	-0.0825619	NA
bin1186	5	FLL	-0.0836261	NA	-0.065	NA	-0.0635745	NA
bin1187	5	FLL	-0.0777973	NA	-0.0788566	NA	-0.068267	NA
bin1188	5	FLL	-0.075898	NA	-0.0726615	NA	-0.0655989	NA
bin1189	5	FLL	-0.0618031	NA	-0.0466574	NA	-0.0446675	NA
bin1190	5	FLL	-0.0962328	NA	-0.0856825	NA	-0.0911561	NA
bin1191	5	FLL	-0.0959544	NA	-0.0898717	NA	-0.0939495	NA
bin1192	5	FLL	-0.10358	NA	-0.0998038	NA	-0.0984491	NA
bin1193	5	FLL	-0.111937	NA	-0.110133	NA	-0.107557	NA
bin1194	5	FLL	-0.12668	NA	-0.128161	NA	-0.120891	NA
bin1195	5	FLL	-0.120993	NA	-0.111728	NA	-0.109353	NA
bin1196	5	FLL	-0.129821	NA	-0.124124	NA	-0.122501	NA
bin1197	5	FLL	-0.125464	NA	-0.126226	NA	-0.112992	NA
bin1198	5	FLL	-0.132466	NA	-0.12998	NA	-0.117571	NA
bin1199	5	FLL	-0.149942	NA	-0.149658	NA	-0.139297	NA
bin1200	5	FLL	-0.145158	NA	-0.156402	NA	-0.145829	NA
bin1201	5	FLL	-0.145158	NA	-0.156402	NA	-0.145829	NA
bin1202	5	FLL	-0.17253	NA	-0.189765	NA	-0.168705	NA
bin1203	5	FLL	-0.191945	NA	-0.210876	NA	-0.191513	NA
bin1204	5	FLL	-0.200988	NA	-0.217222	NA	-0.201094	NA
bin1205	5	FLL	-0.205884	NA	-0.234074	NA	-0.215028	NA
bin1206	5	FLL	-0.193529	NA	-0.231345	NA	-0.208269	NA
bin1207	5	FLL	-0.195738	NA	-0.230509	NA	-0.213892	NA
bin1208	5	FLL	-0.207057	NA	-0.242906	NA	-0.219485	NA
bin1209	5	FLL	-0.207714	NA	-0.251263	NA	-0.213663	NA
bin1210	5	FLL	-0.214267	NA	-0.249406	NA	-0.233201	NA
bin1211	5	FLL	-0.215226	NA	-0.253892	NA	-0.238077	NA
bin1212	5	FLL	-0.202342	NA	-0.23795	NA	-0.225971	NA
bin1213	5	FLL	-0.180594	NA	-0.21768	NA	-0.200947	NA
bin1214	5	FLL	-0.181226	NA	-0.214159	NA	-0.193336	NA
bin1215	5	FLL	-0.172482	NA	-0.205367	NA	-0.184844	NA
bin1216	5	FLL	-0.171188	NA	-0.203844	NA	-0.184648	NA
bin1217	5	FLL	-0.173492	NA	-0.209587	NA	-0.19228	NA
bin1218	5	FLL	-0.173492	NA	-0.209587	NA	-0.19228	NA
bin1219	5	FLL	-0.173492	NA	-0.209587	NA	-0.19228	NA
bin1220	5	FLL	-0.17348	NA	-0.20964	NA	-0.196099	NA
bin1221	5	FLL	-0.1623	NA	-0.197145	NA	-0.180127	NA
bin1222	5	FLL	-0.151751	NA	-0.185158	NA	-0.16831	NA
bin1223	5	FLL	-0.146047	NA	-0.18512	NA	-0.170357	NA
bin1224	5	FLL	-0.157197	NA	-0.199337	NA	-0.179578	NA
bin1225	5	FLL	-0.157197	NA	-0.199337	NA	-0.179578	NA
bin1226	5	FLL	-0.148022	NA	-0.18187	NA	-0.156542	NA
bin1227	5	FLL	-0.157502	NA	-0.179443	NA	-0.161543	NA
bin1228	5	FLL	-0.142008	NA	-0.160154	NA	-0.131639	NA
bin1229	5	FLL	-0.14524	NA	-0.157926	NA	-0.134736	NA
bin1230	5	FLL	-0.123502	NA	-0.137714	NA	-0.121217	NA
bin1231	5	FLL	-0.119003	NA	-0.139378	NA	-0.123044	NA
bin1232	5	FLL	-0.139232	NA	-0.149391	NA	-0.135692	NA
bin1233	5	FLL	-0.142752	NA	-0.14989	NA	-0.149278	NA
bin1234	5	FLL	-0.122281	NA	-0.132536	NA	-0.129822	NA
bin1235	5	FLL	-0.14234	NA	-0.145084	NA	-0.146251	NA
bin1236	5	FLL	-0.139638	NA	-0.145908	NA	-0.144084	NA
bin1237	5	FLL	-0.139638	NA	-0.145908	NA	-0.144084	NA
bin1238	5	FLL	-0.15558	NA	-0.155413	NA	-0.152261	NA
bin1239	5	FLL	-0.158511	NA	-0.1568	NA	-0.154131	NA
bin1240	5	FLL	-0.152314	NA	-0.140744	NA	-0.154976	NA
bin1241	5	FLL	-0.152314	NA	-0.140744	NA	-0.154976	NA
bin1242	5	FLL	-0.178271	NA	-0.16229	NA	-0.184261	NA
bin1243	5	FLL	-0.202895	NA	-0.187375	NA	-0.21053	NA
bin1244	5	FLL	-0.215891	NA	-0.207756	NA	-0.23182	NA
bin1245	5	FLL	-0.198662	NA	-0.188316	NA	-0.210342	NA
bin1246	5	FLL	-0.189443	NA	-0.181871	NA	-0.209861	NA
bin1247	5	FLL	-0.191983	NA	-0.180885	NA	-0.211847	NA
bin1248	5	FLL	-0.190102	NA	-0.170291	NA	-0.202894	NA
bin1249	5	FLL	-0.176332	NA	-0.156297	NA	-0.185889	NA
bin1250	5	FLL	-0.178776	NA	-0.156214	NA	-0.190209	NA
bin1251	5	FLL	-0.170292	NA	-0.155448	NA	-0.183719	NA
bin1252	5	FLL	-0.160825	NA	-0.148679	NA	-0.173697	NA
bin1253	5	FLL	-0.160825	NA	-0.148679	NA	-0.173697	NA
bin1254	5	FLL	-0.160825	NA	-0.148679	NA	-0.173697	NA
bin1255	5	FLL	-0.160825	NA	-0.148679	NA	-0.173697	NA
bin1256	5	FLL	-0.163364	NA	-0.148919	NA	-0.170037	NA
bin1257	5	FLL	-0.163364	NA	-0.148919	NA	-0.170037	NA
bin1258	5	FLL	-0.164972	NA	-0.157538	NA	-0.170587	NA
bin1259	5	FLL	-0.164972	NA	-0.157538	NA	-0.170587	NA
bin1260	5	FLL	-0.156421	NA	-0.148937	NA	-0.162298	NA
bin1261	5	FLL	-0.156421	NA	-0.148937	NA	-0.162298	NA
bin1262	5	FLL	-0.154773	NA	-0.148654	NA	-0.161198	NA
bin1263	5	FLL	-0.14882	NA	-0.14856	NA	-0.160631	NA
bin1264	5	FLL	-0.143672	NA	-0.135767	NA	-0.151454	NA
bin1265	5	FLL	-0.15385	NA	-0.142553	NA	-0.167477	NA
bin1266	5	FLL	-0.133143	NA	-0.133385	NA	-0.148383	NA
bin1267	5	FLL	-0.124822	NA	-0.125871	NA	-0.146931	NA
bin1268	5	FLL	-0.139282	NA	-0.153049	NA	-0.16574	NA
bin1269	5	FLL	-0.142101	NA	-0.159941	NA	-0.174585	NA
bin1270	5	FLL	-0.129352	NA	-0.145819	NA	-0.164763	NA
bin1271	5	FLL	-0.145345	NA	-0.161047	NA	-0.174139	NA
bin1272	5	FLL	-0.123655	NA	-0.148089	NA	-0.151322	NA
bin1273	5	FLL	-0.123655	NA	-0.148089	NA	-0.151322	NA
bin1274	5	FLL	-0.124238	NA	-0.145908	NA	-0.148028	NA
bin1275	5	FLL	-0.122026	NA	-0.138869	NA	-0.142411	NA
bin1276	5	FLL	-0.131562	NA	-0.142809	NA	-0.154507	NA
bin1277	5	FLL	-0.139776	NA	-0.153144	NA	-0.160819	NA
bin1278	5	FLL	-0.129324	NA	-0.14801	NA	-0.149782	NA
bin1279	5	FLL	-0.129324	NA	-0.14801	NA	-0.149782	NA
bin1280	5	FLL	-0.130917	NA	-0.153237	NA	-0.156152	NA
bin1281	5	FLL	-0.125647	NA	-0.15126	NA	-0.138638	NA
bin1282	5	FLL	-0.110064	NA	-0.128469	NA	-0.122537	NA
bin1283	5	FLL	-0.128276	NA	-0.146284	NA	-0.134788	NA
bin1284	5	FLL	-0.12795	NA	-0.149144	NA	-0.132514	NA
bin1285	5	FLL	-0.125163	NA	-0.147935	NA	-0.130799	NA
bin1286	5	FLL	-0.123898	NA	-0.130012	NA	-0.12554	NA
bin1287	5	FLL	-0.117855	NA	-0.126275	NA	-0.127376	NA
bin1288	5	FLL	-0.105802	NA	-0.11889	NA	-0.11489	NA
bin1289	5	FLL	-0.105616	NA	-0.122791	NA	-0.1093	NA
bin1290	5	FLL	-0.103286	NA	-0.124261	NA	-0.10929	NA
bin1291	5	FLL	-0.0947433	NA	-0.118804	NA	-0.0996511	NA
bin1292	5	FLL	-0.0862193	NA	-0.109676	NA	-0.0868336	NA
bin1293	5	FLL	-0.0617798	NA	-0.0861765	NA	-0.0623941	NA
bin1294	5	FLL	-0.0536878	NA	-0.0749299	NA	-0.0543679	NA
bin1295	5	FLL	-0.054278	NA	-0.0746887	NA	-0.0630101	NA
bin1296	5	FLL	-0.0566593	NA	-0.0842848	NA	-0.0688163	NA
bin1297	5	FLL	-0.034035	NA	-0.0618886	NA	-0.0346034	NA
bin1298	5	FLL	-0.0605811	NA	-0.0965238	NA	-0.0889719	NA
bin1299	5	FLL	-0.0658085	NA	-0.0998096	NA	-0.0915235	NA
bin1300	5	FLL	-0.0860017	NA	-0.111376	NA	-0.109537	NA
bin1301	5	FLL	-0.0860017	NA	-0.111376	NA	-0.109537	NA
bin1302	5	FLL	-0.0625122	NA	-0.0794762	NA	-0.0818019	NA
bin1303	5	FLL	-0.076622	NA	-0.0898293	NA	-0.0922439	NA
bin1304	5	FLL	-0.076622	NA	-0.0898293	NA	-0.0922439	NA
bin1305	5	FLL	-0.0858119	NA	-0.0991025	NA	-0.101221	NA
bin1306	5	FLL	-0.0858119	NA	-0.0991025	NA	-0.101221	NA
bin1307	5	FLL	-0.10568	NA	-0.122164	NA	-0.125929	NA
bin1308	5	FLL	-0.115516	NA	-0.125943	NA	-0.134862	NA
bin1309	5	FLL	-0.11357	NA	-0.125113	NA	-0.133944	NA
bin1310	5	FLL	-0.103024	NA	-0.111768	NA	-0.120512	NA
bin1311	5	FLL	-0.101363	NA	-0.110845	NA	-0.123243	NA
bin1312	5	FLL	-0.092977	NA	-0.103202	NA	-0.112062	NA
bin1313	5	FLL	-0.103944	NA	-0.104453	NA	-0.117354	NA
bin1314	5	FLL	-0.112395	NA	-0.113531	NA	-0.13015	NA
bin1315	5	FLL	-0.13543	NA	-0.132492	NA	-0.151192	NA
bin1316	5	FLL	-0.126751	NA	-0.125658	NA	-0.14505	NA
bin1317	5	FLL	-0.132274	NA	-0.129598	NA	-0.151503	NA
bin1318	5	FLL	-0.122086	NA	-0.125277	NA	-0.142669	NA
bin1319	5	FLL	-0.113665	NA	-0.114902	NA	-0.131749	NA
bin1320	5	FLL	-0.118087	NA	-0.118041	NA	-0.135434	NA
bin1321	5	FLL	-0.112723	NA	-0.114729	NA	-0.117674	NA
bin1322	5	FLL	-0.134896	NA	-0.139455	NA	-0.135096	NA
bin1323	5	FLL	-0.147684	NA	-0.150787	NA	-0.150866	NA
bin1324	5	FLL	-0.133574	NA	-0.129152	NA	-0.140049	NA
bin1325	5	FLL	-0.135286	NA	-0.13186	NA	-0.142575	NA
bin1326	5	FLL	-0.140827	NA	-0.138985	NA	-0.144135	NA
bin1327	5	FLL	-0.140827	NA	-0.138985	NA	-0.144135	NA
bin1328	5	FLL	-0.159052	NA	-0.15395	NA	-0.163522	NA
bin1329	5	FLL	-0.159052	NA	-0.15395	NA	-0.163522	NA
bin1330	5	FLL	-0.159323	NA	-0.150105	NA	-0.169205	NA
bin1331	5	FLL	-0.167723	NA	-0.160454	NA	-0.180109	NA
bin1332	5	FLL	-0.167723	NA	-0.160454	NA	-0.180109	NA
bin1333	5	FLL	-0.168978	NA	-0.162804	NA	-0.178028	NA
bin1334	5	FLL	-0.171577	NA	-0.165179	NA	-0.181532	NA
bin1335	5	FLL	-0.182773	NA	-0.172636	NA	-0.192284	NA
bin1336	5	FLL	-0.184607	NA	-0.173775	NA	-0.189861	NA
bin1337	5	FLL	-0.168775	NA	-0.155632	NA	-0.173964	NA
bin1338	5	FLL	-0.15371	NA	-0.140132	NA	-0.155734	NA
bin1339	5	FLL	-0.162293	NA	-0.153295	NA	-0.181605	NA
bin1340	5	FLL	-0.166309	NA	-0.155584	NA	-0.183883	NA
bin1341	5	FLL	-0.14802	NA	-0.129032	NA	-0.126013	NA
bin1342	5	FLL	-0.126941	NA	-0.121328	NA	-0.1178	NA
bin1343	5	FLL	-0.120275	NA	-0.115172	NA	-0.109563	NA
bin1344	5	FLL	-0.136738	NA	-0.13299	NA	-0.131781	NA
bin1345	5	FLL	-0.134926	NA	-0.128978	NA	-0.139429	NA
bin1346	5	FLL	-0.132886	NA	-0.122092	NA	-0.135727	NA
bin1347	5	FLL	-0.124501	NA	-0.120243	NA	-0.121679	NA
bin1348	5	FLL	-0.103281	NA	-0.09759	NA	-0.105205	NA
bin1349	5	FLL	-0.108706	NA	-0.106833	NA	-0.121107	NA
bin1350	5	FLL	-0.110726	NA	-0.119079	NA	-0.130496	NA
bin1351	5	FLL	-0.110726	NA	-0.119079	NA	-0.130496	NA
bin1352	5	FLL	-0.10442	NA	-0.109291	NA	-0.120767	NA
bin1353	5	FLL	-0.102321	NA	-0.107887	NA	-0.122926	NA
bin1354	5	FLL	-0.0979615	NA	-0.104571	NA	-0.116583	NA
bin1355	5	FLL	-0.105085	NA	-0.114376	NA	-0.131086	NA
bin1356	5	FLL	-0.0968571	NA	-0.104026	NA	-0.124755	NA
bin1357	5	FLL	-0.100085	NA	-0.11263	NA	-0.120432	NA
bin1358	5	FLL	-0.105219	NA	-0.123327	NA	-0.12695	NA
bin1359	5	FLL	-0.0919926	NA	-0.114946	NA	-0.11402	NA
bin1360	5	FLL	-0.0919926	NA	-0.114946	NA	-0.11402	NA
bin1361	5	FLL	-0.0887944	NA	-0.117862	NA	-0.113643	NA
bin1362	5	FLL	-0.100191	NA	-0.139128	NA	-0.122021	NA
bin1363	5	FLL	-0.0936683	NA	-0.128177	NA	-0.119928	NA
bin1364	5	FLL	-0.0708064	NA	-0.108841	NA	-0.0971603	NA
bin1365	5	FLL	-0.0719565	NA	-0.110665	NA	-0.100391	NA
bin1366	5	FLL	-0.050204	NA	-0.0917564	NA	-0.0805094	NA
bin1367	5	FLL	-0.050204	NA	-0.0917564	NA	-0.0805094	NA
bin1368	5	FLL	-0.0641418	NA	-0.108555	NA	-0.0752624	NA
bin1369	5	FLL	-0.0805262	NA	-0.115833	NA	-0.0862527	NA
bin1370	5	FLL	-0.0881744	NA	-0.110524	NA	-0.100835	NA
bin1371	5	FLL	-0.0961625	NA	-0.11417	NA	-0.103144	NA
bin1372	5	FLL	-0.0979902	NA	-0.116295	NA	-0.0912235	NA
bin1373	5	FLL	-0.109634	NA	-0.13333	NA	-0.111998	NA
bin1374	5	FLL	-0.118517	NA	-0.145047	NA	-0.125889	NA
bin1375	5	FLL	-0.137619	NA	-0.152198	NA	-0.138262	NA
bin1376	5	FLL	-0.131787	NA	-0.139123	NA	-0.126316	NA
bin1377	5	FLL	-0.152643	NA	-0.158663	NA	-0.141373	NA
bin1378	5	FLL	-0.145333	NA	-0.152574	NA	-0.161778	NA
bin1379	5	FLL	-0.127742	NA	-0.136771	NA	-0.145223	NA
bin1380	5	FLL	-0.122127	NA	-0.12716	NA	-0.139285	NA
bin1381	5	FLL	-0.0796363	NA	-0.0982075	NA	-0.104646	NA
bin1382	5	FLL	-0.0445781	NA	-0.061361	NA	-0.0614541	NA
bin1383	5	FLL	-0.04232	NA	-0.0542612	NA	-0.0557772	NA
bin1384	5	FLL	-0.0599938	NA	-0.0761187	NA	-0.0756478	NA
bin1385	5	FLL	-0.0489163	NA	-0.0608612	NA	-0.0609406	NA
bin1386	5	FLL	-0.0493158	NA	-0.0717632	NA	-0.0701344	NA
bin1387	5	FLL	-0.0368158	NA	-0.0571539	NA	-0.0556173	NA
bin1388	5	FLL	-0.038588	NA	-0.0566315	NA	-0.0562203	NA
bin1389	5	FLL	-0.0445861	NA	-0.0657715	NA	-0.0617424	NA
bin1390	5	FLL	-0.0395161	NA	-0.0624153	NA	-0.0592218	NA
bin1391	5	FLL	-0.0236125	NA	-0.0465366	NA	-0.0496247	NA
bin1392	5	FLL	0.00435012	NA	-0.0222068	NA	-0.0231895	NA
bin1393	5	FLL	-0.000198925	NA	-0.0215712	NA	-0.0157056	NA
bin1394	5	FLL	0.0151015	NA	-0.00695646	NA	-0.0064797	NA
bin1395	6	FLL	-0.0996361	NA	-0.0653352	NA	-0.0796965	NA
bin1396	6	FLL	-0.112635	NA	-0.0795146	NA	-0.0996799	NA
bin1397	6	FLL	-0.121797	NA	-0.0911651	NA	-0.106806	NA
bin1398	6	FLL	-0.134644	NA	-0.110946	NA	-0.124872	NA
bin1399	6	FLL	-0.143848	NA	-0.119022	NA	-0.139898	NA
bin1400	6	FLL	-0.143848	NA	-0.119022	NA	-0.139898	NA
bin1401	6	FLL	-0.152616	NA	-0.127823	NA	-0.14841	NA
bin1402	6	FLL	-0.142417	NA	-0.110904	NA	-0.13243	NA
bin1403	6	FLL	-0.140577	NA	-0.0964235	NA	-0.137323	NA
bin1404	6	FLL	-0.13729	NA	-0.100743	NA	-0.142018	NA
bin1405	6	FLL	-0.123769	NA	-0.0821509	NA	-0.129154	NA
bin1406	6	FLL	-0.115016	NA	-0.0736614	NA	-0.124684	NA
bin1407	6	FLL	-0.115016	NA	-0.0736614	NA	-0.124684	NA
bin1408	6	FLL	-0.136867	NA	-0.0998039	NA	-0.134593	NA
bin1409	6	FLL	-0.115444	NA	-0.0755569	NA	-0.105886	NA
bin1410	6	FLL	-0.0743863	NA	-0.0370186	NA	-0.0659315	NA
bin1411	6	FLL	-0.0731075	NA	-0.0285376	NA	-0.065711	NA
bin1412	6	FLL	-0.0731075	NA	-0.0285376	NA	-0.065711	NA
bin1413	6	FLL	-0.0822019	NA	-0.0508659	NA	-0.0850285	NA
bin1414	6	FLL	-0.0747141	NA	-0.0485352	NA	-0.0846226	NA
bin1415	6	FLL	-0.0407364	NA	-0.027291	NA	-0.0522559	NA
bin1416	6	FLL	-0.0427575	NA	-0.0318171	NA	-0.0510678	NA
bin1417	6	FLL	-0.0427575	NA	-0.0318171	NA	-0.0510678	NA
bin1418	6	FLL	-0.0410348	NA	-0.0290418	NA	-0.0485307	NA
bin1419	6	FLL	-0.0410348	NA	-0.0290418	NA	-0.0485307	NA
bin1420	6	FLL	-0.116837	NA	-0.122312	NA	-0.128482	NA
bin1421	6	FLL	-0.136024	NA	-0.143884	NA	-0.152285	NA
bin1422	6	FLL	-0.149766	NA	-0.160141	NA	-0.171044	NA
bin1423	6	FLL	-0.159513	NA	-0.16722	NA	-0.172459	NA
bin1424	6	FLL	-0.176903	NA	-0.182449	NA	-0.19592	NA
bin1425	6	FLL	-0.18187	NA	-0.166566	NA	-0.196914	NA
bin1426	6	FLL	-0.180899	NA	-0.172742	NA	-0.200359	NA
bin1427	6	FLL	-0.169275	NA	-0.173074	NA	-0.199916	NA
bin1428	6	FLL	-0.172976	NA	-0.175182	NA	-0.203249	NA
bin1429	6	FLL	-0.163481	NA	-0.166095	NA	-0.199924	NA
bin1430	6	FLL	-0.154641	NA	-0.154941	NA	-0.188389	NA
bin1431	6	FLL	-0.156462	NA	-0.151302	NA	-0.186781	NA
bin1432	6	FLL	-0.154457	NA	-0.155859	NA	-0.180894	NA
bin1433	6	FLL	-0.162297	NA	-0.166534	NA	-0.184601	NA
bin1434	6	FLL	-0.198377	NA	-0.19519	NA	-0.217897	NA
bin1435	6	FLL	-0.186042	NA	-0.195173	NA	-0.210509	NA
bin1436	6	FLL	-0.186359	NA	-0.189649	NA	-0.213898	NA
bin1437	6	FLL	-0.189223	NA	-0.189069	NA	-0.214212	NA
bin1438	6	FLL	-0.161694	NA	-0.166203	NA	-0.18691	NA
bin1439	6	FLL	-0.166637	NA	-0.179394	NA	-0.203756	NA
bin1440	6	FLL	-0.147361	NA	-0.154941	NA	-0.174965	NA
bin1441	6	FLL	-0.140649	NA	-0.155169	NA	-0.166547	NA
bin1442	6	FLL	-0.156265	NA	-0.162706	NA	-0.168359	NA
bin1443	6	FLL	-0.142927	NA	-0.139972	NA	-0.123085	NA
bin1444	6	FLL	-0.128631	NA	-0.123778	NA	-0.120703	NA
bin1445	6	FLL	-0.128631	NA	-0.123778	NA	-0.120703	NA
bin1446	6	FLL	-0.140665	NA	-0.127803	NA	-0.125056	NA
bin1447	6	FLL	-0.127324	NA	-0.123275	NA	-0.116127	NA
bin1448	6	FLL	-0.102828	NA	-0.100305	NA	-0.0903659	NA
bin1449	6	FLL	-0.142226	NA	-0.139026	NA	-0.120804	NA
bin1450	6	FLL	-0.139565	NA	-0.130425	NA	-0.11406	NA
bin1451	6	FLL	-0.146084	NA	-0.132315	NA	-0.114759	NA
bin1452	6	FLL	-0.152806	NA	-0.140121	NA	-0.121952	NA
bin1453	6	FLL	-0.144986	NA	-0.135428	NA	-0.113991	NA
bin1454	6	FLL	-0.128438	NA	-0.121328	NA	-0.0909638	NA
bin1455	6	FLL	-0.141403	NA	-0.131309	NA	-0.109383	NA
bin1456	6	FLL	-0.13731	NA	-0.123855	NA	-0.0992105	NA
bin1457	6	FLL	-0.145493	NA	-0.128867	NA	-0.10545	NA
bin1458	6	FLL	-0.169292	NA	-0.153429	NA	-0.12172	NA
bin1459	6	FLL	-0.169394	NA	-0.162074	NA	-0.161078	NA
bin1460	6	FLL	-0.166461	NA	-0.161189	NA	-0.160582	NA
bin1461	6	FLL	-0.158072	NA	-0.150654	NA	-0.14941	NA
bin1462	6	FLL	-0.160439	NA	-0.158474	NA	-0.15013	NA
bin1463	6	FLL	-0.160439	NA	-0.158474	NA	-0.15013	NA
bin1464	6	FLL	-0.164193	NA	-0.153643	NA	-0.159729	NA
bin1465	6	FLL	-0.156144	NA	-0.150437	NA	-0.153507	NA
bin1466	6	FLL	-0.14548	NA	-0.13644	NA	-0.14494	NA
bin1467	6	FLL	-0.14548	NA	-0.13644	NA	-0.14494	NA
bin1468	6	FLL	-0.14548	NA	-0.13644	NA	-0.14494	NA
bin1469	6	FLL	-0.143871	NA	-0.127888	NA	-0.147154	NA
bin1470	6	FLL	-0.137357	NA	-0.124514	NA	-0.143696	NA
bin1471	6	FLL	-0.147895	NA	-0.138351	NA	-0.152184	NA
bin1472	6	FLL	-0.147895	NA	-0.138351	NA	-0.152184	NA
bin1473	6	FLL	-0.147895	NA	-0.138351	NA	-0.152184	NA
bin1474	6	FLL	-0.149268	NA	-0.136826	NA	-0.154106	NA
bin1475	6	FLL	-0.113463	NA	-0.10897	NA	-0.119828	NA
bin1476	6	FLL	-0.106747	NA	-0.0979812	NA	-0.108104	NA
bin1477	6	FLL	-0.0949085	NA	-0.0862368	NA	-0.0950553	NA
bin1478	6	FLL	-0.0881338	NA	-0.0817606	NA	-0.0917254	NA
bin1479	6	FLL	-0.102789	NA	-0.0933312	NA	-0.104629	NA
bin1480	6	FLL	-0.102902	NA	-0.0861587	NA	-0.0996491	NA
bin1481	6	FLL	-0.159311	NA	-0.132887	NA	-0.150873	NA
bin1482	6	FLL	-0.139716	NA	-0.107535	NA	-0.12851	NA
bin1483	6	FLL	-0.15711	NA	-0.127897	NA	-0.146076	NA
bin1484	6	FLL	-0.145473	NA	-0.116503	NA	-0.140909	NA
bin1485	6	FLL	-0.139702	NA	-0.112225	NA	-0.133883	NA
bin1486	6	FLL	-0.12586	NA	-0.096811	NA	-0.111488	NA
bin1487	6	FLL	-0.122463	NA	-0.0920335	NA	-0.112465	NA
bin1488	6	FLL	-0.122463	NA	-0.0920335	NA	-0.112465	NA
bin1489	6	FLL	-0.128318	NA	-0.0972524	NA	-0.120529	NA
bin1490	6	FLL	-0.119953	NA	-0.0917059	NA	-0.116502	NA
bin1491	6	FLL	-0.128363	NA	-0.088848	NA	-0.107279	NA
bin1492	6	FLL	-0.129355	NA	-0.0820406	NA	-0.109593	NA
bin1493	6	FLL	-0.132117	NA	-0.092147	NA	-0.116835	NA
bin1494	6	FLL	-0.12584	NA	-0.0893476	NA	-0.105708	NA
bin1495	6	FLL	-0.117693	NA	-0.0812573	NA	-0.0953644	NA
bin1496	6	FLL	-0.117693	NA	-0.0812573	NA	-0.0953644	NA
bin1497	6	FLL	-0.132188	NA	-0.100339	NA	-0.113454	NA
bin1498	6	FLL	-0.132188	NA	-0.100339	NA	-0.113454	NA
bin1499	6	FLL	-0.117693	NA	-0.0812573	NA	-0.0953644	NA
bin1500	6	FLL	-0.117693	NA	-0.0812573	NA	-0.0953644	NA
bin1501	6	FLL	-0.118793	NA	-0.0838441	NA	-0.0976227	NA
bin1502	6	FLL	-0.116605	NA	-0.0882699	NA	-0.0939348	NA
bin1503	6	FLL	-0.12001	NA	-0.101668	NA	-0.105483	NA
bin1504	6	FLL	-0.117135	NA	-0.0918671	NA	-0.0982681	NA
bin1505	6	FLL	-0.128818	NA	-0.0953322	NA	-0.107734	NA
bin1506	6	FLL	-0.127868	NA	-0.100279	NA	-0.107173	NA
bin1507	6	FLL	-0.134058	NA	-0.110005	NA	-0.116877	NA
bin1508	6	FLL	-0.150427	NA	-0.124395	NA	-0.124276	NA
bin1509	6	FLL	-0.193189	NA	-0.163524	NA	-0.166197	NA
bin1510	6	FLL	-0.192711	NA	-0.157923	NA	-0.16081	NA
bin1511	6	FLL	-0.199713	NA	-0.169083	NA	-0.169848	NA
bin1512	6	FLL	-0.203697	NA	-0.176408	NA	-0.175915	NA
bin1513	6	FLL	-0.22636	NA	-0.202056	NA	-0.204745	NA
bin1514	6	FLL	-0.218226	NA	-0.187915	NA	-0.18868	NA
bin1515	6	FLL	-0.216585	NA	-0.186549	NA	-0.191549	NA
bin1516	6	FLL	-0.205033	NA	-0.187809	NA	-0.190169	NA
bin1517	6	FLL	-0.214577	NA	-0.201021	NA	-0.203592	NA
bin1518	6	FLL	-0.234859	NA	-0.223627	NA	-0.229155	NA
bin1519	6	FLL	-0.219415	NA	-0.211256	NA	-0.215502	NA
bin1520	6	FLL	-0.221312	NA	-0.209723	NA	-0.211976	NA
bin1521	6	FLL	-0.229336	NA	-0.2185	NA	-0.224792	NA
bin1522	6	FLL	-0.241658	NA	-0.233306	NA	-0.232661	NA
bin1523	6	FLL	-0.232302	NA	-0.229528	NA	-0.221979	NA
bin1524	6	FLL	-0.233718	NA	-0.223764	NA	-0.221372	NA
bin1525	6	FLL	-0.213891	NA	-0.201631	NA	-0.197054	NA
bin1526	6	FLL	-0.205099	NA	-0.191795	NA	-0.189409	NA
bin1527	6	FLL	-0.205099	NA	-0.191795	NA	-0.189409	NA
bin1528	6	FLL	-0.199562	NA	-0.190623	NA	-0.183331	NA
bin1529	6	FLL	-0.186163	NA	-0.174247	NA	-0.177215	NA
bin1530	6	FLL	-0.183924	NA	-0.17359	NA	-0.176059	NA
bin1531	6	FLL	-0.18527	NA	-0.180096	NA	-0.179198	NA
bin1532	6	FLL	-0.19414	NA	-0.18865	NA	-0.182933	NA
bin1533	6	FLL	-0.186359	NA	-0.183797	NA	-0.179102	NA
bin1534	6	FLL	-0.206776	NA	-0.210681	NA	-0.202541	NA
bin1535	6	FLL	-0.201397	NA	-0.201783	NA	-0.19522	NA
bin1536	6	FLL	-0.212104	NA	-0.206614	NA	-0.200502	NA
bin1537	6	FLL	-0.212104	NA	-0.206614	NA	-0.200502	NA
bin1538	6	FLL	-0.223904	NA	-0.213577	NA	-0.212813	NA
bin1539	6	FLL	-0.231535	NA	-0.223459	NA	-0.218503	NA
bin1540	6	FLL	-0.227228	NA	-0.23403	NA	-0.22418	NA
bin1541	6	FLL	-0.234864	NA	-0.247539	NA	-0.234165	NA
bin1542	6	FLL	-0.235286	NA	-0.256622	NA	-0.236186	NA
bin1543	6	FLL	-0.24734	NA	-0.259826	NA	-0.245152	NA
bin1544	6	FLL	-0.254832	NA	-0.261928	NA	-0.248847	NA
bin1545	6	FLL	-0.254832	NA	-0.261928	NA	-0.248847	NA
bin1546	6	FLL	-0.254832	NA	-0.261928	NA	-0.248847	NA
bin1547	6	FLL	-0.255213	NA	-0.250291	NA	-0.236234	NA
bin1548	6	FLL	-0.246944	NA	-0.245449	NA	-0.226957	NA
bin1549	6	FLL	-0.248218	NA	-0.257583	NA	-0.237254	NA
bin1550	6	FLL	-0.238646	NA	-0.249942	NA	-0.228047	NA
bin1551	6	FLL	-0.237058	NA	-0.256135	NA	-0.23943	NA
bin1552	6	FLL	-0.237058	NA	-0.256135	NA	-0.23943	NA
bin1553	6	FLL	-0.246329	NA	-0.264347	NA	-0.25387	NA
bin1554	6	FLL	-0.229593	NA	-0.24988	NA	-0.239692	NA
bin1555	6	FLL	-0.243492	NA	-0.259025	NA	-0.244424	NA
bin1556	6	FLL	-0.268789	9311	-0.284353	9311	-0.265905	NA
bin1557	6	FLL	-0.27979	9311	-0.298177	9311	-0.287832	NA
bin1558	6	FLL	-0.281892	9311	-0.31139	9311	-0.310453	9311
bin1559	6	FLL	-0.288741	9311	-0.322961	9311	-0.323011	9311
bin1560	6	FLL	-0.279891	9311	-0.317395	9311	-0.316559	9311
bin1561	6	FLL	-0.279891	9311	-0.317395	9311	-0.316559	9311
bin1562	6	FLL	-0.280546	9311	-0.311148	9311	-0.319578	9311
bin1563	6	FLL	-0.274958	9311	-0.302236	9311	-0.30953	9311
bin1564	6	FLL	-0.277088	9311	-0.307786	9311	-0.312055	9311
bin1565	6	FLL	-0.285025	9311	-0.328081	9311	-0.326566	9311
bin1566	6	FLL	-0.311023	9311	-0.356369	9311	-0.359237	9311
bin1567	6	FLL	-0.319302	9311	-0.370987	9311	-0.366259	9311
bin1568	6	FLL	-0.315826	9311	-0.366308	9311	-0.359183	9311
bin1569	6	FLL	-0.32105	9311	-0.375671	9311	-0.364809	9311
bin1570	6	FLL	-0.327083	9311	-0.387215	9311	-0.365559	9311
bin1571	6	FLL	-0.359948	9311	-0.41865	9311	-0.402854	9311
bin1572	6	FLL	-0.354616	9311	-0.398523	9311	-0.389716	9311
bin1573	6	FLL	-0.354616	9311	-0.398523	9311	-0.389716	9311
bin1574	6	FLL	-0.354616	9311	-0.398523	9311	-0.389716	9311
bin1575	6	FLL	-0.338406	9311	-0.379391	9311	-0.374731	9311
bin1576	6	FLL	-0.338406	9311	-0.379391	9311	-0.374731	9311
bin1577	6	FLL	-0.35268	9311	-0.393478	9311	-0.385927	9311
bin1578	6	FLL	-0.346077	9311	-0.381939	9311	-0.376687	9311
bin1579	6	FLL	-0.331507	9311	-0.371046	9311	-0.369787	9311
bin1580	6	FLL	-0.290295	9311	-0.331402	9311	-0.333721	9311
bin1581	6	FLL	-0.281733	9311	-0.32284	9311	-0.321888	9311
bin1582	6	FLL	-0.27471	9311	-0.317837	9311	-0.318713	9311
bin1583	6	FLL	-0.288467	9311	-0.343446	9311	-0.341126	9311
bin1584	6	FLL	-0.284138	9311	-0.340638	9311	-0.333817	9311
bin1585	6	FLL	-0.27768	9311	-0.327836	9311	-0.323254	9311
bin1586	6	FLL	-0.27768	9311	-0.327836	9311	-0.323254	9311
bin1587	6	FLL	-0.286328	9311	-0.336019	9311	-0.326776	9311
bin1588	6	FLL	-0.279249	9311	-0.32406	9311	-0.319601	9311
bin1589	6	FLL	-0.272308	9311	-0.318722	9311	-0.313949	9311
bin1590	6	FLL	-0.266046	9311	-0.324826	9311	-0.318166	9311
bin1591	6	FLL	-0.273939	9311	-0.333879	9311	-0.32853	9311
bin1592	6	FLL	-0.251313	NA	-0.313824	9311	-0.307547	9311
bin1593	6	FLL	-0.262894	9311	-0.336691	9311	-0.324431	9311
bin1594	6	FLL	-0.244297	NA	-0.317379	9311	-0.296298	9311
bin1595	6	FLL	-0.24479	NA	-0.313316	9311	-0.296778	9311
bin1596	6	FLL	-0.241084	NA	-0.307258	9311	-0.292875	9311
bin1597	6	FLL	-0.238961	NA	-0.30639	9311	-0.296542	9311
bin1598	6	FLL	-0.248061	NA	-0.315144	9311	-0.305533	9311
bin1599	6	FLL	-0.248061	NA	-0.315144	9311	-0.305533	9311
bin1600	7	FLL	-0.145684	NA	-0.156293	NA	-0.104543	NA
bin1601	7	FLL	-0.204827	NA	-0.236422	NA	-0.181041	NA
bin1602	7	FLL	-0.23181	NA	-0.26764	NA	-0.232927	NA
bin1603	7	FLL	-0.220779	NA	-0.256823	NA	-0.217063	NA
bin1604	7	FLL	-0.222051	NA	-0.255675	NA	-0.214325	NA
bin1605	7	FLL	-0.21087	NA	-0.240298	NA	-0.199512	NA
bin1606	7	FLL	-0.223751	NA	-0.250626	NA	-0.2163	NA
bin1607	7	FLL	-0.236167	NA	-0.260365	NA	-0.227146	NA
bin1608	7	FLL	-0.240176	NA	-0.261981	NA	-0.229206	NA
bin1609	7	FLL	-0.238872	NA	-0.253681	NA	-0.228959	NA
bin1610	7	FLL	-0.242336	NA	-0.255217	NA	-0.230146	NA
bin1611	7	FLL	-0.240752	NA	-0.254997	NA	-0.228207	NA
bin1612	7	FLL	-0.252884	NA	-0.266657	NA	-0.240669	NA
bin1613	7	FLL	-0.260115	9311	-0.264779	NA	-0.250061	NA
bin1614	7	FLL	-0.259171	9311	-0.265629	NA	-0.246997	NA
bin1615	7	FLL	-0.259171	9311	-0.265629	NA	-0.246997	NA
bin1616	7	FLL	-0.259171	9311	-0.265629	NA	-0.246997	NA
bin1617	7	FLL	-0.254549	NA	-0.260674	NA	-0.238084	NA
bin1618	7	FLL	-0.254549	NA	-0.260674	NA	-0.238084	NA
bin1619	7	FLL	-0.250911	NA	-0.258769	NA	-0.238321	NA
bin1620	7	FLL	-0.2494	NA	-0.250485	NA	-0.248417	NA
bin1621	7	FLL	-0.283782	9311	-0.287131	9311	-0.287157	9311
bin1622	7	FLL	-0.280385	9311	-0.285187	9311	-0.282193	NA
bin1623	7	FLL	-0.280385	9311	-0.285187	9311	-0.282193	NA
bin1624	7	FLL	-0.278634	9311	-0.284137	9311	-0.2847	NA
bin1625	7	FLL	-0.26789	9311	-0.283965	9311	-0.28116	NA
bin1626	7	FLL	-0.255792	9311	-0.273421	NA	-0.268438	NA
bin1627	7	FLL	-0.249274	NA	-0.262912	NA	-0.260922	NA
bin1628	7	FLL	-0.250528	NA	-0.271165	NA	-0.261106	NA
bin1629	7	FLL	-0.249556	NA	-0.267897	NA	-0.257065	NA
bin1630	7	FLL	-0.246862	NA	-0.270601	NA	-0.257252	NA
bin1631	7	FLL	-0.238026	NA	-0.257347	NA	-0.247289	NA
bin1632	7	FLL	-0.253254	NA	-0.263739	NA	-0.256876	NA
bin1633	7	FLL	-0.248735	NA	-0.273551	NA	-0.267978	NA
bin1634	7	FLL	-0.210469	NA	-0.235694	NA	-0.227145	NA
bin1635	7	FLL	-0.202448	NA	-0.223521	NA	-0.220917	NA
bin1636	7	FLL	-0.188458	NA	-0.20852	NA	-0.197922	NA
bin1637	7	FLL	-0.184418	NA	-0.212138	NA	-0.195539	NA
bin1638	7	FLL	-0.18252	NA	-0.20541	NA	-0.191985	NA
bin1639	7	FLL	-0.194966	NA	-0.217244	NA	-0.206591	NA
bin1640	7	FLL	-0.17909	NA	-0.186849	NA	-0.149906	NA
bin1641	7	FLL	-0.172235	NA	-0.183051	NA	-0.145411	NA
bin1642	7	FLL	-0.157247	NA	-0.169167	NA	-0.131931	NA
bin1643	7	FLL	-0.157247	NA	-0.169167	NA	-0.131931	NA
bin1644	7	FLL	-0.164613	NA	-0.175062	NA	-0.138169	NA
bin1645	7	FLL	-0.155985	NA	-0.167229	NA	-0.136414	NA
bin1646	7	FLL	-0.142899	NA	-0.154425	NA	-0.126246	NA
bin1647	7	FLL	-0.152878	NA	-0.156025	NA	-0.127188	NA
bin1648	7	FLL	-0.152878	NA	-0.156025	NA	-0.127188	NA
bin1649	7	FLL	-0.156244	NA	-0.157936	NA	-0.132148	NA
bin1650	7	FLL	-0.152361	NA	-0.159417	NA	-0.124597	NA
bin1651	7	FLL	-0.152361	NA	-0.159417	NA	-0.124597	NA
bin1652	7	FLL	-0.146394	NA	-0.154119	NA	-0.117384	NA
bin1653	7	FLL	-0.146394	NA	-0.154119	NA	-0.117384	NA
bin1654	7	FLL	-0.14604	NA	-0.156564	NA	-0.120892	NA
bin1655	7	FLL	-0.111575	NA	-0.109434	NA	-0.069273	NA
bin1656	7	FLL	-0.0842171	NA	-0.0795428	NA	-0.0503804	NA
bin1657	7	FLL	-0.073439	NA	-0.0566104	NA	-0.0349735	NA
bin1658	7	FLL	-0.0588847	NA	-0.0420561	NA	-0.0190108	NA
bin1659	7	FLL	-0.0652698	NA	-0.0443096	NA	-0.0212643	NA
bin1660	7	FLL	-0.0652698	NA	-0.0443096	NA	-0.0212643	NA
bin1661	7	FLL	-0.0521037	NA	-0.0275229	NA	-0.00521513	NA
bin1662	7	FLL	-0.0554104	NA	-0.0341686	NA	-0.00905749	NA
bin1663	7	FLL	-0.0506216	NA	-0.0231824	NA	-0.00154558	NA
bin1664	7	FLL	-0.0637989	NA	-0.0399762	NA	-0.0175979	NA
bin1665	7	FLL	-0.0671478	NA	-0.0416805	NA	-0.0237057	NA
bin1666	7	FLL	-0.0674008	NA	-0.0438902	NA	-0.0206257	NA
bin1667	7	FLL	-0.0766112	NA	-0.0555765	NA	-0.0277805	NA
bin1668	7	FLL	-0.0785115	NA	-0.058447	NA	-0.0269568	NA
bin1669	7	FLL	-0.0835856	NA	-0.0743052	NA	-0.0396305	NA
bin1670	7	FLL	-0.0933148	NA	-0.0871993	NA	-0.052757	NA
bin1671	7	FLL	-0.0933148	NA	-0.0871993	NA	-0.052757	NA
bin1672	7	FLL	-0.108723	NA	-0.105091	NA	-0.0744652	NA
bin1673	7	FLL	-0.108723	NA	-0.105091	NA	-0.0744652	NA
bin1674	7	FLL	-0.108723	NA	-0.105091	NA	-0.0744652	NA
bin1675	7	FLL	-0.108723	NA	-0.105091	NA	-0.0744652	NA
bin1676	7	FLL	-0.108723	NA	-0.105091	NA	-0.0744652	NA
bin1677	7	FLL	-0.108723	NA	-0.105091	NA	-0.0744652	NA
bin1678	7	FLL	-0.10863	NA	-0.0989097	NA	-0.0755885	NA
bin1679	7	FLL	-0.114595	NA	-0.10849	NA	-0.0855981	NA
bin1680	7	FLL	-0.10563	NA	-0.0955622	NA	-0.0761616	NA
bin1681	7	FLL	-0.10731	NA	-0.09825	NA	-0.0786987	NA
bin1682	7	FLL	-0.108365	NA	-0.0887043	NA	-0.0711937	NA
bin1683	7	FLL	-0.110811	NA	-0.102061	NA	-0.0758029	NA
bin1684	7	FLL	-0.117427	NA	-0.107796	NA	-0.0795018	NA
bin1685	7	FLL	-0.117427	NA	-0.107796	NA	-0.0795018	NA
bin1686	7	FLL	-0.117427	NA	-0.107796	NA	-0.0795018	NA
bin1687	7	FLL	-0.117427	NA	-0.107796	NA	-0.0795018	NA
bin1688	7	FLL	-0.0928932	NA	-0.0811006	NA	-0.0535583	NA
bin1689	7	FLL	-0.0928932	NA	-0.0811006	NA	-0.0535583	NA
bin1690	7	FLL	-0.090775	NA	-0.0814613	NA	-0.0495588	NA
bin1691	7	FLL	-0.0921363	NA	-0.0880712	NA	-0.0491049	NA
bin1692	7	FLL	-0.0921363	NA	-0.0880712	NA	-0.0491049	NA
bin1693	7	FLL	-0.0921363	NA	-0.0880712	NA	-0.0491049	NA
bin1694	7	FLL	-0.0921363	NA	-0.0880712	NA	-0.0491049	NA
bin1695	7	FLL	-0.0921363	NA	-0.0880712	NA	-0.0491049	NA
bin1696	7	FLL	-0.0887387	NA	-0.0861257	NA	-0.0440776	NA
bin1697	7	FLL	-0.0966877	NA	-0.0942072	NA	-0.0511406	NA
bin1698	7	FLL	-0.0867334	NA	-0.0895433	NA	-0.0524666	NA
bin1699	7	FLL	-0.0926573	NA	-0.0989224	NA	-0.0618308	NA
bin1700	7	FLL	-0.101384	NA	-0.0985819	NA	-0.0680463	NA
bin1701	7	FLL	-0.103069	NA	-0.100323	NA	-0.0674832	NA
bin1702	7	FLL	-0.105441	NA	-0.103961	NA	-0.0725758	NA
bin1703	7	FLL	-0.111429	NA	-0.110555	NA	-0.0718358	NA
bin1704	7	FLL	-0.113231	NA	-0.0994752	NA	-0.0621232	NA
bin1705	7	FLL	-0.106031	NA	-0.0917124	NA	-0.0496788	NA
bin1706	7	FLL	-0.102854	NA	-0.0844323	NA	-0.0405109	NA
bin1707	7	FLL	-0.0927615	NA	-0.07653	NA	-0.031847	NA
bin1708	7	FLL	-0.0937235	NA	-0.0798599	NA	-0.0360464	NA
bin1709	7	FLL	-0.109994	NA	-0.0983327	NA	-0.0565059	NA
bin1710	7	FLL	-0.0713898	NA	-0.0495323	NA	-0.00473118	NA
bin1711	7	FLL	-0.0669565	NA	-0.0402071	NA	0.00098949	NA
bin1712	7	FLL	-0.0659656	NA	-0.036788	NA	0.0053013	NA
bin1713	7	FLL	-0.0627683	NA	-0.0300854	NA	0.00925339	NA
bin1714	7	FLL	-0.046588	NA	-0.0162592	NA	0.0241033	NA
bin1715	7	FLL	-0.0526315	NA	-0.0268114	NA	0.0189232	NA
bin1716	7	FLL	-0.0541367	NA	-0.0328405	NA	0.0129483	NA
bin1717	7	FLL	-0.0561809	NA	-0.0334305	NA	0.0116326	NA
bin1718	7	FLL	-0.0561809	NA	-0.0334305	NA	0.0116326	NA
bin1719	7	FLL	-0.0561809	NA	-0.0334305	NA	0.0116326	NA
bin1720	7	FLL	-0.0561809	NA	-0.0334305	NA	0.0116326	NA
bin1721	7	FLL	-0.0826273	NA	-0.0648441	NA	-0.0130179	NA
bin1722	7	FLL	-0.077966	NA	-0.0693898	NA	-0.0053763	NA
bin1723	7	FLL	-0.104781	NA	-0.0903543	NA	-0.0267309	NA
bin1724	7	FLL	-0.137676	NA	-0.129172	NA	-0.0660277	NA
bin1725	7	FLL	-0.132423	NA	-0.126799	NA	-0.0584705	NA
bin1726	7	FLL	-0.13177	NA	-0.125299	NA	-0.0601218	NA
bin1727	7	FLL	-0.163878	NA	-0.149267	NA	-0.0860837	NA
bin1728	7	FLL	-0.169626	NA	-0.159379	NA	-0.0926527	NA
bin1729	7	FLL	-0.169626	NA	-0.159379	NA	-0.0926527	NA
bin1730	7	FLL	-0.172857	NA	-0.160864	NA	-0.0921498	NA
bin1731	7	FLL	-0.177296	NA	-0.169935	NA	-0.099484	NA
bin1732	7	FLL	-0.1917	NA	-0.184552	NA	-0.11676	NA
bin1733	7	FLL	-0.1917	NA	-0.184552	NA	-0.11676	NA
bin1734	7	FLL	-0.202521	NA	-0.201985	NA	-0.13534	NA
bin1735	7	FLL	-0.207297	NA	-0.207346	NA	-0.13848	NA
bin1736	7	FLL	-0.204626	NA	-0.2105	NA	-0.138498	NA
bin1737	7	FLL	-0.206981	NA	-0.21723	NA	-0.14147	NA
bin1738	7	FLL	-0.206821	NA	-0.218771	NA	-0.144193	NA
bin1739	7	FLL	-0.199472	NA	-0.205506	NA	-0.13164	NA
bin1740	7	FLL	-0.192586	NA	-0.186093	NA	-0.120297	NA
bin1741	7	FLL	-0.195206	NA	-0.185544	NA	-0.118106	NA
bin1742	7	FLL	-0.194634	NA	-0.193351	NA	-0.116868	NA
bin1743	7	FLL	-0.189319	NA	-0.182756	NA	-0.104822	NA
bin1744	7	FLL	-0.18293	NA	-0.186131	NA	-0.110234	NA
bin1745	7	FLL	-0.18293	NA	-0.186131	NA	-0.110234	NA
bin1746	7	FLL	-0.182411	NA	-0.184797	NA	-0.112029	NA
bin1747	7	FLL	-0.189183	NA	-0.191519	NA	-0.121106	NA
bin1748	7	FLL	-0.186356	NA	-0.183751	NA	-0.114993	NA
bin1749	7	FLL	-0.18578	NA	-0.182695	NA	-0.113267	NA
bin1750	7	FLL	-0.222809	NA	-0.225959	NA	-0.189242	NA
bin1751	7	FLL	-0.219643	NA	-0.226055	NA	-0.194998	NA
bin1752	7	FLL	-0.228543	NA	-0.234226	NA	-0.193795	NA
bin1753	7	FLL	-0.220123	NA	-0.229221	NA	-0.18435	NA
bin1754	7	FLL	-0.239058	NA	-0.249357	NA	-0.209014	NA
bin1755	7	FLL	-0.245848	NA	-0.259921	NA	-0.221833	NA
bin1756	7	FLL	-0.251887	NA	-0.256135	NA	-0.215799	NA
bin1757	7	FLL	-0.251887	NA	-0.256135	NA	-0.215799	NA
bin1758	7	FLL	-0.255617	NA	-0.260206	NA	-0.220994	NA
bin1759	7	FLL	-0.27071	9311	-0.272324	NA	-0.235456	NA
bin1760	7	FLL	-0.27071	9311	-0.272324	NA	-0.235456	NA
bin1761	7	FLL	-0.270581	9311	-0.265002	NA	-0.232794	NA
bin1762	7	FLL	-0.274897	9311	-0.266639	NA	-0.242301	NA
bin1763	7	FLL	-0.259998	9311	-0.242506	NA	-0.221032	NA
bin1764	7	FLL	-0.267825	9311	-0.242665	NA	-0.226908	NA
bin1765	7	FLL	-0.267258	9311	-0.242665	NA	-0.22568	NA
bin1766	7	FLL	-0.27275	9311	-0.256926	NA	-0.242338	NA
bin1767	7	FLL	-0.269936	9311	-0.260111	NA	-0.236365	NA
bin1768	7	FLL	-0.284229	9311	-0.279609	9311	-0.253591	NA
bin1769	7	FLL	-0.293138	9311	-0.28735	9311	-0.267477	NA
bin1770	7	FLL	-0.298031	9311	-0.293319	9311	-0.272343	NA
bin1771	7	FLL	-0.290974	9311	-0.283909	9311	-0.268405	NA
bin1772	7	FLL	-0.309479	9311	-0.303025	9311	-0.284388	NA
bin1773	7	FLL	-0.312591	9311	-0.304402	9311	-0.283634	NA
bin1774	7	FLL	-0.312591	9311	-0.304402	9311	-0.283634	NA
bin1775	7	FLL	-0.301928	9311	-0.296551	9311	-0.278295	NA
bin1776	7	FLL	-0.30273	9311	-0.292834	9311	-0.275954	NA
bin1777	7	FLL	-0.316915	9311	-0.333591	9311	-0.302342	9311
bin1778	7	FLL	-0.320272	9311	-0.345007	9311	-0.306851	9311
bin1779	7	FLL	-0.326955	9311	-0.347787	9311	-0.317658	9311
bin1780	7	FLL	-0.324667	9311	-0.342117	9311	-0.314784	9311
bin1781	7	FLL	-0.331721	9311	-0.348717	9311	-0.318173	9311
bin1782	7	FLL	-0.303945	9311	-0.324648	9311	-0.302433	9311
bin1783	7	FLL	-0.295105	9311	-0.317796	9311	-0.292136	NA
bin1784	7	FLL	-0.294527	9311	-0.308686	9311	-0.281315	NA
bin1785	7	FLL	-0.270687	9311	-0.284243	9311	-0.257925	NA
bin1786	7	FLL	-0.270687	9311	-0.284243	9311	-0.257925	NA
bin1787	7	FLL	-0.284545	9311	-0.286995	9311	-0.271881	NA
bin1788	7	FLL	-0.298666	9311	-0.304329	9311	-0.291506	NA
bin1789	7	FLL	-0.310098	9311	-0.310878	9311	-0.30343	9311
bin1790	7	FLL	-0.310098	9311	-0.310878	9311	-0.30343	9311
bin1791	7	FLL	-0.292349	9311	-0.291004	9311	-0.285386	NA
bin1792	7	FLL	-0.292445	9311	-0.288659	9311	-0.282208	NA
bin1793	7	FLL	-0.294027	9311	-0.290017	9311	-0.284794	NA
bin1794	7	FLL	-0.294373	9311	-0.283948	9311	-0.273061	NA
bin1795	7	FLL	-0.276261	9311	-0.258728	NA	-0.248471	NA
bin1796	7	FLL	-0.276878	9311	-0.258001	NA	-0.249571	NA
bin1797	7	FLL	-0.261357	NA	-0.23731	NA	-0.232185	NA
bin1798	7	FLL	-0.244261	NA	-0.212398	NA	-0.224572	NA
bin1799	7	FLL	-0.274018	9311	-0.23961	NA	-0.259321	NA
bin1800	7	FLL	-0.274935	9311	-0.239934	NA	-0.255879	NA
bin1801	7	FLL	-0.248868	NA	-0.218983	NA	-0.231094	NA
bin1802	7	FLL	-0.240954	NA	-0.224066	NA	-0.232366	NA
bin1803	7	FLL	-0.254346	NA	-0.252778	NA	-0.262817	NA
bin1804	7	FLL	-0.252365	NA	-0.254136	NA	-0.266111	NA
bin1805	7	FLL	-0.254274	NA	-0.256833	NA	-0.270013	NA
bin1806	7	FLL	-0.24356	NA	-0.252792	NA	-0.262741	NA
bin1807	7	FLL	-0.241128	NA	-0.252824	NA	-0.264411	NA
bin1808	7	FLL	-0.227351	NA	-0.241787	NA	-0.252173	NA
bin1809	7	FLL	-0.22762	NA	-0.239641	NA	-0.253855	NA
bin1810	7	FLL	-0.22762	NA	-0.239641	NA	-0.253855	NA
bin1811	7	FLL	-0.221053	NA	-0.226747	NA	-0.238367	NA
bin1812	8	FLL	-0.072485	NA	-0.0543432	NA	-0.0470025	NA
bin1813	8	FLL	-0.100647	NA	-0.0957315	NA	-0.111066	NA
bin1814	8	FLL	-0.0998165	NA	-0.10039	NA	-0.114119	NA
bin1815	8	FLL	-0.0869713	NA	-0.0816646	NA	-0.0976434	NA
bin1816	8	FLL	-0.0984883	NA	-0.0945363	NA	-0.110042	NA
bin1817	8	FLL	-0.114137	NA	-0.104506	NA	-0.122741	NA
bin1818	8	FLL	-0.136338	NA	-0.125393	NA	-0.154851	NA
bin1819	8	FLL	-0.141664	NA	-0.123696	NA	-0.157169	NA
bin1820	8	FLL	-0.144874	NA	-0.130262	NA	-0.160904	NA
bin1821	8	FLL	-0.149104	NA	-0.13562	NA	-0.15846	NA
bin1822	8	FLL	-0.174132	NA	-0.164695	NA	-0.181523	NA
bin1823	8	FLL	-0.184965	NA	-0.177724	NA	-0.193462	NA
bin1824	8	FLL	-0.203803	NA	-0.203722	NA	-0.202445	NA
bin1825	8	FLL	-0.201608	NA	-0.207268	NA	-0.201858	NA
bin1826	8	FLL	-0.218596	NA	-0.210923	NA	-0.216056	NA
bin1827	8	FLL	-0.201316	NA	-0.200122	NA	-0.200877	NA
bin1828	8	FLL	-0.182339	NA	-0.181993	NA	-0.182939	NA
bin1829	8	FLL	-0.182339	NA	-0.181993	NA	-0.182939	NA
bin1830	8	FLL	-0.182339	NA	-0.181993	NA	-0.182939	NA
bin1831	8	FLL	-0.176372	NA	-0.185229	NA	-0.185366	NA
bin1832	8	FLL	-0.183957	NA	-0.189477	NA	-0.186276	NA
bin1833	8	FLL	-0.204583	NA	-0.217641	NA	-0.216912	NA
bin1834	8	FLL	-0.181463	NA	-0.200175	NA	-0.20092	NA
bin1835	8	FLL	-0.175522	NA	-0.197003	NA	-0.198359	NA
bin1836	8	FLL	-0.187684	NA	-0.215153	NA	-0.20903	NA
bin1837	8	FLL	-0.195378	NA	-0.220657	NA	-0.21646	NA
bin1838	8	FLL	-0.200136	NA	-0.223711	NA	-0.218683	NA
bin1839	8	FLL	-0.188094	NA	-0.212333	NA	-0.206831	NA
bin1840	8	FLL	-0.178992	NA	-0.202472	NA	-0.200194	NA
bin1841	8	FLL	-0.178992	NA	-0.202472	NA	-0.200194	NA
bin1842	8	FLL	-0.161314	NA	-0.189576	NA	-0.190948	NA
bin1843	8	FLL	-0.164514	NA	-0.193135	NA	-0.195722	NA
bin1844	8	FLL	-0.14991	NA	-0.181659	NA	-0.184727	NA
bin1845	8	FLL	-0.136621	NA	-0.168747	NA	-0.168423	NA
bin1846	8	FLL	-0.134158	NA	-0.172467	NA	-0.177072	NA
bin1847	8	FLL	-0.12746	NA	-0.163956	NA	-0.170996	NA
bin1848	8	FLL	-0.109214	NA	-0.148913	NA	-0.157981	NA
bin1849	8	FLL	-0.105725	NA	-0.135189	NA	-0.153426	NA
bin1850	8	FLL	-0.098039	NA	-0.12518	NA	-0.148843	NA
bin1851	8	FLL	-0.0932884	NA	-0.119053	NA	-0.14166	NA
bin1852	8	FLL	-0.0932884	NA	-0.119053	NA	-0.14166	NA
bin1853	8	FLL	-0.0998043	NA	-0.124145	NA	-0.141181	NA
bin1854	8	FLL	-0.0964838	NA	-0.119873	NA	-0.139427	NA
bin1855	8	FLL	-0.0829825	NA	-0.10547	NA	-0.127402	NA
bin1856	8	FLL	-0.0954482	NA	-0.108575	NA	-0.142816	NA
bin1857	8	FLL	-0.0937385	NA	-0.114838	NA	-0.149196	NA
bin1858	8	FLL	-0.0837602	NA	-0.097408	NA	-0.134711	NA
bin1859	8	FLL	-0.0800962	NA	-0.0928619	NA	-0.134864	NA
bin1860	8	FLL	-0.0989487	NA	-0.111591	NA	-0.154802	NA
bin1861	8	FLL	-0.104504	NA	-0.109749	NA	-0.154366	NA
bin1862	8	FLL	-0.10918	NA	-0.111466	NA	-0.15866	NA
bin1863	8	FLL	-0.124359	NA	-0.119039	NA	-0.169112	NA
bin1864	8	FLL	-0.124359	NA	-0.119039	NA	-0.169112	NA
bin1865	8	FLL	-0.119705	NA	-0.123753	NA	-0.169994	NA
bin1866	8	FLL	-0.12422	NA	-0.129642	NA	-0.176843	NA
bin1867	8	FLL	-0.127703	NA	-0.136226	NA	-0.185894	NA
bin1868	8	FLL	-0.1345	NA	-0.142765	NA	-0.192456	NA
bin1869	8	FLL	-0.125228	NA	-0.137559	NA	-0.174945	NA
bin1870	8	FLL	-0.130083	NA	-0.147746	NA	-0.191797	NA
bin1871	8	FLL	-0.140461	NA	-0.154886	NA	-0.196748	NA
bin1872	8	FLL	-0.140461	NA	-0.154886	NA	-0.196748	NA
bin1873	8	FLL	-0.140461	NA	-0.154886	NA	-0.196748	NA
bin1874	8	FLL	-0.140461	NA	-0.154886	NA	-0.196748	NA
bin1875	8	FLL	-0.140371	NA	-0.160899	NA	-0.195274	NA
bin1876	8	FLL	-0.140371	NA	-0.160899	NA	-0.195274	NA
bin1877	8	FLL	-0.140371	NA	-0.160899	NA	-0.195274	NA
bin1878	8	FLL	-0.140371	NA	-0.160899	NA	-0.195274	NA
bin1879	8	FLL	-0.140371	NA	-0.160899	NA	-0.195274	NA
bin1880	8	FLL	-0.134143	NA	-0.156959	NA	-0.196875	NA
bin1881	8	FLL	-0.142146	NA	-0.162804	NA	-0.203542	NA
bin1882	8	FLL	-0.135832	NA	-0.157842	NA	-0.201849	NA
bin1883	8	FLL	-0.144592	NA	-0.163255	NA	-0.211475	NA
bin1884	8	FLL	-0.139683	NA	-0.166574	NA	-0.210782	NA
bin1885	8	FLL	-0.146122	NA	-0.180723	NA	-0.225627	NA
bin1886	8	FLL	-0.140409	NA	-0.173035	NA	-0.222811	NA
bin1887	8	FLL	-0.146899	NA	-0.172061	NA	-0.222127	NA
bin1888	8	FLL	-0.15878	NA	-0.188947	NA	-0.236374	NA
bin1889	8	FLL	-0.175942	NA	-0.19986	NA	-0.247424	NA
bin1890	8	FLL	-0.162394	NA	-0.177604	NA	-0.231048	NA
bin1891	8	FLL	-0.143581	NA	-0.154265	NA	-0.210846	NA
bin1892	8	FLL	-0.13082	NA	-0.148116	NA	-0.199143	NA
bin1893	8	FLL	-0.122851	NA	-0.144391	NA	-0.1963	NA
bin1894	8	FLL	-0.104059	NA	-0.137488	NA	-0.182777	NA
bin1895	8	FLL	-0.0986828	NA	-0.119483	NA	-0.171829	NA
bin1896	8	FLL	-0.0921178	NA	-0.108898	NA	-0.164424	NA
bin1897	8	FLL	-0.0983895	NA	-0.112859	NA	-0.162862	NA
bin1898	8	FLL	-0.0755585	NA	-0.100293	NA	-0.142717	NA
bin1899	8	FLL	-0.0500691	NA	-0.0797276	NA	-0.127648	NA
bin1900	8	FLL	-0.0755186	NA	-0.114746	NA	-0.154423	NA
bin1901	8	FLL	-0.0738164	NA	-0.112542	NA	-0.152828	NA
bin1902	8	FLL	-0.0738164	NA	-0.112542	NA	-0.152828	NA
bin1903	8	FLL	-0.0738164	NA	-0.112542	NA	-0.152828	NA
bin1904	8	FLL	-0.0789411	NA	-0.114147	NA	-0.155151	NA
bin1905	8	FLL	-0.082455	NA	-0.120287	NA	-0.167308	NA
bin1906	8	FLL	-0.082455	NA	-0.120287	NA	-0.167308	NA
bin1907	8	FLL	-0.082455	NA	-0.120287	NA	-0.167308	NA
bin1908	8	FLL	-0.0669449	NA	-0.104482	NA	-0.14883	NA
bin1909	8	FLL	-0.0669449	NA	-0.104482	NA	-0.14883	NA
bin1910	8	FLL	-0.0669449	NA	-0.104482	NA	-0.14883	NA
bin1911	8	FLL	-0.0746241	NA	-0.110302	NA	-0.150864	NA
bin1912	8	FLL	-0.0821589	NA	-0.116194	NA	-0.156906	NA
bin1913	8	FLL	-0.0828517	NA	-0.120412	NA	-0.161378	NA
bin1914	8	FLL	-0.0882244	NA	-0.110007	NA	-0.152657	NA
bin1915	8	FLL	-0.0897685	NA	-0.101612	NA	-0.148893	NA
bin1916	8	FLL	-0.0828753	NA	-0.0924268	NA	-0.136691	NA
bin1917	8	FLL	-0.079298	NA	-0.0813452	NA	-0.135245	NA
bin1918	8	FLL	-0.079298	NA	-0.0813452	NA	-0.135245	NA
bin1919	8	FLL	-0.0818871	NA	-0.0836962	NA	-0.13862	NA
bin1920	8	FLL	-0.0818871	NA	-0.0836962	NA	-0.13862	NA
bin1921	8	FLL	-0.0758538	NA	-0.0787621	NA	-0.131801	NA
bin1922	8	FLL	-0.0742155	NA	-0.0761187	NA	-0.129478	NA
bin1923	8	FLL	-0.0864732	NA	-0.0867984	NA	-0.142229	NA
bin1924	8	FLL	-0.0864732	NA	-0.0867984	NA	-0.142229	NA
bin1925	8	FLL	-0.0864732	NA	-0.0867984	NA	-0.142229	NA
bin1926	8	FLL	-0.0864732	NA	-0.0867984	NA	-0.142229	NA
bin1927	8	FLL	-0.0832231	NA	-0.0832191	NA	-0.137284	NA
bin1928	8	FLL	-0.091619	NA	-0.0909065	NA	-0.148382	NA
bin1929	8	FLL	-0.0933434	NA	-0.0919255	NA	-0.145682	NA
bin1930	8	FLL	-0.0931811	NA	-0.0871728	NA	-0.14482	NA
bin1931	8	FLL	-0.0887767	NA	-0.0816961	NA	-0.140296	NA
bin1932	8	FLL	-0.0883612	NA	-0.0723485	NA	-0.133158	NA
bin1933	8	FLL	-0.103733	NA	-0.0899337	NA	-0.146959	NA
bin1934	8	FLL	-0.0795767	NA	-0.0672116	NA	-0.125037	NA
bin1935	8	FLL	-0.0795767	NA	-0.0672116	NA	-0.125037	NA
bin1936	8	FLL	-0.0809509	NA	-0.0661881	NA	-0.122393	NA
bin1937	8	FLL	-0.0508717	NA	-0.0442659	NA	-0.0916257	NA
bin1938	8	FLL	-0.0523026	NA	-0.0383797	NA	-0.0779663	NA
bin1939	8	FLL	-0.0648044	NA	-0.0657345	NA	-0.0965115	NA
bin1940	8	FLL	-0.0725905	NA	-0.0848518	NA	-0.115116	NA
bin1941	8	FLL	-0.0706985	NA	-0.0857661	NA	-0.112752	NA
bin1942	8	FLL	-0.0716824	NA	-0.0900254	NA	-0.10901	NA
bin1943	8	FLL	-0.0522028	NA	-0.076054	NA	-0.0970646	NA
bin1944	8	FLL	-0.0522028	NA	-0.076054	NA	-0.0970646	NA
bin1945	8	FLL	-0.0679132	NA	-0.0921559	NA	-0.107692	NA
bin1946	8	FLL	-0.0641821	NA	-0.0800058	NA	-0.0930543	NA
bin1947	8	FLL	-0.0638552	NA	-0.0778454	NA	-0.0916826	NA
bin1948	8	FLL	-0.0526667	NA	-0.0624106	NA	-0.0768509	NA
bin1949	8	FLL	-0.0543582	NA	-0.0559737	NA	-0.0702905	NA
bin1950	8	FLL	-0.0596519	NA	-0.0549718	NA	-0.0708642	NA
bin1951	8	FLL	-0.0193176	NA	-0.0206103	NA	-0.0372009	NA
bin1952	8	FLL	-0.0166535	NA	-0.014968	NA	-0.0323947	NA
bin1953	8	FLL	0.00398906	NA	-0.0158244	NA	-0.0390168	NA
bin1954	8	FLL	0.00150768	NA	-0.0122271	NA	-0.0410254	NA
bin1955	8	FLL	0.00152692	NA	-0.0167515	NA	-0.041568	NA
bin1956	8	FLL	-0.0131368	NA	-0.0383711	NA	-0.0550097	NA
bin1957	8	FLL	-0.0239341	NA	-0.0548475	NA	-0.0738551	NA
bin1958	8	FLL	-0.0251261	NA	-0.0540478	NA	-0.0656925	NA
bin1959	8	FLL	-0.0158892	NA	-0.0475306	NA	-0.0559676	NA
bin1960	8	FLL	-0.0158892	NA	-0.0475306	NA	-0.0559676	NA
bin1961	8	FLL	-0.023774	NA	-0.0495299	NA	-0.0500013	NA
bin1962	8	FLL	-0.0478363	NA	-0.0664643	NA	-0.0727181	NA
bin1963	8	FLL	-0.0325231	NA	-0.0596207	NA	-0.058228	NA
bin1964	8	FLL	-0.0525848	NA	-0.0691388	NA	-0.0815408	NA
bin1965	8	FLL	-0.0459062	NA	-0.0624603	NA	-0.0740156	NA
bin1966	8	FLL	-0.0459062	NA	-0.0624603	NA	-0.0740156	NA
bin1967	8	FLL	-0.0459062	NA	-0.0624603	NA	-0.0740156	NA
bin1968	8	FLL	-0.044213	NA	-0.0588858	NA	-0.0686539	NA
bin1969	8	FLL	-0.0658858	NA	-0.0889922	NA	-0.0941421	NA
bin1970	8	FLL	-0.0658858	NA	-0.0889922	NA	-0.0941421	NA
bin1971	8	FLL	-0.0844334	NA	-0.102626	NA	-0.113999	NA
bin1972	8	FLL	-0.0386762	NA	-0.0647068	NA	-0.0725406	NA
bin1973	8	FLL	-0.0386762	NA	-0.0647068	NA	-0.0725406	NA
bin1974	8	FLL	-0.0420106	NA	-0.0711561	NA	-0.0709418	NA
bin1975	8	FLL	-0.0520301	NA	-0.0783949	NA	-0.0757256	NA
bin1976	8	FLL	-0.0638613	NA	-0.0937004	NA	-0.0868996	NA
bin1977	8	FLL	-0.0600851	NA	-0.087712	NA	-0.0839962	NA
bin1978	8	FLL	-0.0476168	NA	-0.0744512	NA	-0.0470865	NA
bin1979	8	FLL	-0.0494745	NA	-0.065458	NA	-0.0444648	NA
bin1980	8	FLL	-0.0517169	NA	-0.0689656	NA	-0.0494577	NA
bin1981	8	FLL	-0.0556699	NA	-0.0732988	NA	-0.0492343	NA
bin1982	8	FLL	-0.0526789	NA	-0.0734658	NA	-0.0511579	NA
bin1983	8	FLL	-0.0542526	NA	-0.0812685	NA	-0.0488942	NA
bin1984	8	FLL	-0.0513391	NA	-0.0882706	NA	-0.0511737	NA
bin1985	8	FLL	-0.047957	NA	-0.0881766	NA	-0.0481673	NA
bin1986	8	FLL	-0.047957	NA	-0.0881766	NA	-0.0481673	NA
bin1987	8	FLL	-0.0490873	NA	-0.0915992	NA	-0.052369	NA
bin1988	8	FLL	-0.0615875	NA	-0.0995433	NA	-0.0621178	NA
bin1989	8	FLL	-0.048996	NA	-0.0857065	NA	-0.0496103	NA
bin1990	8	FLL	-0.0274762	NA	-0.0668503	NA	-0.0298474	NA
bin1991	8	FLL	-0.0136658	NA	-0.0575494	NA	-0.0193252	NA
bin1992	8	FLL	-0.013642	NA	-0.0523013	NA	-0.012027	NA
bin1993	8	FLL	-0.00439159	NA	-0.043115	NA	-0.00207522	NA
bin1994	8	FLL	-0.00414663	NA	-0.0480128	NA	-0.0064797	NA
bin1995	8	FLL	0.0354826	NA	0.00155888	NA	0.0464175	NA
bin1996	8	FLL	0.0537191	NA	0.0269073	NA	0.0741895	NA
bin1997	8	FLL	0.0382806	NA	0.00887172	NA	0.0523644	NA
[truncated: 14,671 more rows]

## Sheet: Ex3
Table S5. Additive effects of each bin under three seeding densities. A_score, additive effect, in which positive values indicate that alleles from NIP are in the direction of increasing the trait scores, and negative values indicate that alleles from 9311 are in the direction of increasing the score. NA, NIP and 9311 indicated the additive effect non-significant, positive significant and negativ…
bin	Chr	Trait	LD		MD		HD
			A_score	effect	A_score	effect	A_score	effect
bin1	1	FLL	-0.0485903	NA	-0.0542854	NA	-0.000460619	NA
bin2	1	FLL	-0.0741624	NA	-0.0884381	NA	-0.0281472	NA
bin3	1	FLL	-0.0611712	NA	-0.0645853	NA	-0.0178577	NA
bin4	1	FLL	-0.0611712	NA	-0.0645853	NA	-0.0178577	NA
bin5	1	FLL	-0.0579889	NA	-0.0646132	NA	-0.0137801	NA
bin6	1	FLL	-0.0579889	NA	-0.0646132	NA	-0.0137801	NA
bin7	1	FLL	-0.0610771	NA	-0.0671251	NA	-0.00920376	NA
bin8	1	FLL	-0.0610771	NA	-0.0671251	NA	-0.00920376	NA
bin9	1	FLL	-0.0610771	NA	-0.0671251	NA	-0.00920376	NA
bin10	1	FLL	-0.068132	NA	-0.0705114	NA	-0.0177636	NA
bin11	1	FLL	-0.0484018	NA	-0.0582438	NA	-0.00903717	NA
bin12	1	FLL	-0.0563694	NA	-0.0619369	NA	-0.0173261	NA
bin13	1	FLL	-0.0654041	NA	-0.0736155	NA	-0.0282989	NA
bin14	1	FLL	-0.0707511	NA	-0.0758486	NA	-0.0317079	NA
bin15	1	FLL	-0.0811492	NA	-0.0885268	NA	-0.0658438	NA
bin16	1	FLL	-0.0555355	NA	-0.054852	NA	-0.0353236	NA
bin17	1	FLL	-0.0656209	NA	-0.0499717	NA	-0.0645827	NA
bin18	1	FLL	-0.0451162	NA	-0.037663	NA	-0.0291591	NA
bin19	1	FLL	-0.0547812	NA	-0.0441765	NA	-0.0478046	NA
bin20	1	FLL	-0.0547812	NA	-0.0441765	NA	-0.0478046	NA
bin21	1	FLL	-0.0655137	NA	-0.0577941	NA	-0.0609797	NA
bin22	1	FLL	-0.0738306	NA	-0.0635188	NA	-0.063896	NA
bin23	1	FLL	-0.060481	NA	-0.0535905	NA	-0.0409286	NA
bin24	1	FLL	-0.0524749	NA	-0.0422282	NA	-0.0375048	NA
bin25	1	FLL	-0.019945	NA	-0.0111683	NA	-0.00331169	NA
bin26	1	FLL	-0.0742103	NA	-0.0635989	NA	-0.0716771	NA
bin27	1	FLL	-0.0603774	NA	-0.0685132	NA	-0.0789666	NA
bin28	1	FLL	-0.0658997	NA	-0.0776153	NA	-0.087182	NA
bin29	1	FLL	-0.0537439	NA	-0.0614902	NA	-0.0714291	NA
bin30	1	FLL	-0.0480256	NA	-0.0624743	NA	-0.0702072	NA
bin31	1	FLL	-0.0443213	NA	-0.0603361	NA	-0.064852	NA
bin32	1	FLL	-0.057191	NA	-0.071332	NA	-0.0828884	NA
bin33	1	FLL	-0.0634189	NA	-0.0746384	NA	-0.0834609	NA
bin34	1	FLL	-0.154684	NA	-0.155666	NA	-0.182673	NA
bin35	1	FLL	-0.205009	NA	-0.235903	NA	-0.246993	NA
bin36	1	FLL	-0.226991	NA	-0.259373	9311	-0.271678	NA
bin37	1	FLL	-0.239272	NA	-0.268542	9311	-0.281672	9311
bin38	1	FLL	-0.248515	9311	-0.27097	9311	-0.294774	9311
bin39	1	FLL	-0.258314	9311	-0.289384	9311	-0.310661	9311
bin40	1	FLL	-0.259326	9311	-0.291217	9311	-0.313547	9311
bin41	1	FLL	-0.246254	9311	-0.281978	9311	-0.302932	9311
bin42	1	FLL	-0.256545	9311	-0.291046	9311	-0.312072	9311
bin43	1	FLL	-0.265518	9311	-0.300259	9311	-0.320132	9311
bin44	1	FLL	-0.275103	9311	-0.320968	9311	-0.333149	9311
bin45	1	FLL	-0.265329	9311	-0.306246	9311	-0.319475	9311
bin46	1	FLL	-0.273814	9311	-0.311946	9311	-0.326407	9311
bin47	1	FLL	-0.248846	9311	-0.293316	9311	-0.299241	9311
bin48	1	FLL	-0.232593	NA	-0.272445	9311	-0.28927	9311
bin49	1	FLL	-0.241537	NA	-0.279914	9311	-0.294971	9311
bin50	1	FLL	-0.254472	9311	-0.28542	9311	-0.306742	9311
bin51	1	FLL	-0.238928	NA	-0.261389	9311	-0.259198	NA
bin52	1	FLL	-0.238928	NA	-0.261389	9311	-0.259198	NA
bin53	1	FLL	-0.247134	9311	-0.27206	9311	-0.269482	NA
bin54	1	FLL	-0.237984	NA	-0.259983	9311	-0.258325	NA
bin55	1	FLL	-0.215338	NA	-0.242759	NA	-0.234175	NA
bin56	1	FLL	-0.215338	NA	-0.242759	NA	-0.234175	NA
bin57	1	FLL	-0.219042	NA	-0.246565	NA	-0.239851	NA
bin58	1	FLL	-0.224011	NA	-0.251064	9311	-0.2417	NA
bin59	1	FLL	-0.217791	NA	-0.24897	9311	-0.236676	NA
bin60	1	FLL	-0.226122	NA	-0.258358	9311	-0.248461	NA
bin61	1	FLL	-0.211011	NA	-0.24346	NA	-0.229453	NA
bin62	1	FLL	-0.206709	NA	-0.240056	NA	-0.225475	NA
bin63	1	FLL	-0.184841	NA	-0.214128	NA	-0.201122	NA
bin64	1	FLL	-0.212134	NA	-0.234836	NA	-0.232137	NA
bin65	1	FLL	-0.214617	NA	-0.239638	NA	-0.234367	NA
bin66	1	FLL	-0.190341	NA	-0.219898	NA	-0.217272	NA
bin67	1	FLL	-0.179784	NA	-0.204203	NA	-0.20389	NA
bin68	1	FLL	-0.160717	NA	-0.18378	NA	-0.175045	NA
bin69	1	FLL	-0.149249	NA	-0.177381	NA	-0.161094	NA
bin70	1	FLL	-0.145267	NA	-0.167236	NA	-0.15512	NA
bin71	1	FLL	-0.159588	NA	-0.183886	NA	-0.16612	NA
bin72	1	FLL	-0.064327	NA	-0.0855503	NA	-0.0653136	NA
bin73	1	FLL	-0.0946139	NA	-0.0916647	NA	-0.103327	NA
bin74	1	FLL	-0.112154	NA	-0.108624	NA	-0.120817	NA
bin75	1	FLL	-0.112154	NA	-0.108624	NA	-0.120817	NA
bin76	1	FLL	-0.120623	NA	-0.117758	NA	-0.127613	NA
bin77	1	FLL	-0.13098	NA	-0.131549	NA	-0.13303	NA
bin78	1	FLL	-0.136904	NA	-0.130274	NA	-0.140058	NA
bin79	1	FLL	-0.125099	NA	-0.113229	NA	-0.126547	NA
bin80	1	FLL	-0.144555	NA	-0.123031	NA	-0.150153	NA
bin81	1	FLL	-0.188358	NA	-0.158763	NA	-0.176392	NA
bin82	1	FLL	-0.207862	NA	-0.17654	NA	-0.198049	NA
bin83	1	FLL	-0.183768	NA	-0.146859	NA	-0.165424	NA
bin84	1	FLL	-0.190706	NA	-0.158664	NA	-0.178019	NA
bin85	1	FLL	-0.195216	NA	-0.16871	NA	-0.177788	NA
bin86	1	FLL	-0.204254	NA	-0.196906	NA	-0.198253	NA
bin87	1	FLL	-0.216827	NA	-0.231468	NA	-0.211872	NA
bin88	1	FLL	-0.246809	9311	-0.263073	9311	-0.251637	NA
bin89	1	FLL	-0.239476	9311	-0.252848	9311	-0.235753	NA
bin90	1	FLL	-0.233921	NA	-0.246379	NA	-0.227865	NA
bin91	1	FLL	-0.238496	9311	-0.250456	9311	-0.231421	NA
bin92	1	FLL	-0.240262	9311	-0.25026	9311	-0.234396	NA
bin93	1	FLL	-0.239063	9311	-0.248283	9311	-0.230854	NA
bin94	1	FLL	-0.235457	NA	-0.247771	9311	-0.229345	NA
bin95	1	FLL	-0.232879	NA	-0.245622	NA	-0.225215	NA
bin96	1	FLL	-0.243309	9311	-0.261106	9311	-0.238371	NA
bin97	1	FLL	-0.22874	NA	-0.245248	NA	-0.222357	NA
bin98	1	FLL	-0.22874	NA	-0.245248	NA	-0.222357	NA
bin99	1	FLL	-0.241192	9311	-0.253742	9311	-0.231643	NA
bin100	1	FLL	-0.240049	9311	-0.256027	9311	-0.231167	NA
bin101	1	FLL	-0.247076	9311	-0.262824	9311	-0.241453	NA
bin102	1	FLL	-0.250895	9311	-0.266795	9311	-0.247284	NA
bin103	1	FLL	-0.250895	9311	-0.266795	9311	-0.247284	NA
bin104	1	FLL	-0.250895	9311	-0.266795	9311	-0.247284	NA
bin105	1	FLL	-0.24613	9311	-0.266539	9311	-0.238655	NA
bin106	1	FLL	-0.233394	NA	-0.25726	9311	-0.229436	NA
bin107	1	FLL	-0.244119	9311	-0.262794	9311	-0.23917	NA
bin108	1	FLL	-0.237911	9311	-0.261265	9311	-0.235667	NA
bin109	1	FLL	-0.225104	NA	-0.252477	9311	-0.222536	NA
bin110	1	FLL	-0.167272	NA	-0.179225	NA	-0.156323	NA
bin111	1	FLL	-0.164281	NA	-0.178933	NA	-0.15306	NA
bin112	1	FLL	-0.175883	NA	-0.188707	NA	-0.169168	NA
bin113	1	FLL	-0.172524	NA	-0.186014	NA	-0.162274	NA
bin114	1	FLL	-0.16377	NA	-0.178176	NA	-0.153859	NA
bin115	1	FLL	-0.165782	NA	-0.190821	NA	-0.162463	NA
bin116	1	FLL	-0.232118	NA	-0.259532	9311	-0.230817	NA
bin117	1	FLL	-0.232887	NA	-0.257109	9311	-0.229229	NA
bin118	1	FLL	-0.223403	NA	-0.248001	9311	-0.217116	NA
bin119	1	FLL	-0.22703	NA	-0.254263	9311	-0.222612	NA
bin120	1	FLL	-0.22703	NA	-0.254263	9311	-0.222612	NA
bin121	1	FLL	-0.218896	NA	-0.245372	NA	-0.212891	NA
bin122	1	FLL	-0.208466	NA	-0.24199	NA	-0.210181	NA
bin123	1	FLL	-0.208466	NA	-0.24199	NA	-0.210181	NA
bin124	1	FLL	-0.20522	NA	-0.242254	NA	-0.209402	NA
bin125	1	FLL	-0.203742	NA	-0.240332	NA	-0.206149	NA
bin126	1	FLL	-0.197302	NA	-0.233453	NA	-0.192747	NA
bin127	1	FLL	-0.199092	NA	-0.234716	NA	-0.190484	NA
bin128	1	FLL	-0.202131	NA	-0.248261	9311	-0.202697	NA
bin129	1	FLL	-0.214379	NA	-0.259062	9311	-0.219831	NA
bin130	1	FLL	-0.231473	NA	-0.276656	9311	-0.236866	NA
bin131	1	FLL	-0.231473	NA	-0.276656	9311	-0.236866	NA
bin132	1	FLL	-0.231473	NA	-0.276656	9311	-0.236866	NA
bin133	1	FLL	-0.245897	9311	-0.288881	9311	-0.25116	NA
bin134	1	FLL	-0.238816	9311	-0.281571	9311	-0.24731	NA
bin135	1	FLL	-0.238816	9311	-0.281571	9311	-0.24731	NA
bin136	1	FLL	-0.236178	NA	-0.277274	9311	-0.243045	NA
bin137	1	FLL	-0.240939	9311	-0.280388	9311	-0.245432	NA
bin138	1	FLL	-0.240939	9311	-0.280388	9311	-0.245432	NA
bin139	1	FLL	-0.232834	NA	-0.272059	9311	-0.240042	NA
bin140	1	FLL	-0.204943	NA	-0.238868	NA	-0.20596	NA
bin141	1	FLL	-0.211816	NA	-0.239956	NA	-0.215273	NA
bin142	1	FLL	-0.211816	NA	-0.239956	NA	-0.215273	NA
bin143	1	FLL	-0.22389	NA	-0.252853	9311	-0.251528	NA
bin144	1	FLL	-0.222655	NA	-0.2507	9311	-0.245432	NA
bin145	1	FLL	-0.202811	NA	-0.228252	NA	-0.225101	NA
bin146	1	FLL	-0.219793	NA	-0.229967	NA	-0.238837	NA
bin147	1	FLL	-0.20748	NA	-0.213334	NA	-0.221951	NA
bin148	1	FLL	-0.179464	NA	-0.186196	NA	-0.193351	NA
bin149	1	FLL	-0.164823	NA	-0.170577	NA	-0.179194	NA
bin150	1	FLL	-0.158152	NA	-0.165548	NA	-0.174835	NA
bin151	1	FLL	-0.156674	NA	-0.16434	NA	-0.169938	NA
bin152	1	FLL	-0.151679	NA	-0.160795	NA	-0.15754	NA
bin153	1	FLL	-0.156976	NA	-0.166352	NA	-0.162393	NA
bin154	1	FLL	-0.182224	NA	-0.183551	NA	-0.184342	NA
bin155	1	FLL	-0.19638	NA	-0.192502	NA	-0.20366	NA
bin156	1	FLL	-0.211343	NA	-0.216491	NA	-0.231921	NA
bin157	1	FLL	-0.220927	NA	-0.220406	NA	-0.236345	NA
bin158	1	FLL	-0.220376	NA	-0.221515	NA	-0.238351	NA
bin159	1	FLL	-0.229827	NA	-0.230681	NA	-0.253162	NA
bin160	1	FLL	-0.238397	NA	-0.24488	NA	-0.251145	NA
bin161	1	FLL	-0.257055	9311	-0.267775	9311	-0.267627	NA
bin162	1	FLL	-0.246594	9311	-0.257486	9311	-0.258155	NA
bin163	1	FLL	-0.242625	9311	-0.253418	9311	-0.25247	NA
bin164	1	FLL	-0.242625	9311	-0.253418	9311	-0.25247	NA
bin165	1	FLL	-0.257695	9311	-0.273933	9311	-0.265611	NA
bin166	1	FLL	-0.265598	9311	-0.281491	9311	-0.281263	9311
bin167	1	FLL	-0.268451	9311	-0.28405	9311	-0.285341	9311
bin168	1	FLL	-0.267876	9311	-0.286658	9311	-0.288247	9311
bin169	1	FLL	-0.260962	9311	-0.282556	9311	-0.283033	9311
bin170	1	FLL	-0.263685	9311	-0.28603	9311	-0.287728	9311
bin171	1	FLL	-0.255064	9311	-0.28267	9311	-0.274912	9311
bin172	1	FLL	-0.248561	9311	-0.275705	9311	-0.261473	NA
bin173	1	FLL	-0.212663	NA	-0.237455	NA	-0.217635	NA
bin174	1	FLL	-0.206654	NA	-0.231258	NA	-0.214067	NA
bin175	1	FLL	-0.215295	NA	-0.23728	NA	-0.221573	NA
bin176	1	FLL	-0.222945	NA	-0.226625	NA	-0.21005	NA
bin177	1	FLL	-0.237741	9311	-0.242728	NA	-0.226269	NA
bin178	1	FLL	-0.249818	9311	-0.256701	9311	-0.251382	NA
bin179	1	FLL	-0.252354	9311	-0.263327	9311	-0.260208	NA
bin180	1	FLL	-0.271127	9311	-0.282497	9311	-0.282472	9311
bin181	1	FLL	-0.261082	9311	-0.274648	9311	-0.279331	9311
bin182	1	FLL	-0.253764	9311	-0.270136	9311	-0.273696	9311
bin183	1	FLL	-0.254047	9311	-0.270324	9311	-0.276244	9311
bin184	1	FLL	-0.260086	9311	-0.278345	9311	-0.279358	9311
bin185	1	FLL	-0.263539	9311	-0.282302	9311	-0.284245	9311
bin186	1	FLL	-0.275377	9311	-0.298436	9311	-0.302922	9311
bin187	1	FLL	-0.296613	9311	-0.318873	9311	-0.318454	9311
bin188	1	FLL	-0.325352	9311	-0.342448	9311	-0.35763	9311
bin189	1	FLL	-0.319185	9311	-0.334837	9311	-0.360494	9311
bin190	1	FLL	-0.317846	9311	-0.329976	9311	-0.357607	9311
bin191	1	FLL	-0.32593	9311	-0.335208	9311	-0.364067	9311
bin192	1	FLL	-0.324484	9311	-0.333439	9311	-0.360589	9311
bin193	1	FLL	-0.323872	9311	-0.327999	9311	-0.353169	9311
bin194	1	FLL	-0.332854	9311	-0.34431	9311	-0.358762	9311
bin195	1	FLL	-0.327956	9311	-0.338875	9311	-0.355381	9311
bin196	1	FLL	-0.327956	9311	-0.338875	9311	-0.355381	9311
bin197	1	FLL	-0.327956	9311	-0.338875	9311	-0.355381	9311
bin198	1	FLL	-0.318904	9311	-0.337672	9311	-0.354047	9311
bin199	1	FLL	-0.311842	9311	-0.332311	9311	-0.342313	9311
bin200	1	FLL	-0.316535	9311	-0.333797	9311	-0.344935	9311
bin201	1	FLL	-0.316535	9311	-0.333797	9311	-0.344935	9311
bin202	1	FLL	-0.320215	9311	-0.338668	9311	-0.345417	9311
bin203	1	FLL	-0.324663	9311	-0.337909	9311	-0.346558	9311
bin204	1	FLL	-0.324663	9311	-0.337909	9311	-0.346558	9311
bin205	1	FLL	-0.324663	9311	-0.337909	9311	-0.346558	9311
bin206	1	FLL	-0.329215	9311	-0.339141	9311	-0.344378	9311
bin207	1	FLL	-0.338004	9311	-0.350625	9311	-0.357765	9311
bin208	1	FLL	-0.341995	9311	-0.348364	9311	-0.360889	9311
bin209	1	FLL	-0.341995	9311	-0.348364	9311	-0.360889	9311
bin210	1	FLL	-0.349376	9311	-0.354683	9311	-0.368435	9311
bin211	1	FLL	-0.335537	9311	-0.347998	9311	-0.352336	9311
bin212	1	FLL	-0.329058	9311	-0.34224	9311	-0.344346	9311
bin213	1	FLL	-0.323564	9311	-0.334384	9311	-0.332559	9311
bin214	1	FLL	-0.297876	9311	-0.311205	9311	-0.314023	9311
bin215	1	FLL	-0.297876	9311	-0.311205	9311	-0.314023	9311
bin216	1	FLL	-0.317214	9311	-0.331536	9311	-0.336692	9311
bin217	1	FLL	-0.313427	9311	-0.327588	9311	-0.330938	9311
bin218	1	FLL	-0.313427	9311	-0.327588	9311	-0.330938	9311
bin219	1	FLL	-0.313528	9311	-0.326528	9311	-0.333479	9311
bin220	1	FLL	-0.301646	9311	-0.311865	9311	-0.329291	9311
bin221	1	FLL	-0.301646	9311	-0.311865	9311	-0.329291	9311
bin222	1	FLL	-0.301646	9311	-0.311865	9311	-0.329291	9311
bin223	1	FLL	-0.302494	9311	-0.312619	9311	-0.321846	9311
bin224	1	FLL	-0.302494	9311	-0.312619	9311	-0.321846	9311
bin225	1	FLL	-0.27274	9311	-0.291039	9311	-0.291893	9311
bin226	1	FLL	-0.26341	9311	-0.277924	9311	-0.272491	NA
bin227	1	FLL	-0.270292	9311	-0.285296	9311	-0.286338	9311
bin228	1	FLL	-0.28264	9311	-0.298539	9311	-0.30059	9311
bin229	1	FLL	-0.28399	9311	-0.298436	9311	-0.300083	9311
bin230	1	FLL	-0.272705	9311	-0.29024	9311	-0.291144	9311
bin231	1	FLL	-0.284274	9311	-0.304683	9311	-0.298663	9311
bin232	1	FLL	-0.273839	9311	-0.289201	9311	-0.285474	9311
bin233	1	FLL	-0.281413	9311	-0.294859	9311	-0.292475	9311
bin234	1	FLL	-0.266903	9311	-0.279364	9311	-0.279371	9311
bin235	1	FLL	-0.228669	NA	-0.237699	NA	-0.232649	NA
bin236	1	FLL	-0.230703	NA	-0.240227	NA	-0.236478	NA
bin237	1	FLL	-0.230703	NA	-0.240227	NA	-0.236478	NA
bin238	1	FLL	-0.226555	NA	-0.239548	NA	-0.236228	NA
bin239	1	FLL	-0.226149	NA	-0.239937	NA	-0.23726	NA
bin240	1	FLL	-0.226149	NA	-0.239937	NA	-0.23726	NA
bin241	1	FLL	-0.238146	NA	-0.254178	9311	-0.253994	NA
bin242	1	FLL	-0.256584	9311	-0.275708	9311	-0.276772	9311
bin243	1	FLL	-0.243594	9311	-0.261485	9311	-0.264161	NA
bin244	1	FLL	-0.246411	9311	-0.263014	9311	-0.268054	NA
bin245	1	FLL	-0.250998	9311	-0.266881	9311	-0.271059	NA
bin246	1	FLL	-0.255282	9311	-0.272117	9311	-0.274772	9311
bin247	1	FLL	-0.267388	9311	-0.288372	9311	-0.288918	9311
bin248	1	FLL	-0.274069	9311	-0.297534	9311	-0.29388	9311
bin249	1	FLL	-0.282417	9311	-0.306868	9311	-0.304001	9311
bin250	1	FLL	-0.266445	9311	-0.293913	9311	-0.292228	9311
bin251	1	FLL	-0.259287	9311	-0.288593	9311	-0.278408	9311
bin252	1	FLL	-0.258341	9311	-0.287689	9311	-0.282072	9311
bin253	1	FLL	-0.248987	9311	-0.279692	9311	-0.273144	NA
bin254	1	FLL	-0.239271	NA	-0.275473	9311	-0.264669	NA
bin255	1	FLL	-0.221447	NA	-0.259553	9311	-0.241679	NA
bin256	1	FLL	-0.177043	NA	-0.209375	NA	-0.193833	NA
bin257	1	FLL	-0.17426	NA	-0.204329	NA	-0.18661	NA
bin258	1	FLL	-0.17426	NA	-0.204329	NA	-0.18661	NA
bin259	1	FLL	-0.168413	NA	-0.195846	NA	-0.180935	NA
bin260	1	FLL	-0.18794	NA	-0.212184	NA	-0.198252	NA
bin261	1	FLL	-0.204808	NA	-0.230892	NA	-0.226117	NA
bin262	1	FLL	-0.213792	NA	-0.236435	NA	-0.236411	NA
bin263	1	FLL	-0.216701	NA	-0.239052	NA	-0.240546	NA
bin264	1	FLL	-0.237394	9311	-0.255138	9311	-0.256084	NA
bin265	1	FLL	-0.237394	9311	-0.255138	9311	-0.256084	NA
bin266	1	FLL	-0.231854	NA	-0.238236	NA	-0.235239	NA
bin267	1	FLL	-0.233174	NA	-0.237481	NA	-0.234326	NA
bin268	1	FLL	-0.233615	NA	-0.237823	NA	-0.236657	NA
bin269	1	FLL	-0.237093	NA	-0.238951	NA	-0.237127	NA
bin270	1	FLL	-0.214287	NA	-0.21783	NA	-0.215846	NA
bin271	1	FLL	-0.23895	9311	-0.242772	NA	-0.244343	NA
bin272	1	FLL	-0.244061	9311	-0.250343	9311	-0.247656	NA
bin273	1	FLL	-0.254503	9311	-0.257663	9311	-0.25572	NA
bin274	1	FLL	-0.264789	9311	-0.261512	9311	-0.269899	NA
bin275	1	FLL	-0.262926	9311	-0.257361	9311	-0.271752	NA
bin276	1	FLL	-0.262926	9311	-0.257361	9311	-0.271752	NA
bin277	1	FLL	-0.255815	9311	-0.246457	NA	-0.259995	NA
bin278	1	FLL	-0.255815	9311	-0.246457	NA	-0.259995	NA
bin279	1	FLL	-0.277283	9311	-0.274385	9311	-0.292425	9311
bin280	1	FLL	-0.276521	9311	-0.273728	9311	-0.28974	9311
bin281	1	FLL	-0.263305	9311	-0.258404	9311	-0.28057	9311
bin282	1	FLL	-0.266935	9311	-0.26143	9311	-0.276674	9311
bin283	1	FLL	-0.266935	9311	-0.26143	9311	-0.276674	9311
bin284	1	FLL	-0.265875	9311	-0.257679	9311	-0.279273	9311
bin285	1	FLL	-0.249866	9311	-0.245336	NA	-0.244546	NA
bin286	1	FLL	-0.254532	9311	-0.24921	9311	-0.248048	NA
bin287	1	FLL	-0.249011	9311	-0.24657	NA	-0.24755	NA
bin288	1	FLL	-0.231681	NA	-0.227594	NA	-0.227412	NA
bin289	1	FLL	-0.234377	NA	-0.227923	NA	-0.230404	NA
bin290	1	FLL	-0.224264	NA	-0.217931	NA	-0.22106	NA
bin291	1	FLL	-0.21236	NA	-0.204143	NA	-0.21128	NA
bin292	1	FLL	-0.188016	NA	-0.177151	NA	-0.18336	NA
bin293	1	FLL	-0.173148	NA	-0.159073	NA	-0.165261	NA
bin294	1	FLL	-0.162302	NA	-0.14523	NA	-0.158604	NA
bin295	1	FLL	-0.162302	NA	-0.14523	NA	-0.158604	NA
bin296	1	FLL	-0.162302	NA	-0.14523	NA	-0.158604	NA
bin297	1	FLL	-0.147175	NA	-0.131992	NA	-0.143472	NA
bin298	1	FLL	-0.121578	NA	-0.110355	NA	-0.110386	NA
bin299	1	FLL	-0.127709	NA	-0.115383	NA	-0.118601	NA
bin300	1	FLL	-0.122963	NA	-0.112291	NA	-0.116357	NA
bin301	1	FLL	-0.111628	NA	-0.099787	NA	-0.111036	NA
bin302	1	FLL	-0.102288	NA	-0.0950768	NA	-0.102961	NA
bin303	1	FLL	-0.113293	NA	-0.105922	NA	-0.113143	NA
bin304	1	FLL	-0.110312	NA	-0.110187	NA	-0.114737	NA
bin305	1	FLL	-0.110312	NA	-0.110187	NA	-0.114737	NA
bin306	1	FLL	-0.118884	NA	-0.126428	NA	-0.136315	NA
bin307	1	FLL	-0.119962	NA	-0.127981	NA	-0.13923	NA
bin308	1	FLL	-0.130377	NA	-0.140509	NA	-0.152985	NA
bin309	1	FLL	-0.130377	NA	-0.140509	NA	-0.152985	NA
bin310	1	FLL	-0.122094	NA	-0.133365	NA	-0.147601	NA
bin311	1	FLL	-0.0666787	NA	-0.0942829	NA	-0.0939976	NA
bin312	1	FLL	-0.078255	NA	-0.0988933	NA	-0.101918	NA
bin313	1	FLL	-0.0828521	NA	-0.10088	NA	-0.106901	NA
bin314	1	FLL	-0.0852837	NA	-0.100467	NA	-0.107268	NA
bin315	1	FLL	-0.0852837	NA	-0.100467	NA	-0.107268	NA
bin316	1	FLL	-0.0865528	NA	-0.10456	NA	-0.10442	NA
bin317	1	FLL	-0.0813717	NA	-0.10552	NA	-0.092656	NA
bin318	1	FLL	-0.0884645	NA	-0.115748	NA	-0.104445	NA
bin319	1	FLL	-0.0884645	NA	-0.115748	NA	-0.104445	NA
bin320	1	FLL	-0.0917844	NA	-0.119872	NA	-0.105249	NA
bin321	1	FLL	-0.0696553	NA	-0.0982906	NA	-0.0823932	NA
bin322	1	FLL	-0.0696553	NA	-0.0982906	NA	-0.0823932	NA
bin323	1	FLL	-0.0818752	NA	-0.109799	NA	-0.0919146	NA
bin324	1	FLL	-0.085353	NA	-0.117163	NA	-0.0976426	NA
bin325	1	FLL	-0.0721581	NA	-0.0981382	NA	-0.0756512	NA
bin326	1	FLL	-0.0570913	NA	-0.0818826	NA	-0.071729	NA
bin327	1	FLL	-0.0570913	NA	-0.0818826	NA	-0.071729	NA
bin328	1	FLL	-0.0578958	NA	-0.0864276	NA	-0.0695108	NA
bin329	1	FLL	-0.0678694	NA	-0.0956413	NA	-0.078419	NA
bin330	1	FLL	-0.0661459	NA	-0.10249	NA	-0.0792078	NA
bin331	1	FLL	-0.0618244	NA	-0.100281	NA	-0.064479	NA
bin332	1	FLL	-0.0826171	NA	-0.121202	NA	-0.089267	NA
bin333	1	FLL	-0.0794597	NA	-0.119678	NA	-0.0890493	NA
bin334	1	FLL	-0.0768614	NA	-0.114434	NA	-0.0831718	NA
bin335	1	FLL	-0.072955	NA	-0.112917	NA	-0.0785694	NA
bin336	1	FLL	-0.105102	NA	-0.136135	NA	-0.126616	NA
bin337	1	FLL	-0.139822	NA	-0.175829	NA	-0.167836	NA
bin338	1	FLL	-0.133379	NA	-0.169914	NA	-0.161268	NA
bin339	1	FLL	-0.121671	NA	-0.153954	NA	-0.147562	NA
bin340	1	FLL	-0.121671	NA	-0.153954	NA	-0.147562	NA
bin341	1	FLL	-0.121197	NA	-0.153088	NA	-0.144272	NA
bin342	1	FLL	-0.127641	NA	-0.156632	NA	-0.156122	NA
bin343	1	FLL	-0.134081	NA	-0.163425	NA	-0.169879	NA
bin344	1	FLL	-0.112488	NA	-0.133851	NA	-0.145444	NA
bin345	2	FLL	-0.17607	NA	-0.200299	NA	-0.151629	NA
bin346	2	FLL	-0.155769	NA	-0.180127	NA	-0.128567	NA
bin347	2	FLL	-0.167878	NA	-0.19303	NA	-0.165642	NA
bin348	2	FLL	-0.167004	NA	-0.192177	NA	-0.162836	NA
bin349	2	FLL	-0.174056	NA	-0.203679	NA	-0.175278	NA
bin350	2	FLL	-0.174056	NA	-0.203679	NA	-0.175278	NA
bin351	2	FLL	-0.163377	NA	-0.190595	NA	-0.167389	NA
bin352	2	FLL	-0.152193	NA	-0.177732	NA	-0.154702	NA
bin353	2	FLL	-0.138434	NA	-0.169214	NA	-0.151317	NA
bin354	2	FLL	-0.147449	NA	-0.182767	NA	-0.161963	NA
bin355	2	FLL	-0.15164	NA	-0.189056	NA	-0.167678	NA
bin356	2	FLL	-0.145123	NA	-0.182725	NA	-0.165997	NA
bin357	2	FLL	-0.144356	NA	-0.184836	NA	-0.168779	NA
bin358	2	FLL	-0.139943	NA	-0.176202	NA	-0.15957	NA
bin359	2	FLL	-0.15101	NA	-0.188996	NA	-0.167035	NA
bin360	2	FLL	-0.146301	NA	-0.182194	NA	-0.160558	NA
bin361	2	FLL	-0.141355	NA	-0.184311	NA	-0.160234	NA
bin362	2	FLL	-0.137977	NA	-0.185027	NA	-0.163646	NA
bin363	2	FLL	-0.132835	NA	-0.179989	NA	-0.156548	NA
bin364	2	FLL	-0.122681	NA	-0.173532	NA	-0.14664	NA
bin365	2	FLL	-0.124112	NA	-0.175343	NA	-0.149816	NA
bin366	2	FLL	-0.129198	NA	-0.177623	NA	-0.152244	NA
bin367	2	FLL	-0.155456	NA	-0.191419	NA	-0.173615	NA
bin368	2	FLL	-0.17606	NA	-0.205851	NA	-0.189555	NA
bin369	2	FLL	-0.180224	NA	-0.205488	NA	-0.197554	NA
bin370	2	FLL	-0.180224	NA	-0.205488	NA	-0.197554	NA
bin371	2	FLL	-0.192307	NA	-0.218409	NA	-0.212154	NA
bin372	2	FLL	-0.192307	NA	-0.218409	NA	-0.212154	NA
bin373	2	FLL	-0.200022	NA	-0.224151	NA	-0.225849	NA
bin374	2	FLL	-0.190409	NA	-0.21492	NA	-0.21848	NA
bin375	2	FLL	-0.173832	NA	-0.193268	NA	-0.199716	NA
bin376	2	FLL	-0.166001	NA	-0.184118	NA	-0.193928	NA
bin377	2	FLL	-0.176088	NA	-0.197498	NA	-0.206578	NA
bin378	2	FLL	-0.172108	NA	-0.197365	NA	-0.216194	NA
bin379	2	FLL	-0.158394	NA	-0.186747	NA	-0.206493	NA
bin380	2	FLL	-0.164311	NA	-0.188532	NA	-0.218139	NA
bin381	2	FLL	-0.182897	NA	-0.208159	NA	-0.248997	NA
bin382	2	FLL	-0.194821	NA	-0.219155	NA	-0.254255	NA
bin383	2	FLL	-0.206197	NA	-0.237368	NA	-0.269041	NA
bin384	2	FLL	-0.210142	NA	-0.249013	9311	-0.277399	9311
bin385	2	FLL	-0.203215	NA	-0.239738	NA	-0.276179	9311
bin386	2	FLL	-0.20825	NA	-0.243183	NA	-0.278857	9311
bin387	2	FLL	-0.210539	NA	-0.247062	9311	-0.282752	9311
bin388	2	FLL	-0.210539	NA	-0.247062	9311	-0.282752	9311
bin389	2	FLL	-0.227361	NA	-0.265238	9311	-0.304656	9311
bin390	2	FLL	-0.22425	NA	-0.265349	9311	-0.300731	9311
bin391	2	FLL	-0.240746	9311	-0.290624	9311	-0.322062	9311
bin392	2	FLL	-0.241122	9311	-0.292127	9311	-0.320841	9311
bin393	2	FLL	-0.234577	NA	-0.27927	9311	-0.313175	9311
bin394	2	FLL	-0.264976	9311	-0.303115	9311	-0.344508	9311
bin395	2	FLL	-0.267383	9311	-0.304226	9311	-0.347967	9311
bin396	2	FLL	-0.253479	9311	-0.289382	9311	-0.330868	9311
bin397	2	FLL	-0.252915	9311	-0.289101	9311	-0.33115	9311
bin398	2	FLL	-0.252915	9311	-0.289101	9311	-0.33115	9311
bin399	2	FLL	-0.253014	9311	-0.289811	9311	-0.332496	9311
bin400	2	FLL	-0.242912	9311	-0.281365	9311	-0.321256	9311
bin401	2	FLL	-0.238311	9311	-0.281234	9311	-0.312704	9311
bin402	2	FLL	-0.237246	NA	-0.283319	9311	-0.313923	9311
bin403	2	FLL	-0.250617	9311	-0.296831	9311	-0.328083	9311
bin404	2	FLL	-0.241213	9311	-0.285989	9311	-0.323238	9311
bin405	2	FLL	-0.238685	9311	-0.282208	9311	-0.321289	9311
bin406	2	FLL	-0.228946	NA	-0.270419	9311	-0.312103	9311
bin407	2	FLL	-0.233033	NA	-0.275673	9311	-0.312986	9311
bin408	2	FLL	-0.248736	9311	-0.294479	9311	-0.324414	9311
bin409	2	FLL	-0.261934	9311	-0.306951	9311	-0.335284	9311
bin410	2	FLL	-0.261934	9311	-0.306951	9311	-0.335284	9311
bin411	2	FLL	-0.266714	9311	-0.305781	9311	-0.34697	9311
bin412	2	FLL	-0.265421	9311	-0.301326	9311	-0.318706	9311
bin413	2	FLL	-0.261266	9311	-0.289853	9311	-0.30491	9311
bin414	2	FLL	-0.261266	9311	-0.289853	9311	-0.30491	9311
bin415	2	FLL	-0.261266	9311	-0.289853	9311	-0.30491	9311
bin416	2	FLL	-0.261266	9311	-0.289853	9311	-0.30491	9311
bin417	2	FLL	-0.256113	9311	-0.286043	9311	-0.292838	9311
bin418	2	FLL	-0.246877	9311	-0.273885	9311	-0.282094	9311
bin419	2	FLL	-0.271324	9311	-0.294234	9311	-0.3179	9311
bin420	2	FLL	-0.267922	9311	-0.290454	9311	-0.3076	9311
bin421	2	FLL	-0.267922	9311	-0.290454	9311	-0.3076	9311
bin422	2	FLL	-0.267922	9311	-0.290454	9311	-0.3076	9311
bin423	2	FLL	-0.260807	9311	-0.287277	9311	-0.301551	9311
bin424	2	FLL	-0.263858	9311	-0.292061	9311	-0.305048	9311
bin425	2	FLL	-0.207414	NA	-0.224515	NA	-0.22705	NA
bin426	2	FLL	-0.207414	NA	-0.224515	NA	-0.22705	NA
bin427	2	FLL	-0.203994	NA	-0.218373	NA	-0.224603	NA
bin428	2	FLL	-0.191661	NA	-0.20739	NA	-0.207431	NA
bin429	2	FLL	-0.158626	NA	-0.182075	NA	-0.172951	NA
bin430	2	FLL	-0.143847	NA	-0.163176	NA	-0.16027	NA
bin431	2	FLL	-0.122363	NA	-0.141437	NA	-0.129951	NA
bin432	2	FLL	-0.138412	NA	-0.156971	NA	-0.153416	NA
bin433	2	FLL	-0.134756	NA	-0.154723	NA	-0.150176	NA
bin434	2	FLL	-0.136757	NA	-0.155678	NA	-0.148681	NA
bin435	2	FLL	-0.158281	NA	-0.174549	NA	-0.175071	NA
bin436	2	FLL	-0.176075	NA	-0.18143	NA	-0.175922	NA
bin437	2	FLL	-0.176191	NA	-0.1819	NA	-0.169751	NA
bin438	2	FLL	-0.171638	NA	-0.17697	NA	-0.164818	NA
bin439	2	FLL	-0.16703	NA	-0.178572	NA	-0.161053	NA
bin440	2	FLL	-0.16703	NA	-0.178572	NA	-0.161053	NA
bin441	2	FLL	-0.179942	NA	-0.189132	NA	-0.17678	NA
bin442	2	FLL	-0.179942	NA	-0.189132	NA	-0.17678	NA
bin443	2	FLL	-0.177377	NA	-0.189389	NA	-0.175445	NA
bin444	2	FLL	-0.175215	NA	-0.18855	NA	-0.172256	NA
bin445	2	FLL	-0.18248	NA	-0.199378	NA	-0.178566	NA
bin446	2	FLL	-0.154702	NA	-0.168799	NA	-0.142042	NA
bin447	2	FLL	-0.151027	NA	-0.166756	NA	-0.136274	NA
bin448	2	FLL	-0.142757	NA	-0.162715	NA	-0.1316	NA
bin449	2	FLL	-0.14784	NA	-0.168037	NA	-0.140735	NA
bin450	2	FLL	-0.168067	NA	-0.189095	NA	-0.155591	NA
bin451	2	FLL	-0.177944	NA	-0.200037	NA	-0.160445	NA
bin452	2	FLL	-0.167012	NA	-0.195573	NA	-0.146999	NA
bin453	2	FLL	-0.167464	NA	-0.195711	NA	-0.150583	NA
bin454	2	FLL	-0.152812	NA	-0.180093	NA	-0.136328	NA
bin455	2	FLL	-0.151733	NA	-0.172605	NA	-0.134516	NA
bin456	2	FLL	-0.160585	NA	-0.184713	NA	-0.147068	NA
bin457	2	FLL	-0.146761	NA	-0.170239	NA	-0.138053	NA
bin458	2	FLL	-0.143231	NA	-0.170953	NA	-0.140547	NA
bin459	2	FLL	-0.143205	NA	-0.171133	NA	-0.139398	NA
bin460	2	FLL	-0.133025	NA	-0.162013	NA	-0.125077	NA
bin461	2	FLL	-0.125016	NA	-0.153279	NA	-0.115464	NA
bin462	2	FLL	-0.128967	NA	-0.156451	NA	-0.121961	NA
bin463	2	FLL	-0.138621	NA	-0.157776	NA	-0.128303	NA
bin464	2	FLL	-0.13312	NA	-0.150406	NA	-0.127439	NA
bin465	2	FLL	-0.128413	NA	-0.155449	NA	-0.127071	NA
bin466	2	FLL	-0.132755	NA	-0.16266	NA	-0.129513	NA
bin467	2	FLL	-0.132755	NA	-0.16266	NA	-0.129513	NA
bin468	2	FLL	-0.143864	NA	-0.169532	NA	-0.146648	NA
bin469	2	FLL	-0.131716	NA	-0.160073	NA	-0.135092	NA
bin470	2	FLL	-0.142921	NA	-0.175302	NA	-0.148262	NA
bin471	2	FLL	-0.140188	NA	-0.174737	NA	-0.145718	NA
bin472	2	FLL	-0.133226	NA	-0.16432	NA	-0.1316	NA
bin473	2	FLL	-0.118788	NA	-0.150637	NA	-0.111123	NA
bin474	2	FLL	-0.131988	NA	-0.165029	NA	-0.125737	NA
bin475	2	FLL	-0.125768	NA	-0.159469	NA	-0.11782	NA
bin476	2	FLL	-0.14876	NA	-0.182054	NA	-0.137233	NA
bin477	2	FLL	-0.203271	NA	-0.230634	NA	-0.190709	NA
bin478	2	FLL	-0.208136	NA	-0.233882	NA	-0.193223	NA
bin479	2	FLL	-0.189205	NA	-0.221376	NA	-0.182673	NA
bin480	2	FLL	-0.170763	NA	-0.201229	NA	-0.162616	NA
bin481	2	FLL	-0.170763	NA	-0.201229	NA	-0.162616	NA
bin482	2	FLL	-0.168612	NA	-0.197536	NA	-0.162174	NA
bin483	2	FLL	-0.162336	NA	-0.183031	NA	-0.147697	NA
bin484	2	FLL	-0.149136	NA	-0.166708	NA	-0.129984	NA
bin485	2	FLL	-0.158296	NA	-0.166092	NA	-0.13829	NA
bin486	2	FLL	-0.151402	NA	-0.158943	NA	-0.13943	NA
bin487	2	FLL	-0.157323	NA	-0.167309	NA	-0.14883	NA
bin488	2	FLL	-0.156188	NA	-0.161155	NA	-0.138812	NA
bin489	2	FLL	-0.166629	NA	-0.182915	NA	-0.15502	NA
bin490	2	FLL	-0.160078	NA	-0.173998	NA	-0.154345	NA
bin491	2	FLL	-0.15522	NA	-0.165935	NA	-0.151527	NA
bin492	2	FLL	-0.152371	NA	-0.160076	NA	-0.152015	NA
bin493	2	FLL	-0.134797	NA	-0.143144	NA	-0.129367	NA
bin494	2	FLL	-0.120658	NA	-0.123973	NA	-0.112347	NA
bin495	2	FLL	-0.125829	NA	-0.127696	NA	-0.116529	NA
bin496	2	FLL	-0.145136	NA	-0.140078	NA	-0.134668	NA
bin497	2	FLL	-0.13151	NA	-0.119737	NA	-0.122709	NA
bin498	2	FLL	-0.138579	NA	-0.136448	NA	-0.135231	NA
bin499	2	FLL	-0.127024	NA	-0.127227	NA	-0.126812	NA
bin500	2	FLL	-0.117435	NA	-0.119041	NA	-0.112443	NA
bin501	2	FLL	-0.144701	NA	-0.15009	NA	-0.147008	NA
bin502	2	FLL	-0.128389	NA	-0.132342	NA	-0.125537	NA
bin503	2	FLL	-0.125452	NA	-0.132231	NA	-0.123845	NA
bin504	2	FLL	-0.115685	NA	-0.127632	NA	-0.113102	NA
bin505	2	FLL	-0.105624	NA	-0.117114	NA	-0.0985406	NA
bin506	2	FLL	-0.0956652	NA	-0.107687	NA	-0.0902142	NA
bin507	2	FLL	-0.0916628	NA	-0.10443	NA	-0.0878178	NA
bin508	2	FLL	-0.09063	NA	-0.102552	NA	-0.0848131	NA
bin509	2	FLL	-0.103306	NA	-0.107341	NA	-0.0917616	NA
bin510	2	FLL	-0.114727	NA	-0.115105	NA	-0.106553	NA
bin511	2	FLL	-0.111718	NA	-0.114057	NA	-0.107413	NA
bin512	2	FLL	-0.111718	NA	-0.114057	NA	-0.107413	NA
bin513	2	FLL	-0.110912	NA	-0.110064	NA	-0.108288	NA
bin514	2	FLL	-0.10578	NA	-0.101443	NA	-0.0970673	NA
bin515	2	FLL	-0.0990097	NA	-0.0956041	NA	-0.0907718	NA
bin516	2	FLL	-0.0963871	NA	-0.0954187	NA	-0.0898463	NA
bin517	2	FLL	-0.118821	NA	-0.11182	NA	-0.121322	NA
bin518	2	FLL	-0.147911	NA	-0.142157	NA	-0.147825	NA
bin519	2	FLL	-0.161186	NA	-0.158371	NA	-0.159487	NA
bin520	2	FLL	-0.151277	NA	-0.144555	NA	-0.148255	NA
bin521	2	FLL	-0.151277	NA	-0.144555	NA	-0.148255	NA
bin522	2	FLL	-0.163153	NA	-0.159661	NA	-0.158991	NA
bin523	2	FLL	-0.164979	NA	-0.162543	NA	-0.160056	NA
bin524	2	FLL	-0.159445	NA	-0.166317	NA	-0.163757	NA
bin525	2	FLL	-0.159445	NA	-0.166317	NA	-0.163757	NA
bin526	2	FLL	-0.172273	NA	-0.176762	NA	-0.179417	NA
bin527	2	FLL	-0.168677	NA	-0.176386	NA	-0.174943	NA
bin528	2	FLL	-0.171995	NA	-0.181886	NA	-0.178356	NA
bin529	2	FLL	-0.171995	NA	-0.181886	NA	-0.178356	NA
bin530	2	FLL	-0.171995	NA	-0.181886	NA	-0.178356	NA
bin531	2	FLL	-0.192101	NA	-0.207637	NA	-0.206696	NA
bin532	2	FLL	-0.183184	NA	-0.198858	NA	-0.19201	NA
bin533	2	FLL	-0.196641	NA	-0.219772	NA	-0.210364	NA
bin534	2	FLL	-0.189583	NA	-0.212398	NA	-0.207904	NA
bin535	2	FLL	-0.197872	NA	-0.218825	NA	-0.215664	NA
bin536	2	FLL	-0.183689	NA	-0.203896	NA	-0.199935	NA
bin537	2	FLL	-0.19047	NA	-0.207462	NA	-0.20263	NA
bin538	2	FLL	-0.191126	NA	-0.206344	NA	-0.201913	NA
bin539	2	FLL	-0.210685	NA	-0.221861	NA	-0.22121	NA
bin540	2	FLL	-0.210685	NA	-0.221861	NA	-0.22121	NA
bin541	2	FLL	-0.214475	NA	-0.224891	NA	-0.223378	NA
bin542	2	FLL	-0.212874	NA	-0.216418	NA	-0.218294	NA
bin543	2	FLL	-0.225326	NA	-0.230847	NA	-0.231721	NA
bin544	2	FLL	-0.225326	NA	-0.230847	NA	-0.231721	NA
bin545	2	FLL	-0.208785	NA	-0.212702	NA	-0.21799	NA
bin546	2	FLL	-0.205931	NA	-0.204177	NA	-0.218299	NA
bin547	2	FLL	-0.205931	NA	-0.204177	NA	-0.218299	NA
bin548	2	FLL	-0.19862	NA	-0.196875	NA	-0.209451	NA
bin549	2	FLL	-0.190893	NA	-0.189345	NA	-0.198496	NA
bin550	2	FLL	-0.187737	NA	-0.186479	NA	-0.194098	NA
bin551	2	FLL	-0.193438	NA	-0.191796	NA	-0.1968	NA
bin552	2	FLL	-0.189939	NA	-0.196404	NA	-0.204544	NA
bin553	2	FLL	-0.196103	NA	-0.210036	NA	-0.22085	NA
bin554	2	FLL	-0.205785	NA	-0.221578	NA	-0.254385	NA
bin555	2	FLL	-0.203334	NA	-0.220541	NA	-0.250992	NA
bin556	2	FLL	-0.213063	NA	-0.235248	NA	-0.263391	NA
bin557	2	FLL	-0.217754	NA	-0.233736	NA	-0.267297	NA
bin558	2	FLL	-0.222444	NA	-0.242815	NA	-0.270919	NA
bin559	2	FLL	-0.207534	NA	-0.226592	NA	-0.254582	NA
bin560	2	FLL	-0.209846	NA	-0.227596	NA	-0.257917	NA
bin561	2	FLL	-0.202745	NA	-0.226217	NA	-0.248385	NA
bin562	2	FLL	-0.192381	NA	-0.217455	NA	-0.23679	NA
bin563	2	FLL	-0.216087	NA	-0.229162	NA	-0.246596	NA
bin564	2	FLL	-0.216087	NA	-0.229162	NA	-0.246596	NA
bin565	2	FLL	-0.218046	NA	-0.23339	NA	-0.24828	NA
bin566	2	FLL	-0.259554	9311	-0.281899	9311	-0.28632	9311
bin567	2	FLL	-0.259554	9311	-0.281899	9311	-0.28632	9311
bin568	2	FLL	-0.27054	9311	-0.2865	9311	-0.295146	9311
bin569	2	FLL	-0.277197	9311	-0.282353	9311	-0.300972	9311
bin570	2	FLL	-0.271778	9311	-0.272697	9311	-0.294466	9311
bin571	2	FLL	-0.269184	9311	-0.272166	9311	-0.295942	9311
bin572	2	FLL	-0.252786	9311	-0.266328	9311	-0.281451	9311
bin573	2	FLL	-0.25523	9311	-0.277319	9311	-0.294224	9311
bin574	2	FLL	-0.265525	9311	-0.290296	9311	-0.296644	9311
bin575	2	FLL	-0.264501	9311	-0.290285	9311	-0.294346	9311
bin576	2	FLL	-0.246594	9311	-0.268796	9311	-0.269465	NA
bin577	2	FLL	-0.254205	9311	-0.26867	9311	-0.269417	NA
bin578	2	FLL	-0.250144	9311	-0.265856	9311	-0.263428	NA
bin579	2	FLL	-0.268016	9311	-0.284595	9311	-0.279723	9311
bin580	2	FLL	-0.257312	9311	-0.271072	9311	-0.273117	NA
bin581	2	FLL	-0.263102	9311	-0.275051	9311	-0.276793	9311
bin582	2	FLL	-0.263102	9311	-0.275051	9311	-0.276793	9311
bin583	2	FLL	-0.258448	9311	-0.270197	9311	-0.270128	NA
bin584	2	FLL	-0.249462	9311	-0.256603	9311	-0.251745	NA
bin585	2	FLL	-0.243682	9311	-0.243718	NA	-0.240747	NA
bin586	2	FLL	-0.238249	9311	-0.234228	NA	-0.235875	NA
bin587	2	FLL	-0.238249	9311	-0.234228	NA	-0.235875	NA
bin588	2	FLL	-0.246428	9311	-0.246931	9311	-0.24928	NA
bin589	2	FLL	-0.256257	9311	-0.257611	9311	-0.26074	NA
bin590	2	FLL	-0.259767	9311	-0.265695	9311	-0.268966	NA
bin591	2	FLL	-0.251272	9311	-0.259887	9311	-0.262705	NA
bin592	2	FLL	-0.250069	9311	-0.256398	9311	-0.26183	NA
bin593	2	FLL	-0.238225	NA	-0.243701	NA	-0.225305	NA
bin594	2	FLL	-0.2352	NA	-0.239035	NA	-0.220676	NA
bin595	2	FLL	-0.223815	NA	-0.232143	NA	-0.210086	NA
bin596	2	FLL	-0.207573	NA	-0.209297	NA	-0.186334	NA
bin597	2	FLL	-0.22066	NA	-0.220742	NA	-0.196129	NA
bin598	2	FLL	-0.227546	NA	-0.232156	NA	-0.208469	NA
bin599	2	FLL	-0.227142	NA	-0.233376	NA	-0.2107	NA
bin600	2	FLL	-0.227142	NA	-0.233376	NA	-0.2107	NA
bin601	2	FLL	-0.195412	NA	-0.206217	NA	-0.168402	NA
bin602	2	FLL	-0.190185	NA	-0.19966	NA	-0.168208	NA
bin603	2	FLL	-0.184724	NA	-0.196647	NA	-0.168208	NA
bin604	2	FLL	-0.212694	NA	-0.225079	NA	-0.200599	NA
bin605	2	FLL	-0.217635	NA	-0.230962	NA	-0.208082	NA
bin606	2	FLL	-0.228571	NA	-0.244715	NA	-0.214973	NA
bin607	2	FLL	-0.230983	NA	-0.248727	9311	-0.218985	NA
bin608	2	FLL	-0.236449	NA	-0.255611	9311	-0.226522	NA
bin609	2	FLL	-0.236449	NA	-0.255611	9311	-0.226522	NA
bin610	2	FLL	-0.222184	NA	-0.235998	NA	-0.210372	NA
bin611	2	FLL	-0.205596	NA	-0.219316	NA	-0.194161	NA
bin612	2	FLL	-0.204471	NA	-0.219712	NA	-0.193881	NA
bin613	2	FLL	-0.207348	NA	-0.224683	NA	-0.194485	NA
bin614	2	FLL	-0.190516	NA	-0.196885	NA	-0.17305	NA
bin615	2	FLL	-0.176568	NA	-0.189062	NA	-0.165227	NA
bin616	2	FLL	-0.142555	NA	-0.152963	NA	-0.144848	NA
bin617	2	FLL	-0.133511	NA	-0.138635	NA	-0.149954	NA
bin618	2	FLL	-0.133214	NA	-0.137593	NA	-0.148731	NA
bin619	2	FLL	-0.142506	NA	-0.145563	NA	-0.156713	NA
bin620	2	FLL	-0.143711	NA	-0.146181	NA	-0.153789	NA
bin621	2	FLL	-0.15487	NA	-0.161994	NA	-0.163761	NA
bin622	2	FLL	-0.159248	NA	-0.176832	NA	-0.177074	NA
bin623	2	FLL	-0.169534	NA	-0.188092	NA	-0.183317	NA
bin624	2	FLL	-0.16018	NA	-0.178033	NA	-0.169541	NA
bin625	2	FLL	-0.16018	NA	-0.178033	NA	-0.169541	NA
bin626	2	FLL	-0.134531	NA	-0.153583	NA	-0.1486	NA
bin627	2	FLL	-0.14642	NA	-0.167591	NA	-0.159451	NA
bin628	2	FLL	-0.152202	NA	-0.17392	NA	-0.16674	NA
bin629	2	FLL	-0.136887	NA	-0.149191	NA	-0.141107	NA
bin630	3	FLL	-0.0985244	NA	-0.118036	NA	-0.0683832	NA
bin631	3	FLL	-0.0915295	NA	-0.117544	NA	-0.0665979	NA
bin632	3	FLL	-0.124295	NA	-0.144154	NA	-0.0981743	NA
bin633	3	FLL	-0.115415	NA	-0.138084	NA	-0.0914545	NA
bin634	3	FLL	-0.122393	NA	-0.138355	NA	-0.098794	NA
bin635	3	FLL	-0.127525	NA	-0.147277	NA	-0.105061	NA
bin636	3	FLL	-0.137122	NA	-0.156811	NA	-0.113864	NA
bin637	3	FLL	-0.140515	NA	-0.162922	NA	-0.116345	NA
bin638	3	FLL	-0.14355	NA	-0.168421	NA	-0.116345	NA
bin639	3	FLL	-0.144868	NA	-0.167336	NA	-0.116187	NA
bin640	3	FLL	-0.134177	NA	-0.163556	NA	-0.107973	NA
bin641	3	FLL	-0.103062	NA	-0.131537	NA	-0.0788916	NA
bin642	3	FLL	-0.10013	NA	-0.131661	NA	-0.081497	NA
bin643	3	FLL	-0.0768992	NA	-0.120902	NA	-0.0627409	NA
bin644	3	FLL	-0.0845761	NA	-0.13241	NA	-0.0624262	NA
bin645	3	FLL	-0.0820205	NA	-0.138278	NA	-0.0582616	NA
bin646	3	FLL	-0.0649783	NA	-0.119885	NA	-0.048077	NA
bin647	3	FLL	-0.083177	NA	-0.134815	NA	-0.0586903	NA
bin648	3	FLL	-0.0897236	NA	-0.139407	NA	-0.0718674	NA
bin649	3	FLL	-0.10806	NA	-0.164308	NA	-0.0975384	NA
bin650	3	FLL	-0.0962286	NA	-0.152665	NA	-0.0833596	NA
bin651	3	FLL	-0.102504	NA	-0.162646	NA	-0.0831259	NA
bin652	3	FLL	-0.127193	NA	-0.170116	NA	-0.089619	NA
bin653	3	FLL	-0.181401	NA	-0.227274	NA	-0.158999	NA
bin654	3	FLL	-0.179694	NA	-0.217415	NA	-0.151726	NA
bin655	3	FLL	-0.179694	NA	-0.217415	NA	-0.151726	NA
bin656	3	FLL	-0.181466	NA	-0.217765	NA	-0.150314	NA
bin657	3	FLL	-0.174224	NA	-0.204347	NA	-0.13896	NA
bin658	3	FLL	-0.182715	NA	-0.215192	NA	-0.142492	NA
bin659	3	FLL	-0.177887	NA	-0.212342	NA	-0.138579	NA
bin660	3	FLL	-0.169884	NA	-0.200437	NA	-0.123748	NA
bin661	3	FLL	-0.181314	NA	-0.216074	NA	-0.136349	NA
bin662	3	FLL	-0.145745	NA	-0.177109	NA	-0.0991296	NA
bin663	3	FLL	-0.151176	NA	-0.178319	NA	-0.114169	NA
bin664	3	FLL	-0.166261	NA	-0.194662	NA	-0.130954	NA
bin665	3	FLL	-0.152348	NA	-0.179147	NA	-0.120945	NA
bin666	3	FLL	-0.159454	NA	-0.191359	NA	-0.133356	NA
bin667	3	FLL	-0.171297	NA	-0.199547	NA	-0.144854	NA
bin668	3	FLL	-0.179249	NA	-0.208061	NA	-0.155588	NA
bin669	3	FLL	-0.182866	NA	-0.21172	NA	-0.161453	NA
bin670	3	FLL	-0.167433	NA	-0.194297	NA	-0.141683	NA
bin671	3	FLL	-0.167433	NA	-0.194297	NA	-0.141683	NA
bin672	3	FLL	-0.204707	NA	-0.233281	NA	-0.17819	NA
bin673	3	FLL	-0.219789	NA	-0.244754	NA	-0.18919	NA
bin674	3	FLL	-0.216436	NA	-0.235629	NA	-0.179648	NA
bin675	3	FLL	-0.23464	NA	-0.251689	NA	-0.199139	NA
bin676	3	FLL	-0.228979	NA	-0.250818	NA	-0.185312	NA
bin677	3	FLL	-0.219323	NA	-0.238174	NA	-0.167156	NA
bin678	3	FLL	-0.224188	NA	-0.240366	NA	-0.169634	NA
bin679	3	FLL	-0.237887	NA	-0.256738	NA	-0.172286	NA
bin680	3	FLL	-0.225579	NA	-0.257165	NA	-0.167148	NA
bin681	3	FLL	-0.243278	NA	-0.268732	NA	-0.183605	NA
bin682	3	FLL	-0.248321	NA	-0.276576	9311	-0.196208	NA
bin683	3	FLL	-0.239397	NA	-0.268059	NA	-0.187678	NA
bin684	3	FLL	-0.232088	NA	-0.269219	NA	-0.189766	NA
bin685	3	FLL	-0.217309	NA	-0.254178	NA	-0.179094	NA
bin686	3	FLL	-0.2133	NA	-0.248446	NA	-0.17673	NA
bin687	3	FLL	-0.234713	NA	-0.270422	9311	-0.207835	NA
bin688	3	FLL	-0.239784	NA	-0.272113	9311	-0.205243	NA
bin689	3	FLL	-0.227725	NA	-0.26197	NA	-0.191719	NA
bin690	3	FLL	-0.227725	NA	-0.26197	NA	-0.191719	NA
bin691	3	FLL	-0.241796	NA	-0.275947	9311	-0.207131	NA
bin692	3	FLL	-0.247586	NA	-0.276783	9311	-0.211907	NA
bin693	3	FLL	-0.247586	NA	-0.276783	9311	-0.211907	NA
bin694	3	FLL	-0.254886	NA	-0.287778	9311	-0.224627	NA
bin695	3	FLL	-0.254886	NA	-0.287778	9311	-0.224627	NA
bin696	3	FLL	-0.249731	NA	-0.279527	9311	-0.213943	NA
bin697	3	FLL	-0.252744	NA	-0.274817	9311	-0.216287	NA
bin698	3	FLL	-0.25761	9311	-0.283259	9311	-0.21423	NA
bin699	3	FLL	-0.245527	NA	-0.274008	9311	-0.20382	NA
bin700	3	FLL	-0.245527	NA	-0.274008	9311	-0.20382	NA
bin701	3	FLL	-0.239413	NA	-0.26885	9311	-0.198695	NA
bin702	3	FLL	-0.216996	NA	-0.253973	NA	-0.166329	NA
bin703	3	FLL	-0.204496	NA	-0.223692	NA	-0.14264	NA
bin704	3	FLL	-0.199199	NA	-0.214453	NA	-0.130854	NA
bin705	3	FLL	-0.194655	NA	-0.209543	NA	-0.12671	NA
bin706	3	FLL	-0.204312	NA	-0.216242	NA	-0.129218	NA
bin707	3	FLL	-0.20438	NA	-0.209362	NA	-0.125393	NA
bin708	3	FLL	-0.202878	NA	-0.218136	NA	-0.13957	NA
bin709	3	FLL	-0.218793	NA	-0.227583	NA	-0.155849	NA
bin710	3	FLL	-0.211957	NA	-0.219228	NA	-0.145409	NA
bin711	3	FLL	-0.210167	NA	-0.214649	NA	-0.152343	NA
bin712	3	FLL	-0.218342	NA	-0.232606	NA	-0.178707	NA
bin713	3	FLL	-0.218056	NA	-0.233177	NA	-0.178136	NA
bin714	3	FLL	-0.231984	NA	-0.247528	NA	-0.194824	NA
bin715	3	FLL	-0.249868	9311	-0.273863	9311	-0.205624	NA
bin716	3	FLL	-0.234908	NA	-0.25418	NA	-0.188072	NA
bin717	3	FLL	-0.234908	NA	-0.25418	NA	-0.188072	NA
bin718	3	FLL	-0.245973	NA	-0.262459	9311	-0.197573	NA
bin719	3	FLL	-0.25503	9311	-0.269535	9311	-0.213638	NA
bin720	3	FLL	-0.262096	9311	-0.278247	9311	-0.218785	NA
bin721	3	FLL	-0.255653	9311	-0.270742	9311	-0.21057	NA
bin722	3	FLL	-0.261772	9311	-0.279867	9311	-0.212521	NA
bin723	3	FLL	-0.271766	9311	-0.292843	9311	-0.231039	NA
bin724	3	FLL	-0.278247	9311	-0.294566	9311	-0.230147	NA
bin725	3	FLL	-0.278247	9311	-0.294566	9311	-0.230147	NA
bin726	3	FLL	-0.295392	9311	-0.312332	9311	-0.249765	NA
bin727	3	FLL	-0.295392	9311	-0.312332	9311	-0.249765	NA
bin728	3	FLL	-0.295392	9311	-0.312332	9311	-0.249765	NA
bin729	3	FLL	-0.285642	9311	-0.301902	9311	-0.241036	NA
bin730	3	FLL	-0.303933	9311	-0.321459	9311	-0.260773	NA
bin731	3	FLL	-0.337923	9311	-0.35306	9311	-0.324274	9311
bin732	3	FLL	-0.327314	9311	-0.344511	9311	-0.306109	9311
bin733	3	FLL	-0.324351	9311	-0.341987	9311	-0.306767	9311
bin734	3	FLL	-0.355298	9311	-0.370078	9311	-0.346357	9311
bin735	3	FLL	-0.367359	9311	-0.379547	9311	-0.358565	9311
bin736	3	FLL	-0.369241	9311	-0.382266	9311	-0.365384	9311
bin737	3	FLL	-0.366307	9311	-0.376878	9311	-0.362701	9311
bin738	3	FLL	-0.346905	9311	-0.348252	9311	-0.343897	9311
bin739	3	FLL	-0.348261	9311	-0.351449	9311	-0.344722	9311
bin740	3	FLL	-0.360759	9311	-0.364605	9311	-0.35643	9311
bin741	3	FLL	-0.346476	9311	-0.346656	9311	-0.33923	9311
bin742	3	FLL	-0.346476	9311	-0.346656	9311	-0.33923	9311
bin743	3	FLL	-0.368803	9311	-0.377418	9311	-0.369991	9311
bin744	3	FLL	-0.34536	9311	-0.360495	9311	-0.357476	9311
bin745	3	FLL	-0.340522	9311	-0.358316	9311	-0.356719	9311
bin746	3	FLL	-0.340522	9311	-0.358316	9311	-0.356719	9311
bin747	3	FLL	-0.332424	9311	-0.350574	9311	-0.349815	9311
bin748	3	FLL	-0.332424	9311	-0.354844	9311	-0.362625	9311
bin749	3	FLL	-0.304303	9311	-0.331399	9311	-0.331291	9311
bin750	3	FLL	-0.304303	9311	-0.331399	9311	-0.331291	9311
bin751	3	FLL	-0.30708	9311	-0.334947	9311	-0.333022	9311
bin752	3	FLL	-0.30708	9311	-0.334947	9311	-0.333022	9311
bin753	3	FLL	-0.311921	9311	-0.338851	9311	-0.338423	9311
bin754	3	FLL	-0.327184	9311	-0.358959	9311	-0.354776	9311
bin755	3	FLL	-0.320795	9311	-0.346815	9311	-0.342939	9311
bin756	3	FLL	-0.310471	9311	-0.333002	9311	-0.332623	9311
bin757	3	FLL	-0.31122	9311	-0.32952	9311	-0.334205	9311
bin758	3	FLL	-0.317353	9311	-0.338372	9311	-0.343806	9311
bin759	3	FLL	-0.317872	9311	-0.33834	9311	-0.345561	9311
bin760	3	FLL	-0.305487	9311	-0.334998	9311	-0.342059	9311
bin761	3	FLL	-0.311039	9311	-0.340276	9311	-0.349079	9311
bin762	3	FLL	-0.293972	9311	-0.315862	9311	-0.320732	9311
bin763	3	FLL	-0.287139	9311	-0.311462	9311	-0.314792	9311
bin764	3	FLL	-0.282384	9311	-0.319333	9311	-0.320646	9311
bin765	3	FLL	-0.281443	9311	-0.31593	9311	-0.319483	9311
bin766	3	FLL	-0.278665	9311	-0.320911	9311	-0.318054	9311
bin767	3	FLL	-0.283296	9311	-0.326289	9311	-0.316647	9311
bin768	3	FLL	-0.27482	9311	-0.317191	9311	-0.306561	9311
bin769	3	FLL	-0.273402	9311	-0.31995	9311	-0.304406	9311
bin770	3	FLL	-0.273402	9311	-0.31995	9311	-0.304406	9311
bin771	3	FLL	-0.273402	9311	-0.31995	9311	-0.304406	9311
bin772	3	FLL	-0.256664	NA	-0.301802	9311	-0.28442	NA
bin773	3	FLL	-0.237361	NA	-0.275439	9311	-0.256482	NA
bin774	3	FLL	-0.222606	NA	-0.263504	9311	-0.229334	NA
bin775	3	FLL	-0.165452	NA	-0.219357	NA	-0.182825	NA
bin776	3	FLL	-0.133838	NA	-0.188946	NA	-0.150228	NA
bin777	3	FLL	-0.12522	NA	-0.179728	NA	-0.144954	NA
bin778	3	FLL	-0.135031	NA	-0.18245	NA	-0.15878	NA
bin779	3	FLL	-0.121698	NA	-0.169164	NA	-0.144652	NA
bin780	3	FLL	-0.121698	NA	-0.169164	NA	-0.144652	NA
bin781	3	FLL	-0.121698	NA	-0.169164	NA	-0.144652	NA
bin782	3	FLL	-0.121698	NA	-0.169164	NA	-0.144652	NA
bin783	3	FLL	-0.140338	NA	-0.185791	NA	-0.158842	NA
bin784	3	FLL	-0.152871	NA	-0.195218	NA	-0.168914	NA
bin785	3	FLL	-0.152236	NA	-0.189249	NA	-0.167995	NA
bin786	3	FLL	-0.115313	NA	-0.165935	NA	-0.147069	NA
bin787	3	FLL	-0.120737	NA	-0.171856	NA	-0.155186	NA
bin788	3	FLL	-0.128517	NA	-0.175836	NA	-0.16442	NA
bin789	3	FLL	-0.126207	NA	-0.168365	NA	-0.157301	NA
bin790	3	FLL	-0.132835	NA	-0.179763	NA	-0.169266	NA
bin791	3	FLL	-0.145904	NA	-0.187477	NA	-0.184214	NA
bin792	3	FLL	-0.145904	NA	-0.187477	NA	-0.184214	NA
bin793	3	FLL	-0.132835	NA	-0.17249	NA	-0.168382	NA
bin794	3	FLL	-0.132835	NA	-0.17249	NA	-0.168382	NA
bin795	3	FLL	-0.131649	NA	-0.17613	NA	-0.170586	NA
bin796	3	FLL	-0.169017	NA	-0.217669	NA	-0.212172	NA
bin797	3	FLL	-0.150351	NA	-0.186127	NA	-0.193259	NA
bin798	3	FLL	-0.167653	NA	-0.201071	NA	-0.215612	NA
bin799	3	FLL	-0.157688	NA	-0.192457	NA	-0.200728	NA
bin800	3	FLL	-0.147032	NA	-0.18533	NA	-0.190194	NA
bin801	3	FLL	-0.147032	NA	-0.18533	NA	-0.190194	NA
bin802	3	FLL	-0.158352	NA	-0.190845	NA	-0.194185	NA
bin803	3	FLL	-0.168972	NA	-0.208197	NA	-0.212296	NA
bin804	3	FLL	-0.169446	NA	-0.210568	NA	-0.215614	NA
bin805	3	FLL	-0.188364	NA	-0.229952	NA	-0.238128	NA
bin806	3	FLL	-0.180165	NA	-0.221476	NA	-0.232996	NA
bin807	3	FLL	-0.168438	NA	-0.207698	NA	-0.219936	NA
bin808	3	FLL	-0.17188	NA	-0.205472	NA	-0.215267	NA
bin809	3	FLL	-0.168983	NA	-0.202591	NA	-0.218177	NA
bin810	3	FLL	-0.156944	NA	-0.182984	NA	-0.200236	NA
bin811	3	FLL	-0.189758	NA	-0.215371	NA	-0.232137	NA
bin812	3	FLL	-0.180481	NA	-0.194682	NA	-0.204319	NA
bin813	3	FLL	-0.189001	NA	-0.20168	NA	-0.210217	NA
bin814	3	FLL	-0.188191	NA	-0.204057	NA	-0.211764	NA
bin815	3	FLL	-0.179619	NA	-0.198111	NA	-0.204333	NA
bin816	3	FLL	-0.176899	NA	-0.189849	NA	-0.19825	NA
bin817	3	FLL	-0.176899	NA	-0.189849	NA	-0.19825	NA
bin818	3	FLL	-0.169852	NA	-0.182803	NA	-0.189683	NA
bin819	3	FLL	-0.148433	NA	-0.156121	NA	-0.164804	NA
bin820	3	FLL	-0.129035	NA	-0.139266	NA	-0.143218	NA
bin821	3	FLL	-0.127214	NA	-0.135188	NA	-0.141692	NA
bin822	3	FLL	-0.113308	NA	-0.119805	NA	-0.123148	NA
bin823	3	FLL	-0.0969298	NA	-0.103488	NA	-0.10969	NA
bin824	3	FLL	-0.109317	NA	-0.11674	NA	-0.124637	NA
bin825	3	FLL	-0.0944068	NA	-0.0968321	NA	-0.101507	NA
bin826	3	FLL	-0.0805892	NA	-0.0756335	NA	-0.0910901	NA
bin827	3	FLL	-0.0518118	NA	-0.0455981	NA	-0.0710511	NA
bin828	3	FLL	-0.0442526	NA	-0.0398473	NA	-0.0724277	NA
bin829	3	FLL	-0.0308102	NA	-0.029469	NA	-0.0658625	NA
bin830	3	FLL	-0.0308102	NA	-0.029469	NA	-0.0658625	NA
bin831	3	FLL	-0.0346856	NA	-0.0367266	NA	-0.0734981	NA
bin832	3	FLL	-0.0265887	NA	-0.0371086	NA	-0.064283	NA
bin833	3	FLL	-0.0265887	NA	-0.0371086	NA	-0.064283	NA
bin834	3	FLL	-0.0265794	NA	-0.0367266	NA	-0.0672254	NA
bin835	3	FLL	-0.0131612	NA	-0.0256762	NA	-0.0508062	NA
bin836	3	FLL	-0.0206466	NA	-0.0415368	NA	-0.0520464	NA
bin837	3	FLL	-0.0405722	NA	-0.0597907	NA	-0.0664534	NA
bin838	3	FLL	-0.0133537	NA	-0.0467453	NA	-0.0450339	NA
bin839	3	FLL	-0.0210509	NA	-0.0533333	NA	-0.0539847	NA
bin840	3	FLL	0.00255239	NA	-0.0289095	NA	-0.0280643	NA
bin841	3	FLL	0.0017595	NA	-0.0273128	NA	-0.024848	NA
bin842	3	FLL	0.0017595	NA	-0.0273128	NA	-0.024848	NA
bin843	3	FLL	0.0017595	NA	-0.0273128	NA	-0.024848	NA
bin844	3	FLL	-0.00702502	NA	-0.0365908	NA	-0.032152	NA
bin845	3	FLL	-0.0244032	NA	-0.0555995	NA	-0.0471641	NA
bin846	3	FLL	-0.0670366	NA	-0.0984079	NA	-0.0938103	NA
bin847	3	FLL	-0.0856814	NA	-0.109761	NA	-0.10433	NA
bin848	3	FLL	-0.105253	NA	-0.135016	NA	-0.121629	NA
bin849	3	FLL	-0.105253	NA	-0.135016	NA	-0.121629	NA
bin850	3	FLL	-0.119476	NA	-0.150358	NA	-0.140992	NA
bin851	3	FLL	-0.119476	NA	-0.150358	NA	-0.140992	NA
bin852	3	FLL	-0.118813	NA	-0.143436	NA	-0.138811	NA
bin853	3	FLL	-0.121955	NA	-0.144163	NA	-0.137993	NA
bin854	3	FLL	-0.109233	NA	-0.129495	NA	-0.122725	NA
bin855	3	FLL	-0.132273	NA	-0.152917	NA	-0.146908	NA
bin856	3	FLL	-0.122812	NA	-0.143128	NA	-0.138138	NA
bin857	3	FLL	-0.127157	NA	-0.151496	NA	-0.133881	NA
bin858	3	FLL	-0.139578	NA	-0.165529	NA	-0.15512	NA
bin859	3	FLL	-0.115743	NA	-0.146602	NA	-0.114337	NA
bin860	3	FLL	-0.106083	NA	-0.149915	NA	-0.105538	NA
bin861	3	FLL	-0.0913788	NA	-0.139297	NA	-0.091127	NA
bin862	3	FLL	-0.0818315	NA	-0.131514	NA	-0.0787387	NA
bin863	3	FLL	-0.0860066	NA	-0.13581	NA	-0.0849066	NA
bin864	3	FLL	-0.0760752	NA	-0.122644	NA	-0.0724163	NA
bin865	3	FLL	-0.0760752	NA	-0.122644	NA	-0.0724163	NA
bin866	3	FLL	-0.0752972	NA	-0.122694	NA	-0.0730408	NA
bin867	3	FLL	-0.0697978	NA	-0.114721	NA	-0.0648778	NA
bin868	3	FLL	-0.0697978	NA	-0.114721	NA	-0.0648778	NA
bin869	3	FLL	-0.070273	NA	-0.113287	NA	-0.0604697	NA
bin870	3	FLL	-0.073774	NA	-0.111767	NA	-0.06125	NA
bin871	3	FLL	-0.092314	NA	-0.126587	NA	-0.0819407	NA
bin872	3	FLL	-0.086859	NA	-0.122069	NA	-0.0771201	NA
bin873	3	FLL	-0.0856895	NA	-0.122801	NA	-0.0758226	NA
bin874	3	FLL	-0.0838588	NA	-0.127316	NA	-0.0737286	NA
bin875	3	FLL	-0.068165	NA	-0.111657	NA	-0.0544255	NA
bin876	3	FLL	-0.0541264	NA	-0.0978123	NA	-0.0490036	NA
bin877	3	FLL	-0.0236266	NA	-0.0636394	NA	-0.0155219	NA
bin878	3	FLL	-0.0157074	NA	-0.0500301	NA	-0.00521346	NA
bin879	3	FLL	-0.000321828	NA	-0.0334115	NA	0.0116833	NA
bin880	3	FLL	0.00343336	NA	-0.0323355	NA	0.0156907	NA
bin881	3	FLL	0.00800526	NA	-0.0266376	NA	0.0170792	NA
bin882	3	FLL	0.00156209	NA	-0.0302739	NA	0.0158174	NA
bin883	3	FLL	-0.0178258	NA	-0.0502071	NA	-0.00716487	NA
bin884	3	FLL	-0.0327864	NA	-0.0591937	NA	-0.0100426	NA
bin885	3	FLL	-0.00801066	NA	-0.0349719	NA	0.0138664	NA
bin886	3	FLL	0.0117063	NA	-0.0166945	NA	0.0353022	NA
bin887	3	FLL	0.0117063	NA	-0.0166945	NA	0.0353022	NA
bin888	3	FLL	0.0117063	NA	-0.0166945	NA	0.0353022	NA
bin889	3	FLL	0.00478801	NA	-0.0251055	NA	0.0344891	NA
bin890	3	FLL	-0.00721083	NA	-0.035416	NA	0.022114	NA
bin891	3	FLL	-0.00550019	NA	-0.0360646	NA	0.0220494	NA
bin892	3	FLL	-0.0237057	NA	-0.0523832	NA	0.00486145	NA
bin893	3	FLL	-0.0223239	NA	-0.0518897	NA	0.00999398	NA
bin894	3	FLL	-0.0246667	NA	-0.0588326	NA	0.00354264	NA
bin895	3	FLL	-0.0321156	NA	-0.0634596	NA	-0.0019711	NA
bin896	3	FLL	-0.0304175	NA	-0.0684717	NA	0.00268999	NA
bin897	3	FLL	-0.0279881	NA	-0.0660083	NA	0.0011057	NA
bin898	3	FLL	-0.0187511	NA	-0.0579839	NA	0.00885552	NA
bin899	3	FLL	-0.0182334	NA	-0.0570252	NA	0.0112055	NA
bin900	3	FLL	-0.0259523	NA	-0.0627641	NA	0.0123791	NA
bin901	3	FLL	-0.0225894	NA	-0.0608875	NA	0.0195203	NA
bin902	3	FLL	-0.0298064	NA	-0.0676873	NA	0.0156845	NA
bin903	3	FLL	-0.0304265	NA	-0.0651545	NA	0.0187466	NA
bin904	3	FLL	-0.0677222	NA	-0.102171	NA	-0.0219945	NA
bin905	3	FLL	-0.0803454	NA	-0.111349	NA	-0.0309704	NA
bin906	3	FLL	-0.0778142	NA	-0.102075	NA	-0.028659	NA
bin907	3	FLL	-0.0778142	NA	-0.102075	NA	-0.028659	NA
bin908	3	FLL	-0.0796774	NA	-0.104478	NA	-0.032211	NA
bin909	3	FLL	-0.0629576	NA	-0.0909607	NA	-0.0188577	NA
bin910	3	FLL	-0.0483269	NA	-0.0809853	NA	-0.0147725	NA
bin911	3	FLL	-0.0494261	NA	-0.0874919	NA	-0.0247675	NA
bin912	4	FLL	-0.102221	NA	-0.132753	NA	-0.0941296	NA
bin913	4	FLL	-0.0982358	NA	-0.125182	NA	-0.0886629	NA
bin914	4	FLL	-0.0994153	NA	-0.124012	NA	-0.0846852	NA
bin915	4	FLL	-0.107813	NA	-0.132318	NA	-0.0949542	NA
bin916	4	FLL	-0.0966395	NA	-0.124712	NA	-0.0851887	NA
bin917	4	FLL	-0.085474	NA	-0.112242	NA	-0.0759201	NA
bin918	4	FLL	-0.0797494	NA	-0.109278	NA	-0.0705764	NA
bin919	4	FLL	-0.0861377	NA	-0.117326	NA	-0.0682815	NA
bin920	4	FLL	-0.0840164	NA	-0.116492	NA	-0.0657956	NA
bin921	4	FLL	-0.108333	NA	-0.145085	NA	-0.0926683	NA
bin922	4	FLL	-0.112795	NA	-0.150797	NA	-0.0940192	NA
bin923	4	FLL	-0.113704	NA	-0.145049	NA	-0.0908655	NA
bin924	4	FLL	-0.0836376	NA	-0.110582	NA	-0.0543505	NA
bin925	4	FLL	-0.0834205	NA	-0.108771	NA	-0.0515962	NA
bin926	4	FLL	-0.0834205	NA	-0.108771	NA	-0.0515962	NA
bin927	4	FLL	-0.0933791	NA	-0.115629	NA	-0.0635277	NA
bin928	4	FLL	-0.0874881	NA	-0.109173	NA	-0.0561349	NA
bin929	4	FLL	-0.0877421	NA	-0.104731	NA	-0.0561997	NA
bin930	4	FLL	-0.0877421	NA	-0.104731	NA	-0.0561997	NA
bin931	4	FLL	-0.0877421	NA	-0.104731	NA	-0.0561997	NA
bin932	4	FLL	-0.0877421	NA	-0.104731	NA	-0.0561997	NA
bin933	4	FLL	-0.0821052	NA	-0.102289	NA	-0.0589242	NA
bin934	4	FLL	-0.0637443	NA	-0.083952	NA	-0.0462862	NA
bin935	4	FLL	-0.0508453	NA	-0.066369	NA	-0.0349708	NA
bin936	4	FLL	-0.0405581	NA	-0.0571371	NA	-0.0205129	NA
bin937	4	FLL	-0.0405581	NA	-0.0571371	NA	-0.0205129	NA
bin938	4	FLL	-0.00919204	NA	-0.0377618	NA	-0.00142495	NA
bin939	4	FLL	-0.014566	NA	-0.0446106	NA	-0.00888359	NA
bin940	4	FLL	-0.0241615	NA	-0.0558211	NA	-0.0207591	NA
bin941	4	FLL	-0.05461	NA	-0.0836538	NA	-0.0507305	NA
bin942	4	FLL	-0.0513124	NA	-0.0815257	NA	-0.0407257	NA
bin943	4	FLL	-0.0626179	NA	-0.0909036	NA	-0.0526908	NA
bin944	4	FLL	-0.0834062	NA	-0.11188	NA	-0.0736672	NA
bin945	4	FLL	-0.0834062	NA	-0.11188	NA	-0.0736672	NA
bin946	4	FLL	-0.0934638	NA	-0.125778	NA	-0.085038	NA
bin947	4	FLL	-0.0894603	NA	-0.124012	NA	-0.083746	NA
bin948	4	FLL	-0.100824	NA	-0.135845	NA	-0.0922923	NA
bin949	4	FLL	-0.0972553	NA	-0.131995	NA	-0.0868452	NA
bin950	4	FLL	-0.101522	NA	-0.137576	NA	-0.090447	NA
bin951	4	FLL	-0.108317	NA	-0.13921	NA	-0.100262	NA
bin952	4	FLL	-0.108056	NA	-0.14364	NA	-0.100181	NA
bin953	4	FLL	-0.108881	NA	-0.141277	NA	-0.102892	NA
bin954	4	FLL	-0.123073	NA	-0.158301	NA	-0.119253	NA
bin955	4	FLL	-0.118745	NA	-0.151987	NA	-0.113226	NA
bin956	4	FLL	-0.126087	NA	-0.159606	NA	-0.117368	NA
bin957	4	FLL	-0.126087	NA	-0.159606	NA	-0.117368	NA
bin958	4	FLL	-0.144434	NA	-0.178328	NA	-0.13918	NA
bin959	4	FLL	-0.150819	NA	-0.188	NA	-0.144345	NA
bin960	4	FLL	-0.149607	NA	-0.178665	NA	-0.146177	NA
bin961	4	FLL	-0.149607	NA	-0.178665	NA	-0.146177	NA
bin962	4	FLL	-0.159787	NA	-0.18779	NA	-0.160489	NA
bin963	4	FLL	-0.154375	NA	-0.180955	NA	-0.152999	NA
bin964	4	FLL	-0.149466	NA	-0.176226	NA	-0.146202	NA
bin965	4	FLL	-0.149466	NA	-0.176226	NA	-0.146202	NA
bin966	4	FLL	-0.163935	NA	-0.191631	NA	-0.160287	NA
bin967	4	FLL	-0.17204	NA	-0.200488	NA	-0.169979	NA
bin968	4	FLL	-0.171254	NA	-0.206375	NA	-0.173221	NA
bin969	4	FLL	-0.171254	NA	-0.206375	NA	-0.173221	NA
bin970	4	FLL	-0.182548	NA	-0.221927	NA	-0.183557	NA
bin971	4	FLL	-0.18064	NA	-0.217746	NA	-0.18194	NA
bin972	4	FLL	-0.178331	NA	-0.210536	NA	-0.177867	NA
bin973	4	FLL	-0.178331	NA	-0.210536	NA	-0.177867	NA
bin974	4	FLL	-0.178331	NA	-0.210536	NA	-0.177867	NA
bin975	4	FLL	-0.178331	NA	-0.210536	NA	-0.177867	NA
bin976	4	FLL	-0.170228	NA	-0.20168	NA	-0.168176	NA
bin977	4	FLL	-0.166001	NA	-0.196143	NA	-0.164616	NA
bin978	4	FLL	-0.166001	NA	-0.196143	NA	-0.164616	NA
bin979	4	FLL	-0.176652	NA	-0.202386	NA	-0.174524	NA
bin980	4	FLL	-0.173144	NA	-0.196256	NA	-0.169143	NA
bin981	4	FLL	-0.173144	NA	-0.196256	NA	-0.169143	NA
bin982	4	FLL	-0.176157	NA	-0.197871	NA	-0.171691	NA
bin983	4	FLL	-0.1721	NA	-0.192554	NA	-0.171333	NA
bin984	4	FLL	-0.149258	NA	-0.177647	NA	-0.149761	NA
bin985	4	FLL	-0.11258	NA	-0.146821	NA	-0.120825	NA
bin986	4	FLL	-0.109884	NA	-0.149268	NA	-0.117427	NA
bin987	4	FLL	-0.110301	NA	-0.149135	NA	-0.116229	NA
bin988	4	FLL	-0.110157	NA	-0.148932	NA	-0.116701	NA
bin989	4	FLL	-0.110157	NA	-0.148932	NA	-0.116701	NA
bin990	4	FLL	-0.110157	NA	-0.148932	NA	-0.116701	NA
bin991	4	FLL	-0.093097	NA	-0.1327	NA	-0.094489	NA
bin992	4	FLL	-0.080735	NA	-0.119608	NA	-0.0794892	NA
bin993	4	FLL	-0.080735	NA	-0.119608	NA	-0.0794892	NA
bin994	4	FLL	-0.080735	NA	-0.119608	NA	-0.0794892	NA
bin995	4	FLL	-0.0757226	NA	-0.118625	NA	-0.0860742	NA
bin996	4	FLL	-0.0757226	NA	-0.118625	NA	-0.0860742	NA
bin997	4	FLL	-0.0609801	NA	-0.0839313	NA	-0.0713317	NA
bin998	4	FLL	-0.061284	NA	-0.0843447	NA	-0.0709963	NA
bin999	4	FLL	-0.0614715	NA	-0.0855039	NA	-0.0674003	NA
bin1000	4	FLL	-0.0614715	NA	-0.0855039	NA	-0.0674003	NA
bin1001	4	FLL	-0.0586411	NA	-0.0791567	NA	-0.0638506	NA
bin1002	4	FLL	-0.041511	NA	-0.0577197	NA	-0.0358552	NA
bin1003	4	FLL	-0.0462743	NA	-0.0638883	NA	-0.0428619	NA
bin1004	4	FLL	-0.0389703	NA	-0.0555973	NA	-0.0367424	NA
bin1005	4	FLL	-0.0389703	NA	-0.0555973	NA	-0.0367424	NA
bin1006	4	FLL	-0.0559371	NA	-0.0632407	NA	-0.054307	NA
bin1007	4	FLL	-0.0590144	NA	-0.0724322	NA	-0.0553115	NA
bin1008	4	FLL	-0.0505185	NA	-0.067639	NA	-0.0505607	NA
bin1009	4	FLL	-0.0470141	NA	-0.0639071	NA	-0.0471658	NA
bin1010	4	FLL	-0.0570328	NA	-0.0738987	NA	-0.0563987	NA
bin1011	4	FLL	-0.0845409	NA	-0.100858	NA	-0.0981065	NA
bin1012	4	FLL	-0.103253	NA	-0.116049	NA	-0.1137	NA
bin1013	4	FLL	-0.0920818	NA	-0.101316	NA	-0.0997627	NA
bin1014	4	FLL	-0.105294	NA	-0.114729	NA	-0.108471	NA
bin1015	4	FLL	-0.110212	NA	-0.117912	NA	-0.119006	NA
bin1016	4	FLL	-0.122074	NA	-0.131586	NA	-0.129556	NA
bin1017	4	FLL	-0.129879	NA	-0.138326	NA	-0.137002	NA
bin1018	4	FLL	-0.129879	NA	-0.138326	NA	-0.137002	NA
bin1019	4	FLL	-0.131121	NA	-0.137478	NA	-0.142976	NA
bin1020	4	FLL	-0.129617	NA	-0.139352	NA	-0.1394	NA
bin1021	4	FLL	-0.127519	NA	-0.146494	NA	-0.140063	NA
bin1022	4	FLL	-0.127519	NA	-0.146494	NA	-0.140063	NA
bin1023	4	FLL	-0.14293	NA	-0.15907	NA	-0.154014	NA
bin1024	4	FLL	-0.148544	NA	-0.165144	NA	-0.163103	NA
bin1025	4	FLL	-0.153782	NA	-0.167181	NA	-0.15973	NA
bin1026	4	FLL	-0.160431	NA	-0.169943	NA	-0.165867	NA
bin1027	4	FLL	-0.170032	NA	-0.173331	NA	-0.17742	NA
bin1028	4	FLL	-0.186175	NA	-0.189697	NA	-0.19456	NA
bin1029	4	FLL	-0.186832	NA	-0.193938	NA	-0.199165	NA
bin1030	4	FLL	-0.193028	NA	-0.201549	NA	-0.201972	NA
bin1031	4	FLL	-0.163575	NA	-0.167598	NA	-0.170528	NA
bin1032	4	FLL	-0.185977	NA	-0.182283	NA	-0.167634	NA
bin1033	4	FLL	-0.181514	NA	-0.181479	NA	-0.172711	NA
bin1034	4	FLL	-0.149588	NA	-0.161453	NA	-0.149399	NA
bin1035	4	FLL	-0.152084	NA	-0.157963	NA	-0.155517	NA
bin1036	4	FLL	-0.146433	NA	-0.154666	NA	-0.151812	NA
bin1037	4	FLL	-0.156919	NA	-0.176945	NA	-0.171525	NA
bin1038	4	FLL	-0.170544	NA	-0.189056	NA	-0.181633	NA
bin1039	4	FLL	-0.174729	NA	-0.196367	NA	-0.188458	NA
bin1040	4	FLL	-0.163349	NA	-0.186083	NA	-0.178564	NA
bin1041	4	FLL	-0.167391	NA	-0.182194	NA	-0.182888	NA
bin1042	4	FLL	-0.181014	NA	-0.201938	NA	-0.202313	NA
bin1043	4	FLL	-0.198305	NA	-0.217329	NA	-0.216943	NA
bin1044	4	FLL	-0.191939	NA	-0.211153	NA	-0.211053	NA
bin1045	4	FLL	-0.20809	NA	-0.222554	NA	-0.231479	NA
bin1046	4	FLL	-0.205785	NA	-0.225348	NA	-0.218571	NA
bin1047	4	FLL	-0.205226	NA	-0.228016	NA	-0.220397	NA
bin1048	4	FLL	-0.20594	NA	-0.224933	NA	-0.217232	NA
bin1049	4	FLL	-0.198875	NA	-0.213434	NA	-0.204878	NA
bin1050	4	FLL	-0.19039	NA	-0.209193	NA	-0.199975	NA
bin1051	4	FLL	-0.175195	NA	-0.193591	NA	-0.178912	NA
bin1052	4	FLL	-0.132476	NA	-0.148675	NA	-0.133817	NA
bin1053	4	FLL	-0.127901	NA	-0.139893	NA	-0.124968	NA
bin1054	4	FLL	-0.116004	NA	-0.130944	NA	-0.110273	NA
bin1055	4	FLL	-0.108197	NA	-0.124438	NA	-0.104167	NA
bin1056	4	FLL	-0.109189	NA	-0.124601	NA	-0.101829	NA
bin1057	4	FLL	-0.0867479	NA	-0.101729	NA	-0.0842137	NA
bin1058	4	FLL	-0.078404	NA	-0.0858681	NA	-0.0854303	NA
bin1059	4	FLL	-0.0756877	NA	-0.0797312	NA	-0.0781868	NA
bin1060	4	FLL	-0.0740043	NA	-0.0738148	NA	-0.0765271	NA
bin1061	4	FLL	-0.0499607	NA	-0.0474032	NA	-0.0446451	NA
bin1062	4	FLL	-0.0416353	NA	-0.0371399	NA	-0.0437502	NA
bin1063	4	FLL	-0.0219307	NA	-0.0204822	NA	-0.0221816	NA
bin1064	4	FLL	-0.0262377	NA	-0.0223346	NA	-0.0217396	NA
bin1065	4	FLL	-0.0446301	NA	-0.0358204	NA	-0.0374258	NA
bin1066	4	FLL	-0.0488882	NA	-0.0396695	NA	-0.0367773	NA
bin1067	4	FLL	-0.0786131	NA	-0.0546076	NA	-0.0560847	NA
bin1068	4	FLL	-0.0748139	NA	-0.0552339	NA	-0.0553535	NA
bin1069	4	FLL	-0.0865152	NA	-0.0722196	NA	-0.0662998	NA
bin1070	4	FLL	-0.0982644	NA	-0.0886662	NA	-0.0789353	NA
bin1071	4	FLL	-0.0862864	NA	-0.0787891	NA	-0.0853021	NA
bin1072	4	FLL	-0.0883628	NA	-0.0833137	NA	-0.110354	NA
bin1073	4	FLL	-0.100134	NA	-0.0965011	NA	-0.129899	NA
bin1074	4	FLL	-0.11346	NA	-0.114308	NA	-0.146345	NA
bin1075	4	FLL	-0.117086	NA	-0.11822	NA	-0.15188	NA
bin1076	4	FLL	-0.117086	NA	-0.11822	NA	-0.15188	NA
bin1077	4	FLL	-0.116771	NA	-0.117149	NA	-0.150686	NA
bin1078	4	FLL	-0.120623	NA	-0.119092	NA	-0.153939	NA
bin1079	4	FLL	-0.120623	NA	-0.119092	NA	-0.153939	NA
bin1080	4	FLL	-0.127486	NA	-0.128629	NA	-0.158531	NA
bin1081	4	FLL	-0.128082	NA	-0.130866	NA	-0.161791	NA
bin1082	4	FLL	-0.121937	NA	-0.12442	NA	-0.155948	NA
bin1083	4	FLL	-0.111126	NA	-0.117627	NA	-0.145902	NA
bin1084	4	FLL	-0.101149	NA	-0.109059	NA	-0.130981	NA
bin1085	4	FLL	-0.103901	NA	-0.109406	NA	-0.134245	NA
bin1086	4	FLL	-0.115273	NA	-0.11488	NA	-0.138234	NA
bin1087	4	FLL	-0.107257	NA	-0.119461	NA	-0.13184	NA
bin1088	4	FLL	-0.109043	NA	-0.119879	NA	-0.133959	NA
bin1089	4	FLL	-0.112958	NA	-0.125132	NA	-0.139367	NA
bin1090	4	FLL	-0.11407	NA	-0.125542	NA	-0.139988	NA
bin1091	4	FLL	-0.123575	NA	-0.129195	NA	-0.140238	NA
bin1092	4	FLL	-0.105673	NA	-0.109112	NA	-0.108782	NA
bin1093	4	FLL	-0.105673	NA	-0.109112	NA	-0.108782	NA
bin1094	4	FLL	-0.11122	NA	-0.111577	NA	-0.110442	NA
bin1095	4	FLL	-0.105292	NA	-0.104593	NA	-0.100466	NA
bin1096	4	FLL	-0.10875	NA	-0.10559	NA	-0.104131	NA
bin1097	4	FLL	-0.0983453	NA	-0.0952778	NA	-0.0967624	NA
bin1098	4	FLL	-0.107876	NA	-0.103865	NA	-0.0959131	NA
bin1099	4	FLL	-0.102312	NA	-0.0957544	NA	-0.0905615	NA
bin1100	4	FLL	-0.0867568	NA	-0.0826457	NA	-0.0757075	NA
bin1101	4	FLL	-0.0861668	NA	-0.0852485	NA	-0.078613	NA
bin1102	4	FLL	-0.0879796	NA	-0.0918641	NA	-0.0849258	NA
bin1103	4	FLL	-0.0927467	NA	-0.0975622	NA	-0.0922427	NA
bin1104	4	FLL	-0.0772892	NA	-0.0824072	NA	-0.0788362	NA
bin1105	4	FLL	-0.0872271	NA	-0.0956267	NA	-0.0913222	NA
bin1106	4	FLL	-0.0780423	NA	-0.0865497	NA	-0.0828845	NA
bin1107	4	FLL	-0.0727177	NA	-0.081523	NA	-0.0784035	NA
bin1108	4	FLL	-0.0655207	NA	-0.070827	NA	-0.064055	NA
bin1109	4	FLL	-0.0835186	NA	-0.0995417	NA	-0.0831522	NA
bin1110	4	FLL	-0.0971516	NA	-0.114721	NA	-0.0963962	NA
bin1111	4	FLL	-0.0883381	NA	-0.108519	NA	-0.0887276	NA
bin1112	4	FLL	-0.108254	NA	-0.127079	NA	-0.114031	NA
bin1113	4	FLL	-0.110617	NA	-0.135412	NA	-0.124592	NA
bin1114	4	FLL	-0.106569	NA	-0.134283	NA	-0.125439	NA
bin1115	4	FLL	-0.0966566	NA	-0.121107	NA	-0.112992	NA
bin1116	4	FLL	-0.130096	NA	-0.155573	NA	-0.159766	NA
bin1117	4	FLL	-0.138961	NA	-0.167154	NA	-0.173525	NA
bin1118	4	FLL	-0.158788	NA	-0.182252	NA	-0.197697	NA
bin1119	4	FLL	-0.168178	NA	-0.189015	NA	-0.206043	NA
bin1120	4	FLL	-0.186428	NA	-0.20664	NA	-0.220995	NA
bin1121	4	FLL	-0.156956	NA	-0.170868	NA	-0.185006	NA
bin1122	4	FLL	-0.132083	NA	-0.129876	NA	-0.147193	NA
bin1123	4	FLL	-0.132083	NA	-0.129876	NA	-0.147193	NA
bin1124	4	FLL	-0.122335	NA	-0.117277	NA	-0.129633	NA
bin1125	4	FLL	-0.0824809	NA	-0.077145	NA	-0.062133	NA
bin1126	4	FLL	-0.0821957	NA	-0.0827209	NA	-0.062835	NA
bin1127	4	FLL	-0.0870215	NA	-0.0883892	NA	-0.0671318	NA
bin1128	4	FLL	-0.0906248	NA	-0.0931155	NA	-0.0716177	NA
bin1129	4	FLL	-0.0906248	NA	-0.0931155	NA	-0.0716177	NA
bin1130	4	FLL	-0.0978142	NA	-0.0998609	NA	-0.086174	NA
bin1131	4	FLL	-0.0934541	NA	-0.106541	NA	-0.0827957	NA
bin1132	4	FLL	-0.0900009	NA	-0.105598	NA	-0.0791194	NA
bin1133	4	FLL	-0.113975	NA	-0.127632	NA	-0.103602	NA
bin1134	4	FLL	-0.139839	NA	-0.159017	NA	-0.136149	NA
bin1135	4	FLL	-0.143498	NA	-0.158523	NA	-0.142681	NA
bin1136	4	FLL	-0.152692	NA	-0.168526	NA	-0.157617	NA
bin1137	4	FLL	-0.167043	NA	-0.188982	NA	-0.177067	NA
bin1138	4	FLL	-0.160724	NA	-0.186575	NA	-0.176139	NA
bin1139	4	FLL	-0.155908	NA	-0.177847	NA	-0.163289	NA
bin1140	4	FLL	-0.159104	NA	-0.183993	NA	-0.175432	NA
bin1141	4	FLL	-0.170192	NA	-0.193924	NA	-0.184446	NA
bin1142	4	FLL	-0.164059	NA	-0.188094	NA	-0.179275	NA
bin1143	4	FLL	-0.161399	NA	-0.186466	NA	-0.178507	NA
bin1144	4	FLL	-0.161054	NA	-0.186216	NA	-0.17627	NA
bin1145	4	FLL	-0.179447	NA	-0.205956	NA	-0.203474	NA
bin1146	4	FLL	-0.179447	NA	-0.205956	NA	-0.203474	NA
bin1147	4	FLL	-0.17339	NA	-0.201073	NA	-0.195076	NA
bin1148	4	FLL	-0.171517	NA	-0.196918	NA	-0.193667	NA
bin1149	4	FLL	-0.181387	NA	-0.204814	NA	-0.199683	NA
bin1150	4	FLL	-0.192036	NA	-0.216291	NA	-0.213714	NA
bin1151	4	FLL	-0.19501	NA	-0.227033	NA	-0.223832	NA
bin1152	4	FLL	-0.207312	NA	-0.240192	NA	-0.260266	NA
bin1153	4	FLL	-0.181702	NA	-0.216666	NA	-0.229873	NA
bin1154	4	FLL	-0.182237	NA	-0.216901	NA	-0.2335	NA
bin1155	4	FLL	-0.186963	NA	-0.220049	NA	-0.234383	NA
bin1156	4	FLL	-0.163667	NA	-0.199615	NA	-0.215157	NA
bin1157	4	FLL	-0.146231	NA	-0.182934	NA	-0.190653	NA
bin1158	4	FLL	-0.132742	NA	-0.17439	NA	-0.186918	NA
bin1159	4	FLL	-0.142063	NA	-0.185876	NA	-0.203582	NA
bin1160	4	FLL	-0.139351	NA	-0.181897	NA	-0.201397	NA
bin1161	4	FLL	-0.139351	NA	-0.181897	NA	-0.201397	NA
bin1162	4	FLL	-0.139351	NA	-0.181897	NA	-0.201397	NA
bin1163	4	FLL	-0.141592	NA	-0.185876	NA	-0.201699	NA
bin1164	4	FLL	-0.136799	NA	-0.182636	NA	-0.200719	NA
bin1165	4	FLL	-0.1302	NA	-0.176273	NA	-0.195674	NA
bin1166	4	FLL	-0.118902	NA	-0.167234	NA	-0.185882	NA
bin1167	4	FLL	-0.103631	NA	-0.150057	NA	-0.167116	NA
bin1168	4	FLL	-0.100531	NA	-0.148554	NA	-0.168337	NA
bin1169	4	FLL	-0.108726	NA	-0.157533	NA	-0.178157	NA
bin1170	4	FLL	-0.107357	NA	-0.161284	NA	-0.182565	NA
bin1171	4	FLL	-0.106946	NA	-0.167234	NA	-0.182775	NA
bin1172	4	FLL	-0.132751	NA	-0.195302	NA	-0.214382	NA
bin1173	4	FLL	-0.124411	NA	-0.188075	NA	-0.184704	NA
bin1174	5	FLL	-0.115517	NA	-0.122164	NA	-0.126914	NA
bin1175	5	FLL	-0.116583	NA	-0.12929	NA	-0.122095	NA
bin1176	5	FLL	-0.138068	NA	-0.153676	NA	-0.144273	NA
bin1177	5	FLL	-0.15763	NA	-0.174725	NA	-0.163149	NA
bin1178	5	FLL	-0.168534	NA	-0.185437	NA	-0.172606	NA
bin1179	5	FLL	-0.140442	NA	-0.155458	NA	-0.13845	NA
bin1180	5	FLL	-0.151027	NA	-0.167059	NA	-0.145689	NA
bin1181	5	FLL	-0.147589	NA	-0.165974	NA	-0.154688	NA
bin1182	5	FLL	-0.135053	NA	-0.152557	NA	-0.1179	NA
bin1183	5	FLL	-0.147604	NA	-0.15586	NA	-0.133093	NA
bin1184	5	FLL	-0.13984	NA	-0.148681	NA	-0.126338	NA
bin1185	5	FLL	-0.116549	NA	-0.121667	NA	-0.105292	NA
bin1186	5	FLL	-0.106322	NA	-0.107573	NA	-0.0937679	NA
bin1187	5	FLL	-0.108888	NA	-0.118223	NA	-0.0913798	NA
bin1188	5	FLL	-0.109884	NA	-0.116835	NA	-0.0872156	NA
bin1189	5	FLL	-0.081301	NA	-0.084433	NA	-0.0526616	NA
bin1190	5	FLL	-0.120159	NA	-0.126742	NA	-0.100046	NA
bin1191	5	FLL	-0.120736	NA	-0.126185	NA	-0.103078	NA
bin1192	5	FLL	-0.130349	NA	-0.136168	NA	-0.112044	NA
bin1193	5	FLL	-0.138331	NA	-0.146684	NA	-0.122373	NA
bin1194	5	FLL	-0.1465	NA	-0.168845	NA	-0.140495	NA
bin1195	5	FLL	-0.137921	NA	-0.153501	NA	-0.135024	NA
bin1196	5	FLL	-0.149378	NA	-0.162423	NA	-0.149862	NA
bin1197	5	FLL	-0.145532	NA	-0.157667	NA	-0.145414	NA
bin1198	5	FLL	-0.152248	NA	-0.162515	NA	-0.158699	NA
bin1199	5	FLL	-0.164548	NA	-0.175676	NA	-0.173535	NA
bin1200	5	FLL	-0.165223	NA	-0.179191	NA	-0.184564	NA
bin1201	5	FLL	-0.165223	NA	-0.179191	NA	-0.184564	NA
bin1202	5	FLL	-0.181574	NA	-0.19462	NA	-0.200549	NA
bin1203	5	FLL	-0.193261	NA	-0.211773	NA	-0.217513	NA
bin1204	5	FLL	-0.202694	NA	-0.220804	NA	-0.224671	NA
bin1205	5	FLL	-0.21032	NA	-0.231255	NA	-0.233333	NA
bin1206	5	FLL	-0.195573	NA	-0.226104	NA	-0.229274	NA
bin1207	5	FLL	-0.178696	NA	-0.209338	NA	-0.214842	NA
bin1208	5	FLL	-0.191196	NA	-0.216545	NA	-0.222844	NA
bin1209	5	FLL	-0.187064	NA	-0.216545	NA	-0.217023	NA
bin1210	5	FLL	-0.197733	NA	-0.218864	NA	-0.23172	NA
bin1211	5	FLL	-0.195045	NA	-0.218987	NA	-0.230262	NA
bin1212	5	FLL	-0.184869	NA	-0.210882	NA	-0.217165	NA
bin1213	5	FLL	-0.179695	NA	-0.2113	NA	-0.215756	NA
bin1214	5	FLL	-0.177259	NA	-0.209012	NA	-0.212087	NA
bin1215	5	FLL	-0.168625	NA	-0.202995	NA	-0.204583	NA
bin1216	5	FLL	-0.1665	NA	-0.199831	NA	-0.203219	NA
bin1217	5	FLL	-0.170697	NA	-0.206376	NA	-0.209874	NA
bin1218	5	FLL	-0.170697	NA	-0.206376	NA	-0.209874	NA
bin1219	5	FLL	-0.170697	NA	-0.206376	NA	-0.209874	NA
bin1220	5	FLL	-0.173987	NA	-0.206478	NA	-0.214033	NA
bin1221	5	FLL	-0.164498	NA	-0.191164	NA	-0.196935	NA
bin1222	5	FLL	-0.150068	NA	-0.175699	NA	-0.179745	NA
bin1223	5	FLL	-0.149748	NA	-0.176884	NA	-0.182373	NA
bin1224	5	FLL	-0.159927	NA	-0.192601	NA	-0.195238	NA
bin1225	5	FLL	-0.159927	NA	-0.192601	NA	-0.195238	NA
bin1226	5	FLL	-0.156817	NA	-0.185929	NA	-0.180764	NA
bin1227	5	FLL	-0.130008	NA	-0.157492	NA	-0.163891	NA
bin1228	5	FLL	-0.121141	NA	-0.150205	NA	-0.151128	NA
bin1229	5	FLL	-0.117526	NA	-0.148432	NA	-0.14283	NA
bin1230	5	FLL	-0.0966541	NA	-0.139487	NA	-0.13736	NA
bin1231	5	FLL	-0.106061	NA	-0.156147	NA	-0.147807	NA
bin1232	5	FLL	-0.119718	NA	-0.171622	NA	-0.16274	NA
bin1233	5	FLL	-0.126997	NA	-0.175506	NA	-0.178611	NA
bin1234	5	FLL	-0.0985506	NA	-0.141134	NA	-0.14177	NA
bin1235	5	FLL	-0.128624	NA	-0.157923	NA	-0.161577	NA
bin1236	5	FLL	-0.125936	NA	-0.157671	NA	-0.160589	NA
bin1237	5	FLL	-0.125936	NA	-0.157671	NA	-0.160589	NA
bin1238	5	FLL	-0.136887	NA	-0.162806	NA	-0.164206	NA
bin1239	5	FLL	-0.137485	NA	-0.16415	NA	-0.165754	NA
bin1240	5	FLL	-0.125842	NA	-0.143774	NA	-0.155707	NA
bin1241	5	FLL	-0.125842	NA	-0.143774	NA	-0.155707	NA
bin1242	5	FLL	-0.148151	NA	-0.165516	NA	-0.183406	NA
bin1243	5	FLL	-0.175966	NA	-0.193622	NA	-0.213353	NA
bin1244	5	FLL	-0.188684	NA	-0.21141	NA	-0.237691	NA
bin1245	5	FLL	-0.176624	NA	-0.198514	NA	-0.223136	NA
bin1246	5	FLL	-0.169849	NA	-0.191375	NA	-0.223472	NA
bin1247	5	FLL	-0.172391	NA	-0.191459	NA	-0.224265	NA
bin1248	5	FLL	-0.168437	NA	-0.185161	NA	-0.221025	NA
bin1249	5	FLL	-0.151721	NA	-0.167528	NA	-0.196901	NA
bin1250	5	FLL	-0.152634	NA	-0.167417	NA	-0.199115	NA
bin1251	5	FLL	-0.141813	NA	-0.161017	NA	-0.188974	NA
bin1252	5	FLL	-0.131988	NA	-0.151552	NA	-0.181343	NA
bin1253	5	FLL	-0.131988	NA	-0.151552	NA	-0.181343	NA
bin1254	5	FLL	-0.131988	NA	-0.151552	NA	-0.181343	NA
bin1255	5	FLL	-0.131988	NA	-0.151552	NA	-0.181343	NA
bin1256	5	FLL	-0.132378	NA	-0.151833	NA	-0.177058	NA
bin1257	5	FLL	-0.132378	NA	-0.151833	NA	-0.177058	NA
bin1258	5	FLL	-0.136889	NA	-0.157584	NA	-0.178516	NA
bin1259	5	FLL	-0.136889	NA	-0.157584	NA	-0.178516	NA
bin1260	5	FLL	-0.128413	NA	-0.151769	NA	-0.171233	NA
bin1261	5	FLL	-0.128413	NA	-0.151769	NA	-0.171233	NA
bin1262	5	FLL	-0.12693	NA	-0.14984	NA	-0.168025	NA
bin1263	5	FLL	-0.125229	NA	-0.145682	NA	-0.165852	NA
bin1264	5	FLL	-0.116909	NA	-0.128555	NA	-0.152409	NA
bin1265	5	FLL	-0.0999442	NA	-0.122429	NA	-0.145246	NA
bin1266	5	FLL	-0.0846451	NA	-0.116433	NA	-0.135538	NA
bin1267	5	FLL	-0.0734606	NA	-0.103485	NA	-0.127905	NA
bin1268	5	FLL	-0.101266	NA	-0.135835	NA	-0.157981	NA
bin1269	5	FLL	-0.108693	NA	-0.141747	NA	-0.164992	NA
bin1270	5	FLL	-0.0957526	NA	-0.130586	NA	-0.155403	NA
bin1271	5	FLL	-0.111816	NA	-0.139707	NA	-0.161108	NA
bin1272	5	FLL	-0.110877	NA	-0.137923	NA	-0.156788	NA
bin1273	5	FLL	-0.110877	NA	-0.137923	NA	-0.156788	NA
bin1274	5	FLL	-0.108752	NA	-0.131567	NA	-0.150636	NA
bin1275	5	FLL	-0.102608	NA	-0.127205	NA	-0.146575	NA
bin1276	5	FLL	-0.117767	NA	-0.140581	NA	-0.164721	NA
bin1277	5	FLL	-0.123458	NA	-0.147397	NA	-0.172214	NA
bin1278	5	FLL	-0.122033	NA	-0.148793	NA	-0.170159	NA
bin1279	5	FLL	-0.122033	NA	-0.148793	NA	-0.170159	NA
bin1280	5	FLL	-0.134353	NA	-0.155199	NA	-0.180164	NA
bin1281	5	FLL	-0.127438	NA	-0.142928	NA	-0.165003	NA
bin1282	5	FLL	-0.103056	NA	-0.11422	NA	-0.138123	NA
bin1283	5	FLL	-0.118518	NA	-0.121707	NA	-0.140965	NA
bin1284	5	FLL	-0.11937	NA	-0.128835	NA	-0.136743	NA
bin1285	5	FLL	-0.118917	NA	-0.127645	NA	-0.135358	NA
bin1286	5	FLL	-0.118522	NA	-0.122992	NA	-0.130711	NA
bin1287	5	FLL	-0.118714	NA	-0.123079	NA	-0.132783	NA
bin1288	5	FLL	-0.109192	NA	-0.115264	NA	-0.120438	NA
bin1289	5	FLL	-0.10478	NA	-0.115359	NA	-0.112165	NA
bin1290	5	FLL	-0.120244	NA	-0.136074	NA	-0.119824	NA
bin1291	5	FLL	-0.119508	NA	-0.132301	NA	-0.114035	NA
bin1292	5	FLL	-0.1107	NA	-0.122472	NA	-0.103429	NA
bin1293	5	FLL	-0.0998906	NA	-0.115422	NA	-0.0917727	NA
bin1294	5	FLL	-0.0952695	NA	-0.108156	NA	-0.0863201	NA
bin1295	5	FLL	-0.0981386	NA	-0.108043	NA	-0.0957432	NA
bin1296	5	FLL	-0.103933	NA	-0.113005	NA	-0.105668	NA
bin1297	5	FLL	-0.0718953	NA	-0.0845164	NA	-0.0700169	NA
bin1298	5	FLL	-0.0969511	NA	-0.107883	NA	-0.115679	NA
bin1299	5	FLL	-0.0978279	NA	-0.106242	NA	-0.110791	NA
bin1300	5	FLL	-0.119896	NA	-0.111882	NA	-0.130913	NA
bin1301	5	FLL	-0.119896	NA	-0.111882	NA	-0.130913	NA
bin1302	5	FLL	-0.0895186	NA	-0.0828054	NA	-0.101452	NA
bin1303	5	FLL	-0.0982073	NA	-0.0931165	NA	-0.107664	NA
bin1304	5	FLL	-0.0982073	NA	-0.0931165	NA	-0.107664	NA
bin1305	5	FLL	-0.107352	NA	-0.0995497	NA	-0.11567	NA
bin1306	5	FLL	-0.107352	NA	-0.0995497	NA	-0.11567	NA
bin1307	5	FLL	-0.131919	NA	-0.122904	NA	-0.141454	NA
bin1308	5	FLL	-0.13551	NA	-0.129305	NA	-0.144432	NA
bin1309	5	FLL	-0.130351	NA	-0.124423	NA	-0.140142	NA
bin1310	5	FLL	-0.120502	NA	-0.11514	NA	-0.127342	NA
bin1311	5	FLL	-0.116666	NA	-0.117052	NA	-0.130422	NA
bin1312	5	FLL	-0.108213	NA	-0.109472	NA	-0.123057	NA
bin1313	5	FLL	-0.114755	NA	-0.112646	NA	-0.127675	NA
bin1314	5	FLL	-0.123477	NA	-0.122424	NA	-0.138193	NA
bin1315	5	FLL	-0.140291	NA	-0.133238	NA	-0.158799	NA
bin1316	5	FLL	-0.129798	NA	-0.125116	NA	-0.151287	NA
bin1317	5	FLL	-0.131496	NA	-0.124805	NA	-0.154266	NA
bin1318	5	FLL	-0.12399	NA	-0.123116	NA	-0.144242	NA
bin1319	5	FLL	-0.115368	NA	-0.11259	NA	-0.132699	NA
bin1320	5	FLL	-0.126751	NA	-0.122926	NA	-0.138244	NA
bin1321	5	FLL	-0.119016	NA	-0.120684	NA	-0.129902	NA
bin1322	5	FLL	-0.146488	NA	-0.149252	NA	-0.15745	NA
bin1323	5	FLL	-0.157117	NA	-0.160719	NA	-0.171465	NA
bin1324	5	FLL	-0.148087	NA	-0.154793	NA	-0.171653	NA
bin1325	5	FLL	-0.153376	NA	-0.156969	NA	-0.174961	NA
bin1326	5	FLL	-0.154585	NA	-0.153771	NA	-0.168653	NA
bin1327	5	FLL	-0.154585	NA	-0.153771	NA	-0.168653	NA
bin1328	5	FLL	-0.16329	NA	-0.165121	NA	-0.18217	NA
bin1329	5	FLL	-0.16329	NA	-0.165121	NA	-0.18217	NA
bin1330	5	FLL	-0.167798	NA	-0.165108	NA	-0.190561	NA
bin1331	5	FLL	-0.17639	NA	-0.175582	NA	-0.202057	NA
bin1332	5	FLL	-0.17639	NA	-0.175582	NA	-0.202057	NA
bin1333	5	FLL	-0.170495	NA	-0.1694	NA	-0.196521	NA
bin1334	5	FLL	-0.173296	NA	-0.171913	NA	-0.200531	NA
bin1335	5	FLL	-0.188091	NA	-0.186039	NA	-0.212211	NA
bin1336	5	FLL	-0.192098	NA	-0.184406	NA	-0.209458	NA
bin1337	5	FLL	-0.177287	NA	-0.168283	NA	-0.193234	NA
bin1338	5	FLL	-0.160613	NA	-0.150953	NA	-0.174773	NA
bin1339	5	FLL	-0.176239	NA	-0.171565	NA	-0.19718	NA
bin1340	5	FLL	-0.177529	NA	-0.175205	NA	-0.196863	NA
bin1341	5	FLL	-0.135562	NA	-0.140714	NA	-0.137277	NA
bin1342	5	FLL	-0.12853	NA	-0.14459	NA	-0.138854	NA
bin1343	5	FLL	-0.121004	NA	-0.138857	NA	-0.140054	NA
bin1344	5	FLL	-0.133319	NA	-0.148742	NA	-0.156781	NA
bin1345	5	FLL	-0.117623	NA	-0.132565	NA	-0.145407	NA
bin1346	5	FLL	-0.113402	NA	-0.126382	NA	-0.139495	NA
bin1347	5	FLL	-0.113491	NA	-0.125991	NA	-0.130005	NA
bin1348	5	FLL	-0.0916778	NA	-0.112524	NA	-0.112203	NA
bin1349	5	FLL	-0.103431	NA	-0.122995	NA	-0.129036	NA
bin1350	5	FLL	-0.112041	NA	-0.132775	NA	-0.14132	NA
bin1351	5	FLL	-0.112041	NA	-0.132775	NA	-0.14132	NA
bin1352	5	FLL	-0.104295	NA	-0.125184	NA	-0.130283	NA
bin1353	5	FLL	-0.100004	NA	-0.126542	NA	-0.132751	NA
bin1354	5	FLL	-0.0956088	NA	-0.124408	NA	-0.127245	NA
bin1355	5	FLL	-0.0979825	NA	-0.125682	NA	-0.136995	NA
bin1356	5	FLL	-0.0922778	NA	-0.118847	NA	-0.129483	NA
bin1357	5	FLL	-0.0951558	NA	-0.12277	NA	-0.129217	NA
bin1358	5	FLL	-0.105976	NA	-0.135624	NA	-0.146095	NA
bin1359	5	FLL	-0.0872629	NA	-0.123168	NA	-0.128601	NA
bin1360	5	FLL	-0.0872629	NA	-0.123168	NA	-0.128601	NA
bin1361	5	FLL	-0.0850994	NA	-0.121192	NA	-0.131893	NA
bin1362	5	FLL	-0.0906705	NA	-0.139217	NA	-0.148625	NA
bin1363	5	FLL	-0.0835898	NA	-0.12865	NA	-0.144623	NA
bin1364	5	FLL	-0.0690922	NA	-0.109954	NA	-0.118819	NA
bin1365	5	FLL	-0.0673944	NA	-0.106528	NA	-0.120156	NA
bin1366	5	FLL	-0.0488106	NA	-0.0876599	NA	-0.0981756	NA
bin1367	5	FLL	-0.0488106	NA	-0.0876599	NA	-0.0981756	NA
bin1368	5	FLL	-0.0560486	NA	-0.102051	NA	-0.100824	NA
bin1369	5	FLL	-0.0683587	NA	-0.11153	NA	-0.112362	NA
bin1370	5	FLL	-0.0651945	NA	-0.105389	NA	-0.111347	NA
bin1371	5	FLL	-0.0667797	NA	-0.108186	NA	-0.113828	NA
bin1372	5	FLL	-0.0786072	NA	-0.125621	NA	-0.117154	NA
bin1373	5	FLL	-0.0897555	NA	-0.143295	NA	-0.142025	NA
bin1374	5	FLL	-0.0961815	NA	-0.153878	NA	-0.150435	NA
bin1375	5	FLL	-0.107263	NA	-0.15564	NA	-0.153969	NA
bin1376	5	FLL	-0.113941	NA	-0.162036	NA	-0.148043	NA
bin1377	5	FLL	-0.134356	NA	-0.172661	NA	-0.156723	NA
bin1378	5	FLL	-0.119397	NA	-0.166551	NA	-0.165445	NA
bin1379	5	FLL	-0.108298	NA	-0.14962	NA	-0.147479	NA
bin1380	5	FLL	-0.106376	NA	-0.145407	NA	-0.145822	NA
bin1381	5	FLL	-0.0856533	NA	-0.1249	NA	-0.118429	NA
bin1382	5	FLL	-0.0488495	NA	-0.0889144	NA	-0.077203	NA
bin1383	5	FLL	-0.0426583	NA	-0.0844809	NA	-0.0730734	NA
bin1384	5	FLL	-0.0466876	NA	-0.0905124	NA	-0.0859448	NA
bin1385	5	FLL	-0.0367144	NA	-0.077284	NA	-0.0734499	NA
bin1386	5	FLL	-0.0441491	NA	-0.0891858	NA	-0.0861797	NA
bin1387	5	FLL	-0.0418666	NA	-0.0909607	NA	-0.0827007	NA
bin1388	5	FLL	-0.042492	NA	-0.0918881	NA	-0.0828326	NA
bin1389	5	FLL	-0.0514415	NA	-0.100742	NA	-0.0900684	NA
bin1390	5	FLL	-0.0477083	NA	-0.0978938	NA	-0.0875605	NA
bin1391	5	FLL	-0.0328835	NA	-0.0821491	NA	-0.0808225	NA
bin1392	5	FLL	0.00832868	NA	-0.0465443	NA	-0.0458134	NA
bin1393	5	FLL	0.00449194	NA	-0.0519919	NA	-0.045953	NA
bin1394	5	FLL	0.0178205	NA	-0.0413168	NA	-0.0354594	NA
bin1395	6	FLL	-0.118463	NA	-0.112247	NA	-0.0913365	NA
bin1396	6	FLL	-0.131628	NA	-0.124012	NA	-0.110512	NA
bin1397	6	FLL	-0.139457	NA	-0.130909	NA	-0.118053	NA
bin1398	6	FLL	-0.155095	NA	-0.149563	NA	-0.136767	NA
bin1399	6	FLL	-0.165614	NA	-0.154353	NA	-0.15123	NA
bin1400	6	FLL	-0.165614	NA	-0.154353	NA	-0.15123	NA
bin1401	6	FLL	-0.17428	NA	-0.160391	NA	-0.158754	NA
bin1402	6	FLL	-0.160598	NA	-0.149526	NA	-0.144187	NA
bin1403	6	FLL	-0.151946	NA	-0.139642	NA	-0.141622	NA
bin1404	6	FLL	-0.152134	NA	-0.139548	NA	-0.14735	NA
bin1405	6	FLL	-0.137955	NA	-0.12443	NA	-0.135143	NA
bin1406	6	FLL	-0.131616	NA	-0.118853	NA	-0.130944	NA
bin1407	6	FLL	-0.131616	NA	-0.118853	NA	-0.130944	NA
bin1408	6	FLL	-0.145265	NA	-0.127421	NA	-0.135062	NA
bin1409	6	FLL	-0.129014	NA	-0.107923	NA	-0.108935	NA
bin1410	6	FLL	-0.091429	NA	-0.0677052	NA	-0.0749303	NA
bin1411	6	FLL	-0.0872164	NA	-0.062203	NA	-0.0738185	NA
bin1412	6	FLL	-0.0872164	NA	-0.062203	NA	-0.0738185	NA
bin1413	6	FLL	-0.0882981	NA	-0.0734905	NA	-0.0851518	NA
bin1414	6	FLL	-0.0894024	NA	-0.0735905	NA	-0.0822798	NA
bin1415	6	FLL	-0.0589173	NA	-0.046928	NA	-0.04495	NA
bin1416	6	FLL	-0.0607832	NA	-0.0514593	NA	-0.0431098	NA
bin1417	6	FLL	-0.0607832	NA	-0.0514593	NA	-0.0431098	NA
bin1418	6	FLL	-0.0554336	NA	-0.0492719	NA	-0.0397223	NA
bin1419	6	FLL	-0.0554336	NA	-0.0492719	NA	-0.0397223	NA
bin1420	6	FLL	-0.136133	NA	-0.132904	NA	-0.120044	NA
bin1421	6	FLL	-0.149868	NA	-0.147534	NA	-0.136403	NA
bin1422	6	FLL	-0.163118	NA	-0.158027	NA	-0.155181	NA
bin1423	6	FLL	-0.171138	NA	-0.170013	NA	-0.158867	NA
bin1424	6	FLL	-0.182354	NA	-0.184007	NA	-0.182842	NA
bin1425	6	FLL	-0.188804	NA	-0.19268	NA	-0.194784	NA
bin1426	6	FLL	-0.190572	NA	-0.19486	NA	-0.201501	NA
bin1427	6	FLL	-0.190462	NA	-0.197074	NA	-0.205597	NA
bin1428	6	FLL	-0.194108	NA	-0.201344	NA	-0.211486	NA
bin1429	6	FLL	-0.184787	NA	-0.19221	NA	-0.203214	NA
bin1430	6	FLL	-0.175902	NA	-0.181126	NA	-0.190964	NA
bin1431	6	FLL	-0.176877	NA	-0.183538	NA	-0.189087	NA
bin1432	6	FLL	-0.173963	NA	-0.191208	NA	-0.197182	NA
bin1433	6	FLL	-0.184059	NA	-0.201583	NA	-0.20624	NA
bin1434	6	FLL	-0.215034	NA	-0.231399	NA	-0.244989	NA
bin1435	6	FLL	-0.206728	NA	-0.222787	NA	-0.244433	NA
bin1436	6	FLL	-0.205749	NA	-0.219821	NA	-0.24604	NA
bin1437	6	FLL	-0.22186	NA	-0.233569	NA	-0.257967	NA
bin1438	6	FLL	-0.203545	NA	-0.209452	NA	-0.246137	NA
bin1439	6	FLL	-0.211384	NA	-0.222525	NA	-0.246829	NA
bin1440	6	FLL	-0.182272	NA	-0.19637	NA	-0.211895	NA
bin1441	6	FLL	-0.16737	NA	-0.192047	NA	-0.196652	NA
bin1442	6	FLL	-0.184523	NA	-0.200191	NA	-0.208096	NA
bin1443	6	FLL	-0.144186	NA	-0.153455	NA	-0.126884	NA
bin1444	6	FLL	-0.126855	NA	-0.13084	NA	-0.118028	NA
bin1445	6	FLL	-0.126855	NA	-0.13084	NA	-0.118028	NA
bin1446	6	FLL	-0.134619	NA	-0.142534	NA	-0.123791	NA
bin1447	6	FLL	-0.124824	NA	-0.141338	NA	-0.122641	NA
bin1448	6	FLL	-0.10696	NA	-0.122196	NA	-0.104932	NA
bin1449	6	FLL	-0.151484	NA	-0.170116	NA	-0.145387	NA
bin1450	6	FLL	-0.164657	NA	-0.18415	NA	-0.149634	NA
bin1451	6	FLL	-0.156809	NA	-0.180734	NA	-0.149582	NA
bin1452	6	FLL	-0.166101	NA	-0.189047	NA	-0.157409	NA
bin1453	6	FLL	-0.155796	NA	-0.180604	NA	-0.145723	NA
bin1454	6	FLL	-0.158378	NA	-0.189049	NA	-0.146519	NA
bin1455	6	FLL	-0.176077	NA	-0.210864	NA	-0.165864	NA
bin1456	6	FLL	-0.168623	NA	-0.205548	NA	-0.156129	NA
bin1457	6	FLL	-0.167907	NA	-0.213424	NA	-0.165641	NA
bin1458	6	FLL	-0.185492	NA	-0.231759	NA	-0.18386	NA
bin1459	6	FLL	-0.19912	NA	-0.248337	NA	-0.226574	NA
bin1460	6	FLL	-0.194194	NA	-0.244622	NA	-0.222512	NA
bin1461	6	FLL	-0.185749	NA	-0.234428	NA	-0.211036	NA
bin1462	6	FLL	-0.193055	NA	-0.243997	NA	-0.218342	NA
bin1463	6	FLL	-0.193055	NA	-0.243997	NA	-0.218342	NA
bin1464	6	FLL	-0.199868	NA	-0.240694	NA	-0.220106	NA
bin1465	6	FLL	-0.199073	NA	-0.237594	NA	-0.228207	NA
bin1466	6	FLL	-0.187393	NA	-0.220372	NA	-0.213466	NA
bin1467	6	FLL	-0.187393	NA	-0.220372	NA	-0.213466	NA
bin1468	6	FLL	-0.187393	NA	-0.220372	NA	-0.213466	NA
bin1469	6	FLL	-0.181458	NA	-0.211921	NA	-0.205116	NA
bin1470	6	FLL	-0.173167	NA	-0.206473	NA	-0.198517	NA
bin1471	6	FLL	-0.184677	NA	-0.223491	NA	-0.213063	NA
bin1472	6	FLL	-0.184677	NA	-0.223491	NA	-0.213063	NA
bin1473	6	FLL	-0.184677	NA	-0.223491	NA	-0.213063	NA
bin1474	6	FLL	-0.182076	NA	-0.223188	NA	-0.21193	NA
bin1475	6	FLL	-0.151537	NA	-0.19552	NA	-0.180772	NA
bin1476	6	FLL	-0.139652	NA	-0.18657	NA	-0.166018	NA
bin1477	6	FLL	-0.124988	NA	-0.172111	NA	-0.150159	NA
bin1478	6	FLL	-0.126303	NA	-0.172711	NA	-0.151479	NA
bin1479	6	FLL	-0.138023	NA	-0.183177	NA	-0.168796	NA
bin1480	6	FLL	-0.142418	NA	-0.170883	NA	-0.15333	NA
bin1481	6	FLL	-0.175405	NA	-0.204713	NA	-0.194858	NA
bin1482	6	FLL	-0.158467	NA	-0.179139	NA	-0.168731	NA
bin1483	6	FLL	-0.174513	NA	-0.19654	NA	-0.186348	NA
bin1484	6	FLL	-0.165442	NA	-0.186114	NA	-0.178584	NA
bin1485	6	FLL	-0.161121	NA	-0.179249	NA	-0.165798	NA
bin1486	6	FLL	-0.141206	NA	-0.155758	NA	-0.141024	NA
bin1487	6	FLL	-0.139088	NA	-0.152181	NA	-0.139467	NA
bin1488	6	FLL	-0.139088	NA	-0.152181	NA	-0.139467	NA
bin1489	6	FLL	-0.154857	NA	-0.163663	NA	-0.151704	NA
bin1490	6	FLL	-0.154011	NA	-0.158542	NA	-0.149974	NA
bin1491	6	FLL	-0.14314	NA	-0.144496	NA	-0.137612	NA
bin1492	6	FLL	-0.14552	NA	-0.142992	NA	-0.137055	NA
bin1493	6	FLL	-0.149396	NA	-0.14734	NA	-0.141479	NA
bin1494	6	FLL	-0.141511	NA	-0.141044	NA	-0.12534	NA
bin1495	6	FLL	-0.134693	NA	-0.136122	NA	-0.123258	NA
bin1496	6	FLL	-0.134693	NA	-0.136122	NA	-0.123258	NA
bin1497	6	FLL	-0.150164	NA	-0.154894	NA	-0.141387	NA
bin1498	6	FLL	-0.150164	NA	-0.154894	NA	-0.141387	NA
bin1499	6	FLL	-0.134693	NA	-0.136122	NA	-0.123258	NA
bin1500	6	FLL	-0.134693	NA	-0.136122	NA	-0.123258	NA
bin1501	6	FLL	-0.139869	NA	-0.137624	NA	-0.12622	NA
bin1502	6	FLL	-0.135544	NA	-0.136385	NA	-0.123888	NA
bin1503	6	FLL	-0.141529	NA	-0.145152	NA	-0.128988	NA
bin1504	6	FLL	-0.137596	NA	-0.140812	NA	-0.124486	NA
bin1505	6	FLL	-0.153151	NA	-0.144383	NA	-0.13545	NA
bin1506	6	FLL	-0.149851	NA	-0.146003	NA	-0.131989	NA
bin1507	6	FLL	-0.15662	NA	-0.15351	NA	-0.139915	NA
bin1508	6	FLL	-0.168773	NA	-0.166346	NA	-0.149874	NA
bin1509	6	FLL	-0.208242	NA	-0.207955	NA	-0.189929	NA
bin1510	6	FLL	-0.20743	NA	-0.208627	NA	-0.188556	NA
bin1511	6	FLL	-0.20303	NA	-0.207435	NA	-0.188372	NA
bin1512	6	FLL	-0.210493	NA	-0.212746	NA	-0.195317	NA
bin1513	6	FLL	-0.24827	NA	-0.25038	NA	-0.240064	NA
bin1514	6	FLL	-0.235267	NA	-0.239459	NA	-0.221035	NA
bin1515	6	FLL	-0.237218	NA	-0.237782	NA	-0.224049	NA
bin1516	6	FLL	-0.23548	NA	-0.240949	NA	-0.22561	NA
bin1517	6	FLL	-0.24419	NA	-0.250563	NA	-0.236197	NA
bin1518	6	FLL	-0.260246	9311	-0.274859	9311	-0.265669	NA
bin1519	6	FLL	-0.247791	NA	-0.26387	9311	-0.247837	NA
bin1520	6	FLL	-0.246598	NA	-0.261625	9311	-0.243216	NA
bin1521	6	FLL	-0.254788	9311	-0.27085	9311	-0.253405	NA
bin1522	6	FLL	-0.261725	9311	-0.274992	9311	-0.251748	NA
bin1523	6	FLL	-0.246507	9311	-0.269756	9311	-0.241557	NA
bin1524	6	FLL	-0.244282	NA	-0.267734	9311	-0.247221	NA
bin1525	6	FLL	-0.229949	NA	-0.252364	NA	-0.230166	NA
bin1526	6	FLL	-0.224044	NA	-0.242942	NA	-0.216556	NA
bin1527	6	FLL	-0.224044	NA	-0.242942	NA	-0.216556	NA
bin1528	6	FLL	-0.220772	NA	-0.241856	NA	-0.216326	NA
bin1529	6	FLL	-0.208082	NA	-0.226088	NA	-0.207931	NA
bin1530	6	FLL	-0.20842	NA	-0.22572	NA	-0.207262	NA
bin1531	6	FLL	-0.211949	NA	-0.231243	NA	-0.21259	NA
bin1532	6	FLL	-0.220716	NA	-0.239819	NA	-0.220575	NA
bin1533	6	FLL	-0.209005	NA	-0.231755	NA	-0.209071	NA
bin1534	6	FLL	-0.227227	NA	-0.252613	9311	-0.230921	NA
bin1535	6	FLL	-0.224533	NA	-0.247677	NA	-0.222536	NA
bin1536	6	FLL	-0.232264	NA	-0.256006	9311	-0.229656	NA
bin1537	6	FLL	-0.232264	NA	-0.256006	9311	-0.229656	NA
bin1538	6	FLL	-0.24134	NA	-0.263206	9311	-0.241701	NA
bin1539	6	FLL	-0.246274	9311	-0.26922	9311	-0.248504	NA
bin1540	6	FLL	-0.248623	9311	-0.271275	9311	-0.256237	NA
bin1541	6	FLL	-0.260174	9311	-0.278715	9311	-0.267591	NA
bin1542	6	FLL	-0.257912	9311	-0.281062	9311	-0.264614	NA
bin1543	6	FLL	-0.272179	9311	-0.289764	9311	-0.286599	9311
bin1544	6	FLL	-0.275052	9311	-0.295943	9311	-0.293042	9311
bin1545	6	FLL	-0.275052	9311	-0.295943	9311	-0.293042	9311
bin1546	6	FLL	-0.275052	9311	-0.295943	9311	-0.293042	9311
bin1547	6	FLL	-0.263738	9311	-0.282541	9311	-0.278269	9311
bin1548	6	FLL	-0.257523	9311	-0.27397	9311	-0.278021	9311
bin1549	6	FLL	-0.266133	9311	-0.287229	9311	-0.292157	9311
bin1550	6	FLL	-0.261685	9311	-0.280602	9311	-0.281899	9311
bin1551	6	FLL	-0.265633	9311	-0.285624	9311	-0.289312	9311
bin1552	6	FLL	-0.265633	9311	-0.285624	9311	-0.289312	9311
bin1553	6	FLL	-0.271282	9311	-0.288992	9311	-0.295362	9311
bin1554	6	FLL	-0.252774	9311	-0.272505	9311	-0.28026	9311
bin1555	6	FLL	-0.267205	9311	-0.289171	9311	-0.287002	9311
bin1556	6	FLL	-0.281333	9311	-0.307896	9311	-0.30139	9311
bin1557	6	FLL	-0.298585	9311	-0.322682	9311	-0.317329	9311
bin1558	6	FLL	-0.308695	9311	-0.334593	9311	-0.331943	9311
bin1559	6	FLL	-0.315765	9311	-0.346631	9311	-0.349282	9311
bin1560	6	FLL	-0.307093	9311	-0.339798	9311	-0.333444	9311
bin1561	6	FLL	-0.307093	9311	-0.339798	9311	-0.333444	9311
bin1562	6	FLL	-0.305269	9311	-0.335902	9311	-0.335718	9311
bin1563	6	FLL	-0.298964	9311	-0.326208	9311	-0.325841	9311
bin1564	6	FLL	-0.305792	9311	-0.333092	9311	-0.329641	9311
bin1565	6	FLL	-0.31759	9311	-0.349631	9311	-0.354879	9311
bin1566	6	FLL	-0.334423	9311	-0.367461	9311	-0.376195	9311
bin1567	6	FLL	-0.328247	9311	-0.373623	9311	-0.378453	9311
bin1568	6	FLL	-0.324268	9311	-0.370541	9311	-0.376244	9311
bin1569	6	FLL	-0.32299	9311	-0.371033	9311	-0.377895	9311
bin1570	6	FLL	-0.330395	9311	-0.379609	9311	-0.380413	9311
bin1571	6	FLL	-0.360467	9311	-0.408419	9311	-0.419531	9311
bin1572	6	FLL	-0.352068	9311	-0.391221	9311	-0.397809	9311
bin1573	6	FLL	-0.352068	9311	-0.391221	9311	-0.397809	9311
bin1574	6	FLL	-0.352068	9311	-0.391221	9311	-0.397809	9311
bin1575	6	FLL	-0.332842	9311	-0.368225	9311	-0.384992	9311
bin1576	6	FLL	-0.332842	9311	-0.368225	9311	-0.384992	9311
bin1577	6	FLL	-0.333925	9311	-0.372277	9311	-0.394925	9311
bin1578	6	FLL	-0.327901	9311	-0.361862	9311	-0.387415	9311
bin1579	6	FLL	-0.313481	9311	-0.347947	9311	-0.375647	9311
bin1580	6	FLL	-0.280421	9311	-0.31795	9311	-0.345966	9311
bin1581	6	FLL	-0.269646	9311	-0.307944	9311	-0.33548	9311
bin1582	6	FLL	-0.260603	9311	-0.301883	9311	-0.32836	9311
bin1583	6	FLL	-0.278065	9311	-0.321409	9311	-0.351714	9311
bin1584	6	FLL	-0.278016	9311	-0.31439	9311	-0.347313	9311
bin1585	6	FLL	-0.268426	9311	-0.309293	9311	-0.337149	9311
bin1586	6	FLL	-0.268426	9311	-0.309293	9311	-0.337149	9311
bin1587	6	FLL	-0.277114	9311	-0.317769	9311	-0.344896	9311
bin1588	6	FLL	-0.267451	9311	-0.305906	9311	-0.331407	9311
bin1589	6	FLL	-0.264397	9311	-0.30181	9311	-0.327652	9311
bin1590	6	FLL	-0.247647	9311	-0.287633	9311	-0.319352	9311
bin1591	6	FLL	-0.252022	9311	-0.294808	9311	-0.325829	9311
bin1592	6	FLL	-0.232627	NA	-0.274909	9311	-0.302706	9311
bin1593	6	FLL	-0.247763	9311	-0.295546	9311	-0.321799	9311
bin1594	6	FLL	-0.234371	NA	-0.280994	9311	-0.306068	9311
bin1595	6	FLL	-0.236648	NA	-0.279275	9311	-0.308831	9311
bin1596	6	FLL	-0.229813	NA	-0.271517	9311	-0.300954	9311
bin1597	6	FLL	-0.2219	NA	-0.27335	9311	-0.298928	9311
bin1598	6	FLL	-0.229336	NA	-0.280237	9311	-0.305848	9311
bin1599	6	FLL	-0.229336	NA	-0.280237	9311	-0.305848	9311
bin1600	7	FLL	-0.132413	NA	-0.162658	NA	-0.115255	NA
bin1601	7	FLL	-0.195979	NA	-0.233117	NA	-0.191529	NA
bin1602	7	FLL	-0.217958	NA	-0.253324	9311	-0.237783	NA
bin1603	7	FLL	-0.208236	NA	-0.241019	NA	-0.222651	NA
bin1604	7	FLL	-0.210909	NA	-0.241614	NA	-0.221267	NA
bin1605	7	FLL	-0.200844	NA	-0.228258	NA	-0.208653	NA
bin1606	7	FLL	-0.214823	NA	-0.238301	NA	-0.228433	NA
bin1607	7	FLL	-0.224405	NA	-0.246484	9311	-0.242798	NA
bin1608	7	FLL	-0.223603	NA	-0.246448	9311	-0.243402	NA
bin1609	7	FLL	-0.219362	NA	-0.241004	NA	-0.242264	NA
bin1610	7	FLL	-0.224824	NA	-0.245603	NA	-0.247066	NA
bin1611	7	FLL	-0.221994	NA	-0.245139	NA	-0.243674	NA
bin1612	7	FLL	-0.239525	9311	-0.262074	9311	-0.263647	NA
bin1613	7	FLL	-0.248635	9311	-0.266488	9311	-0.27163	NA
bin1614	7	FLL	-0.246971	9311	-0.263964	9311	-0.273362	9311
bin1615	7	FLL	-0.246971	9311	-0.263964	9311	-0.273362	9311
bin1616	7	FLL	-0.246971	9311	-0.263964	9311	-0.273362	9311
bin1617	7	FLL	-0.242053	9311	-0.258207	9311	-0.268998	NA
bin1618	7	FLL	-0.242053	9311	-0.258207	9311	-0.268998	NA
bin1619	7	FLL	-0.239431	9311	-0.253903	9311	-0.265995	NA
bin1620	7	FLL	-0.23976	9311	-0.255197	9311	-0.264729	NA
bin1621	7	FLL	-0.257463	9311	-0.282735	9311	-0.289849	9311
bin1622	7	FLL	-0.255264	9311	-0.278954	9311	-0.286055	9311
bin1623	7	FLL	-0.255264	9311	-0.278954	9311	-0.286055	9311
bin1624	7	FLL	-0.251322	9311	-0.280671	9311	-0.288887	9311
bin1625	7	FLL	-0.249627	9311	-0.281961	9311	-0.289719	9311
bin1626	7	FLL	-0.243896	9311	-0.268827	9311	-0.273941	9311
bin1627	7	FLL	-0.238201	9311	-0.262591	9311	-0.266753	NA
bin1628	7	FLL	-0.242392	9311	-0.267981	9311	-0.267831	NA
bin1629	7	FLL	-0.24281	9311	-0.270023	9311	-0.270798	NA
bin1630	7	FLL	-0.238632	9311	-0.266571	9311	-0.268207	NA
bin1631	7	FLL	-0.222934	NA	-0.251719	9311	-0.256552	NA
bin1632	7	FLL	-0.240418	9311	-0.263093	9311	-0.268207	NA
bin1633	7	FLL	-0.236382	NA	-0.275058	9311	-0.269795	NA
bin1634	7	FLL	-0.205827	NA	-0.239939	NA	-0.233686	NA
bin1635	7	FLL	-0.204789	NA	-0.238523	NA	-0.232648	NA
bin1636	7	FLL	-0.196088	NA	-0.229209	NA	-0.223639	NA
bin1637	7	FLL	-0.196292	NA	-0.230972	NA	-0.220529	NA
bin1638	7	FLL	-0.192224	NA	-0.224968	NA	-0.21478	NA
bin1639	7	FLL	-0.20013	NA	-0.230422	NA	-0.222916	NA
bin1640	7	FLL	-0.182421	NA	-0.202088	NA	-0.175431	NA
bin1641	7	FLL	-0.175836	NA	-0.195711	NA	-0.170337	NA
bin1642	7	FLL	-0.166854	NA	-0.187	NA	-0.163478	NA
bin1643	7	FLL	-0.166854	NA	-0.187	NA	-0.163478	NA
bin1644	7	FLL	-0.170358	NA	-0.191604	NA	-0.167845	NA
bin1645	7	FLL	-0.158915	NA	-0.178344	NA	-0.159897	NA
bin1646	7	FLL	-0.1479	NA	-0.158667	NA	-0.144457	NA
bin1647	7	FLL	-0.152231	NA	-0.159232	NA	-0.144175	NA
bin1648	7	FLL	-0.152231	NA	-0.159232	NA	-0.144175	NA
bin1649	7	FLL	-0.154389	NA	-0.162977	NA	-0.147949	NA
bin1650	7	FLL	-0.149435	NA	-0.16644	NA	-0.151634	NA
bin1651	7	FLL	-0.149435	NA	-0.16644	NA	-0.151634	NA
bin1652	7	FLL	-0.139934	NA	-0.158792	NA	-0.140324	NA
bin1653	7	FLL	-0.139934	NA	-0.158792	NA	-0.140324	NA
bin1654	7	FLL	-0.1423	NA	-0.165453	NA	-0.14675	NA
bin1655	7	FLL	-0.108159	NA	-0.127362	NA	-0.103274	NA
bin1656	7	FLL	-0.0859937	NA	-0.104307	NA	-0.100074	NA
bin1657	7	FLL	-0.0598312	NA	-0.0797346	NA	-0.075611	NA
bin1658	7	FLL	-0.0478121	NA	-0.0708142	NA	-0.0638737	NA
bin1659	7	FLL	-0.0556996	NA	-0.0663071	NA	-0.0701649	NA
bin1660	7	FLL	-0.0556996	NA	-0.0663071	NA	-0.0701649	NA
bin1661	7	FLL	-0.0415795	NA	-0.0493762	NA	-0.0538754	NA
bin1662	7	FLL	-0.0494084	NA	-0.0573867	NA	-0.0589909	NA
bin1663	7	FLL	-0.0434928	NA	-0.0464944	NA	-0.0530753	NA
bin1664	7	FLL	-0.057623	NA	-0.0634365	NA	-0.069377	NA
bin1665	7	FLL	-0.0568264	NA	-0.0693118	NA	-0.0726062	NA
bin1666	7	FLL	-0.0556389	NA	-0.0660728	NA	-0.0677394	NA
bin1667	7	FLL	-0.0635149	NA	-0.0730191	NA	-0.0753282	NA
bin1668	7	FLL	-0.0627613	NA	-0.0754726	NA	-0.0726911	NA
bin1669	7	FLL	-0.0784189	NA	-0.0985065	NA	-0.0887217	NA
bin1670	7	FLL	-0.0876033	NA	-0.108514	NA	-0.0995058	NA
bin1671	7	FLL	-0.0876033	NA	-0.108514	NA	-0.0995058	NA
bin1672	7	FLL	-0.104498	NA	-0.124774	NA	-0.121391	NA
bin1673	7	FLL	-0.104498	NA	-0.124774	NA	-0.121391	NA
bin1674	7	FLL	-0.104498	NA	-0.124774	NA	-0.121391	NA
bin1675	7	FLL	-0.104498	NA	-0.124774	NA	-0.121391	NA
bin1676	7	FLL	-0.104498	NA	-0.124774	NA	-0.121391	NA
bin1677	7	FLL	-0.104498	NA	-0.124774	NA	-0.121391	NA
bin1678	7	FLL	-0.105422	NA	-0.122521	NA	-0.119967	NA
bin1679	7	FLL	-0.11401	NA	-0.131042	NA	-0.130451	NA
bin1680	7	FLL	-0.102309	NA	-0.121794	NA	-0.12158	NA
bin1681	7	FLL	-0.107589	NA	-0.123935	NA	-0.124868	NA
bin1682	7	FLL	-0.0966335	NA	-0.110771	NA	-0.115685	NA
bin1683	7	FLL	-0.101995	NA	-0.117544	NA	-0.121329	NA
bin1684	7	FLL	-0.10741	NA	-0.122284	NA	-0.125988	NA
bin1685	7	FLL	-0.10741	NA	-0.122284	NA	-0.125988	NA
bin1686	7	FLL	-0.10741	NA	-0.122284	NA	-0.125988	NA
bin1687	7	FLL	-0.10741	NA	-0.122284	NA	-0.125988	NA
bin1688	7	FLL	-0.0813729	NA	-0.0969982	NA	-0.0957207	NA
bin1689	7	FLL	-0.0813729	NA	-0.0969982	NA	-0.0957207	NA
bin1690	7	FLL	-0.0807366	NA	-0.0974139	NA	-0.093862	NA
bin1691	7	FLL	-0.0860066	NA	-0.107912	NA	-0.0999863	NA
bin1692	7	FLL	-0.0860066	NA	-0.107912	NA	-0.0999863	NA
bin1693	7	FLL	-0.0860066	NA	-0.107912	NA	-0.0999863	NA
bin1694	7	FLL	-0.0860066	NA	-0.107912	NA	-0.0999863	NA
bin1695	7	FLL	-0.0860066	NA	-0.107912	NA	-0.0999863	NA
bin1696	7	FLL	-0.0838131	NA	-0.104148	NA	-0.0961962	NA
bin1697	7	FLL	-0.0860701	NA	-0.105212	NA	-0.0999729	NA
bin1698	7	FLL	-0.0848678	NA	-0.103992	NA	-0.0984188	NA
bin1699	7	FLL	-0.0922298	NA	-0.111124	NA	-0.108985	NA
bin1700	7	FLL	-0.0970242	NA	-0.109338	NA	-0.116013	NA
bin1701	7	FLL	-0.0963739	NA	-0.111871	NA	-0.118836	NA
bin1702	7	FLL	-0.101931	NA	-0.120001	NA	-0.124222	NA
bin1703	7	FLL	-0.104781	NA	-0.122977	NA	-0.120763	NA
bin1704	7	FLL	-0.0970463	NA	-0.121688	NA	-0.106254	NA
bin1705	7	FLL	-0.0890296	NA	-0.109059	NA	-0.0888011	NA
bin1706	7	FLL	-0.0812417	NA	-0.102742	NA	-0.0814044	NA
bin1707	7	FLL	-0.0721969	NA	-0.0943635	NA	-0.0707411	NA
bin1708	7	FLL	-0.071793	NA	-0.0922908	NA	-0.067785	NA
bin1709	7	FLL	-0.0834315	NA	-0.108073	NA	-0.0814044	NA
bin1710	7	FLL	-0.0416008	NA	-0.0582903	NA	-0.0277258	NA
bin1711	7	FLL	-0.0405215	NA	-0.0517104	NA	-0.0200961	NA
bin1712	7	FLL	-0.0408827	NA	-0.053739	NA	-0.0229823	NA
bin1713	7	FLL	-0.0329797	NA	-0.045687	NA	-0.0178076	NA
bin1714	7	FLL	-0.0204499	NA	-0.0343614	NA	-0.00494776	NA
bin1715	7	FLL	-0.0316736	NA	-0.0445298	NA	-0.0114709	NA
bin1716	7	FLL	-0.0336332	NA	-0.0451091	NA	-0.0138776	NA
bin1717	7	FLL	-0.0354148	NA	-0.0474077	NA	-0.0174185	NA
bin1718	7	FLL	-0.0354148	NA	-0.0474077	NA	-0.0174185	NA
bin1719	7	FLL	-0.0354148	NA	-0.0474077	NA	-0.0174185	NA
bin1720	7	FLL	-0.0354148	NA	-0.0474077	NA	-0.0174185	NA
bin1721	7	FLL	-0.0647943	NA	-0.0768716	NA	-0.0324846	NA
bin1722	7	FLL	-0.0592176	NA	-0.0819713	NA	-0.0248828	NA
bin1723	7	FLL	-0.0812548	NA	-0.102936	NA	-0.0500403	NA
bin1724	7	FLL	-0.113089	NA	-0.136152	NA	-0.0908291	NA
bin1725	7	FLL	-0.103685	NA	-0.128018	NA	-0.0828588	NA
bin1726	7	FLL	-0.104085	NA	-0.127632	NA	-0.0869564	NA
bin1727	7	FLL	-0.128114	NA	-0.145435	NA	-0.102562	NA
bin1728	7	FLL	-0.127515	NA	-0.146705	NA	-0.105158	NA
bin1729	7	FLL	-0.127515	NA	-0.146705	NA	-0.105158	NA
bin1730	7	FLL	-0.129837	NA	-0.150696	NA	-0.107949	NA
bin1731	7	FLL	-0.130802	NA	-0.156872	NA	-0.112582	NA
bin1732	7	FLL	-0.143005	NA	-0.171781	NA	-0.123747	NA
bin1733	7	FLL	-0.143005	NA	-0.171781	NA	-0.123747	NA
bin1734	7	FLL	-0.155517	NA	-0.187275	NA	-0.145807	NA
bin1735	7	FLL	-0.15579	NA	-0.195951	NA	-0.163188	NA
bin1736	7	FLL	-0.157143	NA	-0.198086	NA	-0.163219	NA
bin1737	7	FLL	-0.156381	NA	-0.199838	NA	-0.167739	NA
bin1738	7	FLL	-0.148935	NA	-0.192333	NA	-0.160808	NA
bin1739	7	FLL	-0.138345	NA	-0.184587	NA	-0.13938	NA
bin1740	7	FLL	-0.133595	NA	-0.175383	NA	-0.1285	NA
bin1741	7	FLL	-0.133702	NA	-0.174529	NA	-0.125486	NA
bin1742	7	FLL	-0.134463	NA	-0.180146	NA	-0.123487	NA
bin1743	7	FLL	-0.129495	NA	-0.170533	NA	-0.111748	NA
bin1744	7	FLL	-0.123798	NA	-0.171717	NA	-0.109107	NA
bin1745	7	FLL	-0.123798	NA	-0.171717	NA	-0.109107	NA
bin1746	7	FLL	-0.12424	NA	-0.171444	NA	-0.113257	NA
bin1747	7	FLL	-0.127646	NA	-0.174795	NA	-0.118439	NA
bin1748	7	FLL	-0.120983	NA	-0.169813	NA	-0.113923	NA
bin1749	7	FLL	-0.119448	NA	-0.167894	NA	-0.107783	NA
bin1750	7	FLL	-0.159355	NA	-0.213748	NA	-0.180113	NA
bin1751	7	FLL	-0.162232	NA	-0.214228	NA	-0.18702	NA
bin1752	7	FLL	-0.153699	NA	-0.205835	NA	-0.185701	NA
bin1753	7	FLL	-0.147076	NA	-0.19696	NA	-0.185006	NA
bin1754	7	FLL	-0.166894	NA	-0.216897	NA	-0.211979	NA
bin1755	7	FLL	-0.171805	NA	-0.223091	NA	-0.218878	NA
bin1756	7	FLL	-0.177234	NA	-0.221621	NA	-0.220908	NA
bin1757	7	FLL	-0.177234	NA	-0.221621	NA	-0.220908	NA
bin1758	7	FLL	-0.1795	NA	-0.228905	NA	-0.227886	NA
bin1759	7	FLL	-0.194976	NA	-0.234942	NA	-0.233692	NA
bin1760	7	FLL	-0.194976	NA	-0.234942	NA	-0.233692	NA
bin1761	7	FLL	-0.198781	NA	-0.236003	NA	-0.23604	NA
bin1762	7	FLL	-0.20955	NA	-0.244583	NA	-0.253994	NA
bin1763	7	FLL	-0.175806	NA	-0.213535	NA	-0.218305	NA
bin1764	7	FLL	-0.186144	NA	-0.219366	NA	-0.22783	NA
bin1765	7	FLL	-0.187373	NA	-0.224658	NA	-0.229342	NA
bin1766	7	FLL	-0.202807	NA	-0.237674	NA	-0.243122	NA
bin1767	7	FLL	-0.203538	NA	-0.236535	NA	-0.232692	NA
bin1768	7	FLL	-0.215275	NA	-0.244107	NA	-0.248025	NA
bin1769	7	FLL	-0.22019	NA	-0.246768	NA	-0.253329	NA
bin1770	7	FLL	-0.230148	NA	-0.258788	9311	-0.262681	NA
bin1771	7	FLL	-0.220914	NA	-0.249246	9311	-0.254181	NA
bin1772	7	FLL	-0.239761	9311	-0.268619	9311	-0.27423	NA
bin1773	7	FLL	-0.241982	9311	-0.272484	9311	-0.276772	9311
bin1774	7	FLL	-0.241982	9311	-0.272484	9311	-0.276772	9311
bin1775	7	FLL	-0.23534	NA	-0.268622	9311	-0.275	9311
bin1776	7	FLL	-0.235155	NA	-0.269639	9311	-0.272411	NA
bin1777	7	FLL	-0.24617	9311	-0.290011	9311	-0.290911	9311
bin1778	7	FLL	-0.25394	9311	-0.30277	9311	-0.296091	9311
bin1779	7	FLL	-0.26335	9311	-0.30936	9311	-0.307799	9311
bin1780	7	FLL	-0.256163	9311	-0.302144	9311	-0.303573	9311
bin1781	7	FLL	-0.257065	9311	-0.302716	9311	-0.300573	9311
bin1782	7	FLL	-0.242485	NA	-0.284682	9311	-0.283875	9311
bin1783	7	FLL	-0.22882	NA	-0.275137	9311	-0.275089	NA
bin1784	7	FLL	-0.224937	NA	-0.271991	9311	-0.254825	NA
bin1785	7	FLL	-0.200061	NA	-0.247382	NA	-0.231676	NA
bin1786	7	FLL	-0.200061	NA	-0.247382	NA	-0.231676	NA
bin1787	7	FLL	-0.222863	NA	-0.259963	9311	-0.254085	NA
bin1788	7	FLL	-0.237495	NA	-0.272292	9311	-0.271802	NA
bin1789	7	FLL	-0.246549	9311	-0.279423	9311	-0.283668	9311
bin1790	7	FLL	-0.246549	9311	-0.279423	9311	-0.283668	9311
bin1791	7	FLL	-0.229994	NA	-0.262225	9311	-0.269038	NA
bin1792	7	FLL	-0.231282	NA	-0.265349	9311	-0.273167	NA
bin1793	7	FLL	-0.23335	NA	-0.266962	9311	-0.276342	NA
bin1794	7	FLL	-0.233772	NA	-0.261437	9311	-0.269417	NA
bin1795	7	FLL	-0.217459	NA	-0.238043	NA	-0.246534	NA
bin1796	7	FLL	-0.219619	NA	-0.237652	NA	-0.249171	NA
bin1797	7	FLL	-0.206305	NA	-0.218203	NA	-0.220772	NA
bin1798	7	FLL	-0.190675	NA	-0.192673	NA	-0.209349	NA
bin1799	7	FLL	-0.221998	NA	-0.221647	NA	-0.245469	NA
bin1800	7	FLL	-0.225374	NA	-0.219167	NA	-0.241744	NA
bin1801	7	FLL	-0.210479	NA	-0.212983	NA	-0.226762	NA
bin1802	7	FLL	-0.224315	NA	-0.226207	NA	-0.248376	NA
bin1803	7	FLL	-0.247168	9311	-0.251518	NA	-0.281668	9311
bin1804	7	FLL	-0.247937	9311	-0.253217	NA	-0.285899	9311
bin1805	7	FLL	-0.245955	9311	-0.250279	NA	-0.281892	9311
bin1806	7	FLL	-0.233772	NA	-0.243549	NA	-0.272955	NA
bin1807	7	FLL	-0.229927	NA	-0.241812	NA	-0.273171	NA
bin1808	7	FLL	-0.219133	NA	-0.232429	NA	-0.257248	NA
bin1809	7	FLL	-0.220944	NA	-0.233745	NA	-0.260358	NA
bin1810	7	FLL	-0.220944	NA	-0.233745	NA	-0.260358	NA
bin1811	7	FLL	-0.208612	NA	-0.219765	NA	-0.25438	NA
bin1812	8	FLL	-0.10174	NA	-0.10708	NA	-0.0815658	NA
bin1813	8	FLL	-0.137721	NA	-0.14853	NA	-0.150009	NA
bin1814	8	FLL	-0.141304	NA	-0.152406	NA	-0.153493	NA
bin1815	8	FLL	-0.13373	NA	-0.141929	NA	-0.146292	NA
bin1816	8	FLL	-0.152038	NA	-0.156486	NA	-0.166762	NA
bin1817	8	FLL	-0.164467	NA	-0.166181	NA	-0.182575	NA
bin1818	8	FLL	-0.177992	NA	-0.178598	NA	-0.199229	NA
bin1819	8	FLL	-0.179505	NA	-0.18132	NA	-0.207116	NA
bin1820	8	FLL	-0.187215	NA	-0.189211	NA	-0.21209	NA
bin1821	8	FLL	-0.191915	NA	-0.195884	NA	-0.21914	NA
bin1822	8	FLL	-0.211073	NA	-0.209229	NA	-0.23542	NA
bin1823	8	FLL	-0.212588	NA	-0.211516	NA	-0.239888	NA
bin1824	8	FLL	-0.225688	NA	-0.233551	NA	-0.237218	NA
bin1825	8	FLL	-0.230054	NA	-0.240327	NA	-0.237746	NA
bin1826	8	FLL	-0.2379	NA	-0.251903	9311	-0.246615	NA
bin1827	8	FLL	-0.223309	NA	-0.242103	NA	-0.227651	NA
bin1828	8	FLL	-0.199882	NA	-0.220603	NA	-0.205652	NA
bin1829	8	FLL	-0.199882	NA	-0.220603	NA	-0.205652	NA
bin1830	8	FLL	-0.199882	NA	-0.220603	NA	-0.205652	NA
bin1831	8	FLL	-0.195128	NA	-0.217568	NA	-0.205956	NA
bin1832	8	FLL	-0.19887	NA	-0.224547	NA	-0.20717	NA
bin1833	8	FLL	-0.230922	NA	-0.252846	NA	-0.250035	NA
bin1834	8	FLL	-0.221674	NA	-0.231125	NA	-0.238285	NA
bin1835	8	FLL	-0.211057	NA	-0.227035	NA	-0.233405	NA
bin1836	8	FLL	-0.226339	NA	-0.244317	NA	-0.252399	NA
bin1837	8	FLL	-0.230736	NA	-0.248478	9311	-0.258649	NA
bin1838	8	FLL	-0.234112	NA	-0.251055	9311	-0.260843	NA
bin1839	8	FLL	-0.2197	NA	-0.234272	NA	-0.244249	NA
bin1840	8	FLL	-0.210976	NA	-0.224506	NA	-0.232871	NA
bin1841	8	FLL	-0.210976	NA	-0.224506	NA	-0.232871	NA
bin1842	8	FLL	-0.194392	NA	-0.220538	NA	-0.230142	NA
bin1843	8	FLL	-0.19639	NA	-0.227388	NA	-0.236705	NA
bin1844	8	FLL	-0.174882	NA	-0.211302	NA	-0.217231	NA
bin1845	8	FLL	-0.16951	NA	-0.199427	NA	-0.194988	NA
bin1846	8	FLL	-0.174243	NA	-0.208292	NA	-0.21068	NA
bin1847	8	FLL	-0.169063	NA	-0.202578	NA	-0.20514	NA
bin1848	8	FLL	-0.154387	NA	-0.180488	NA	-0.193548	NA
bin1849	8	FLL	-0.147325	NA	-0.183305	NA	-0.19934	NA
bin1850	8	FLL	-0.137629	NA	-0.17322	NA	-0.190264	NA
bin1851	8	FLL	-0.131065	NA	-0.167119	NA	-0.183015	NA
bin1852	8	FLL	-0.131065	NA	-0.167119	NA	-0.183015	NA
bin1853	8	FLL	-0.145901	NA	-0.17952	NA	-0.188338	NA
bin1854	8	FLL	-0.130671	NA	-0.166858	NA	-0.17289	NA
bin1855	8	FLL	-0.118351	NA	-0.154256	NA	-0.160647	NA
bin1856	8	FLL	-0.110147	NA	-0.141909	NA	-0.153966	NA
bin1857	8	FLL	-0.112019	NA	-0.146083	NA	-0.155404	NA
bin1858	8	FLL	-0.103115	NA	-0.139425	NA	-0.146561	NA
bin1859	8	FLL	-0.100418	NA	-0.135471	NA	-0.144406	NA
bin1860	8	FLL	-0.123665	NA	-0.157084	NA	-0.167065	NA
bin1861	8	FLL	-0.128442	NA	-0.153911	NA	-0.162759	NA
bin1862	8	FLL	-0.127488	NA	-0.15477	NA	-0.166195	NA
bin1863	8	FLL	-0.138775	NA	-0.162975	NA	-0.175177	NA
bin1864	8	FLL	-0.138775	NA	-0.162975	NA	-0.175177	NA
bin1865	8	FLL	-0.135225	NA	-0.167864	NA	-0.175756	NA
bin1866	8	FLL	-0.141526	NA	-0.173615	NA	-0.182645	NA
bin1867	8	FLL	-0.151981	NA	-0.183669	NA	-0.194988	NA
bin1868	8	FLL	-0.163936	NA	-0.198277	NA	-0.208279	NA
bin1869	8	FLL	-0.172832	NA	-0.209375	NA	-0.216695	NA
bin1870	8	FLL	-0.176736	NA	-0.215849	NA	-0.231738	NA
bin1871	8	FLL	-0.177212	NA	-0.219372	NA	-0.23688	NA
bin1872	8	FLL	-0.177212	NA	-0.219372	NA	-0.23688	NA
bin1873	8	FLL	-0.177212	NA	-0.219372	NA	-0.23688	NA
bin1874	8	FLL	-0.177212	NA	-0.219372	NA	-0.23688	NA
bin1875	8	FLL	-0.176013	NA	-0.221307	NA	-0.237938	NA
bin1876	8	FLL	-0.176013	NA	-0.221307	NA	-0.237938	NA
bin1877	8	FLL	-0.176013	NA	-0.221307	NA	-0.237938	NA
bin1878	8	FLL	-0.176013	NA	-0.221307	NA	-0.237938	NA
bin1879	8	FLL	-0.176013	NA	-0.221307	NA	-0.237938	NA
bin1880	8	FLL	-0.175988	NA	-0.221092	NA	-0.239698	NA
bin1881	8	FLL	-0.173697	NA	-0.222217	NA	-0.242183	NA
bin1882	8	FLL	-0.171603	NA	-0.216123	NA	-0.240038	NA
bin1883	8	FLL	-0.178379	NA	-0.225212	NA	-0.241042	NA
bin1884	8	FLL	-0.18732	NA	-0.23239	NA	-0.244717	NA
bin1885	8	FLL	-0.200789	NA	-0.249287	9311	-0.266638	NA
bin1886	8	FLL	-0.192701	NA	-0.236118	NA	-0.261295	NA
bin1887	8	FLL	-0.196364	NA	-0.237734	NA	-0.261038	NA
bin1888	8	FLL	-0.201263	NA	-0.247738	9311	-0.268523	NA
bin1889	8	FLL	-0.212184	NA	-0.258785	9311	-0.282058	9311
bin1890	8	FLL	-0.190522	NA	-0.240581	NA	-0.264484	NA
bin1891	8	FLL	-0.179834	NA	-0.230912	NA	-0.249042	NA
bin1892	8	FLL	-0.16667	NA	-0.218545	NA	-0.238799	NA
bin1893	8	FLL	-0.165301	NA	-0.220356	NA	-0.240697	NA
bin1894	8	FLL	-0.155243	NA	-0.214641	NA	-0.236335	NA
bin1895	8	FLL	-0.145047	NA	-0.198763	NA	-0.220972	NA
bin1896	8	FLL	-0.139444	NA	-0.192728	NA	-0.214019	NA
bin1897	8	FLL	-0.139497	NA	-0.193027	NA	-0.212346	NA
bin1898	8	FLL	-0.126259	NA	-0.177295	NA	-0.198244	NA
bin1899	8	FLL	-0.116871	NA	-0.160557	NA	-0.180299	NA
bin1900	8	FLL	-0.135066	NA	-0.182044	NA	-0.200524	NA
bin1901	8	FLL	-0.139287	NA	-0.182062	NA	-0.198744	NA
bin1902	8	FLL	-0.139287	NA	-0.182062	NA	-0.198744	NA
bin1903	8	FLL	-0.139287	NA	-0.182062	NA	-0.198744	NA
bin1904	8	FLL	-0.143173	NA	-0.182894	NA	-0.200693	NA
bin1905	8	FLL	-0.14457	NA	-0.185233	NA	-0.204749	NA
bin1906	8	FLL	-0.14457	NA	-0.185233	NA	-0.204749	NA
bin1907	8	FLL	-0.14457	NA	-0.185233	NA	-0.204749	NA
bin1908	8	FLL	-0.127626	NA	-0.167773	NA	-0.186171	NA
bin1909	8	FLL	-0.127626	NA	-0.167773	NA	-0.186171	NA
bin1910	8	FLL	-0.127626	NA	-0.167773	NA	-0.186171	NA
bin1911	8	FLL	-0.133313	NA	-0.172998	NA	-0.18664	NA
bin1912	8	FLL	-0.13664	NA	-0.177336	NA	-0.190649	NA
bin1913	8	FLL	-0.133361	NA	-0.176816	NA	-0.188446	NA
bin1914	8	FLL	-0.126942	NA	-0.16575	NA	-0.176659	NA
bin1915	8	FLL	-0.131381	NA	-0.162759	NA	-0.175887	NA
bin1916	8	FLL	-0.130533	NA	-0.161519	NA	-0.172988	NA
bin1917	8	FLL	-0.12385	NA	-0.147572	NA	-0.160349	NA
bin1918	8	FLL	-0.12385	NA	-0.147572	NA	-0.160349	NA
bin1919	8	FLL	-0.126534	NA	-0.149903	NA	-0.164191	NA
bin1920	8	FLL	-0.126534	NA	-0.149903	NA	-0.164191	NA
bin1921	8	FLL	-0.119736	NA	-0.143171	NA	-0.155948	NA
bin1922	8	FLL	-0.114556	NA	-0.141226	NA	-0.15287	NA
bin1923	8	FLL	-0.120215	NA	-0.154364	NA	-0.168672	NA
bin1924	8	FLL	-0.120215	NA	-0.154364	NA	-0.168672	NA
bin1925	8	FLL	-0.120215	NA	-0.154364	NA	-0.168672	NA
bin1926	8	FLL	-0.120215	NA	-0.154364	NA	-0.168672	NA
bin1927	8	FLL	-0.118136	NA	-0.147327	NA	-0.161901	NA
bin1928	8	FLL	-0.126561	NA	-0.154821	NA	-0.169186	NA
bin1929	8	FLL	-0.130411	NA	-0.152904	NA	-0.166115	NA
bin1930	8	FLL	-0.130381	NA	-0.148082	NA	-0.165835	NA
bin1931	8	FLL	-0.120719	NA	-0.136396	NA	-0.156783	NA
bin1932	8	FLL	-0.111179	NA	-0.125569	NA	-0.146681	NA
bin1933	8	FLL	-0.12747	NA	-0.140026	NA	-0.161498	NA
bin1934	8	FLL	-0.099791	NA	-0.10645	NA	-0.124505	NA
bin1935	8	FLL	-0.099791	NA	-0.10645	NA	-0.124505	NA
bin1936	8	FLL	-0.102555	NA	-0.107153	NA	-0.123218	NA
bin1937	8	FLL	-0.088791	NA	-0.0929325	NA	-0.103991	NA
bin1938	8	FLL	-0.0869449	NA	-0.0998596	NA	-0.0985652	NA
bin1939	8	FLL	-0.103725	NA	-0.117149	NA	-0.119496	NA
bin1940	8	FLL	-0.122452	NA	-0.141499	NA	-0.141552	NA
bin1941	8	FLL	-0.124221	NA	-0.140939	NA	-0.141828	NA
bin1942	8	FLL	-0.12395	NA	-0.140648	NA	-0.142364	NA
bin1943	8	FLL	-0.109328	NA	-0.131495	NA	-0.136435	NA
bin1944	8	FLL	-0.109328	NA	-0.131495	NA	-0.136435	NA
bin1945	8	FLL	-0.128538	NA	-0.156182	NA	-0.159488	NA
bin1946	8	FLL	-0.125859	NA	-0.15226	NA	-0.148103	NA
bin1947	8	FLL	-0.121271	NA	-0.14679	NA	-0.140975	NA
bin1948	8	FLL	-0.111388	NA	-0.133619	NA	-0.128541	NA
bin1949	8	FLL	-0.10928	NA	-0.129139	NA	-0.126873	NA
bin1950	8	FLL	-0.117086	NA	-0.127763	NA	-0.13079	NA
bin1951	8	FLL	-0.0842989	NA	-0.0953632	NA	-0.0960483	NA
bin1952	8	FLL	-0.0831434	NA	-0.0877457	NA	-0.0941246	NA
bin1953	8	FLL	-0.0718649	NA	-0.0729768	NA	-0.0971613	NA
bin1954	8	FLL	-0.0749404	NA	-0.0735957	NA	-0.102451	NA
bin1955	8	FLL	-0.0746642	NA	-0.0780265	NA	-0.102334	NA
bin1956	8	FLL	-0.0924298	NA	-0.0982361	NA	-0.122167	NA
bin1957	8	FLL	-0.103928	NA	-0.112007	NA	-0.133502	NA
bin1958	8	FLL	-0.101275	NA	-0.117526	NA	-0.124679	NA
bin1959	8	FLL	-0.0917398	NA	-0.108394	NA	-0.117428	NA
bin1960	8	FLL	-0.0917398	NA	-0.108394	NA	-0.117428	NA
bin1961	8	FLL	-0.0949185	NA	-0.117171	NA	-0.118615	NA
bin1962	8	FLL	-0.11179	NA	-0.133808	NA	-0.147019	NA
bin1963	8	FLL	-0.104025	NA	-0.136207	NA	-0.144765	NA
bin1964	8	FLL	-0.124006	NA	-0.145857	NA	-0.159049	NA
bin1965	8	FLL	-0.12363	NA	-0.137674	NA	-0.145598	NA
bin1966	8	FLL	-0.12363	NA	-0.137674	NA	-0.145598	NA
bin1967	8	FLL	-0.12363	NA	-0.137674	NA	-0.145598	NA
bin1968	8	FLL	-0.116481	NA	-0.12902	NA	-0.13779	NA
bin1969	8	FLL	-0.126905	NA	-0.144639	NA	-0.15792	NA
bin1970	8	FLL	-0.126905	NA	-0.144639	NA	-0.15792	NA
bin1971	8	FLL	-0.148676	NA	-0.152927	NA	-0.174961	NA
bin1972	8	FLL	-0.123553	NA	-0.127688	NA	-0.142798	NA
bin1973	8	FLL	-0.123553	NA	-0.127688	NA	-0.142798	NA
bin1974	8	FLL	-0.118198	NA	-0.124575	NA	-0.139907	NA
bin1975	8	FLL	-0.12434	NA	-0.127905	NA	-0.141152	NA
bin1976	8	FLL	-0.128847	NA	-0.141144	NA	-0.155143	NA
bin1977	8	FLL	-0.124586	NA	-0.136702	NA	-0.148901	NA
bin1978	8	FLL	-0.112321	NA	-0.123585	NA	-0.112513	NA
bin1979	8	FLL	-0.0952896	NA	-0.112476	NA	-0.0916227	NA
bin1980	8	FLL	-0.100718	NA	-0.12045	NA	-0.0968532	NA
bin1981	8	FLL	-0.102053	NA	-0.120216	NA	-0.105496	NA
bin1982	8	FLL	-0.101713	NA	-0.120742	NA	-0.108254	NA
bin1983	8	FLL	-0.0967738	NA	-0.117726	NA	-0.104648	NA
bin1984	8	FLL	-0.100719	NA	-0.126852	NA	-0.109431	NA
bin1985	8	FLL	-0.0930147	NA	-0.123	NA	-0.108022	NA
bin1986	8	FLL	-0.0930147	NA	-0.123	NA	-0.108022	NA
bin1987	8	FLL	-0.0927354	NA	-0.121107	NA	-0.105212	NA
bin1988	8	FLL	-0.0997968	NA	-0.13088	NA	-0.108337	NA
bin1989	8	FLL	-0.0855088	NA	-0.11514	NA	-0.0894228	NA
bin1990	8	FLL	-0.067085	NA	-0.0963184	NA	-0.0675304	NA
bin1991	8	FLL	-0.0623875	NA	-0.0864538	NA	-0.0684699	NA
bin1992	8	FLL	-0.0510122	NA	-0.0784128	NA	-0.0606571	NA
bin1993	8	FLL	-0.0402022	NA	-0.0680456	NA	-0.0476788	NA
bin1994	8	FLL	-0.0104354	NA	-0.0436872	NA	-0.0317615	NA
bin1995	8	FLL	0.0303368	NA	0.0015736	NA	0.00850357	NA
bin1996	8	FLL	0.059078	NA	0.0330363	NA	0.0389798	NA
bin1997	8	FLL	0.0421375	NA	0.0166938	NA	0.0169282	NA
[truncated: 14,671 more rows]
