# Supplementary material for: Genetic analysis of rice seedling traits related to machine transplanting under different seeding densities
Source: BMC Genet. 2020 Nov 26;21:133. doi: 10.1186/s12863-020-00952-1 (PMC7690112; doi:10.1186/s12863-020-00952-1)
Supplement: Supplementary file 1 — Additional file 1: Table S1.Genotypes for all 2778 bins for the 213 RILs from the 9311/Nipponbare cross based on high quality SNPs. AA, Nipponbare genotype; BB, 9311 genotype; AB, heterozygous genotype. The position represents the physical position of each bin. Table S2. Phenotypic variation of the RIL population of 9311/Nipponbare cross among three seeding densities. SH, seedling height (cm); FLSL, first leaf sheath length (cm); FLL, first leaf length (cm); SLL, second leaf length (cm); SDW, shoot dry weight (mg); RDW, root dry weight (mg). Table S3. Correlation analyses among different seedling traits. LD, low density; MD, medium density; HD, high density; Ex1, Ex2 and Ex3 indicated the three experiments, respectively. SH, seedling height; FLSL, first leaf sheath length; FLL, first leaf length; SLL, second leaf length; SDW, shoot dry weight; RDW, root dry weight. * and ** indicated significant at P ≤ 0.05 and P ≤ 0.01, respectively. Table S4. The QTLs identified for seedling traits from the RIL population of 9311/Nipponbare cross under three seeding densities. LD, low density; MD, medium density; HD, high density; SH, seedling height; FLSL, first leaf sheath length; FLL, first leaf length; SLL, second leaf length; SDW, shoot dry weight; RDW, root dry weight. The position is the lod peak of each QTL. The interval is 1.5-LOD support interval of the QTL. Positive and negative additive effect values indicate that the allele from NIP and 9311 increase trait values, respectively. The Var is variation (%) explained by each QTL. Table S5. Additive effects of each bin under three seeding densities. A_score, additive effect, in which positive values indicate that alleles from NIP are in the direction of increasing the trait scores, and negative values indicate that alleles from 9311 are in the direction of increasing the score. NA, NIP and 9311 indicated the additive effect non-significant, positive significant and negative significant, respectively. LD, low density; MD, me [file 12863_2020_952_MOESM1_ESM.zip › Table S6.xlsx]

## Sheet: LD_Ex1
Table S6. Two-locus combinations showing significant epistatic effects under LD. LD, low density; MD, medium density; HD, high density; SH, seedling height; FLSL, first leaf sheath length; FLL, first leaf length; SLL, second leaf length; SDW, shoot dry weight; RDW, root dry weight. Var, the percentage (%) of variation explained by the interaction.
Trait	Locus_1	Locus_2	Epistasis_effect	Var	p_value
FLL	bin2212	bin2671	0.273501	9.10103	4.68e-06
FLL	bin2331	bin2593	0.269884	7.13769	4.78e-05
FLL	bin69	bin2529	0.241268	6.45129	8.68e-05
FLL	bin75	bin828	-0.294116	7.78264	3.82e-05
FLL	bin88	bin2041	0.248489	6.58728	7.97e-05
FLL	bin115	bin329	0.280133	8.24825	1.03e-05
FLL	bin254	bin1397	-0.23792	6.64561	8.97e-05
FLL	bin271	bin1375	-0.235979	6.76123	5.61e-05
FLL	bin336	bin2522	0.243429	6.36768	5.31e-05
FLL	bin345	bin2361	0.250965	7.07045	5.77e-05
FLL	bin430	bin1301	-0.270849	7.24645	8.18e-06
FLL	bin449	bin2649	-0.25673	7.90606	2.79e-05
FLL	bin463	bin2688	-0.260605	7.85898	2.47e-05
FLL	bin560	bin2438	0.271029	8.32188	4.39e-06
FLL	bin562	bin805	0.26364	8.16655	1.21e-05
FLL	bin564	bin1577	0.219108	5.80078	9.98e-05
FLL	bin616	bin2371	0.26084	8.28298	1.14e-05
FLL	bin621	bin2380	0.261529	7.99158	1.37e-05
FLL	bin639	bin999	-0.241591	6.76715	7.5e-05
FLL	bin902	bin1948	0.241326	6.78783	9.74e-05
FLL	bin910	bin2562	0.238981	6.59119	7.36e-05
FLL	bin1230	bin1269	-0.274689	7.45101	4.98e-05
FLL	bin1285	bin1340	0.255518	6.60415	9.26e-05
FLL	bin1440	bin2019	0.270727	6.56893	5.16e-05
FLL	bin1540	bin1938	0.259775	8.01776	1.15e-05
FLL	bin1549	bin1939	0.25351	7.63847	1.43e-05
FLL	bin1632	bin2370	0.234828	6.58744	7.04e-05
FLL	bin1709	bin1919	-0.240352	6.88107	7.28e-05
FLL	bin1765	bin2372	0.254914	8.00203	1.68e-05
FLL	bin1930	bin2214	0.27117	8.87284	5.3e-06
FLL	bin1951	bin2253	0.263815	8.36977	1.12e-05
SH	bin4	bin1347	0.949364	6.95813	9.37366e-05
SH	bin19	bin2760	1.0519	7.4792	4.99256e-05
SH	bin25	bin2212	-1.19558	8.89573	1.01821e-05
SH	bin37	bin254	-1.08329	8.4516	1.72942e-05
SH	bin53	bin999	-1.03697	7.79432	3.88192e-05
SH	bin64	bin1859	-1.03104	8.23426	2.30421e-05
SH	bin66	bin1817	-1.05403	8.24678	2.20014e-05
SH	bin107	bin894	1.17797	10.1105	1.98301e-06
SH	bin147	bin2459	1.01796	7.47971	3.47159e-05
SH	bin205	bin2727	-1.00152	6.77094	4.79021e-05
SH	bin210	bin440	-1.12678	9.63748	4.10837e-06
SH	bin212	bin2747	-0.971713	6.82122	8.09732e-05
SH	bin254	bin1290	-1.0124	7.86893	3.19939e-05
SH	bin255	bin1104	-0.954015	6.95587	9.59939e-05
SH	bin269	bin1899	-0.965044	6.66942	8.81047e-05
SH	bin270	bin2449	-1.04677	6.66942	9.39948e-06
SH	bin271	bin459	-1.00056	6.14403	2.99877e-05
SH	bin272	bin2104	-1.08321	6.14403	1.44032e-05
SH	bin344	bin2479	-1.01569	7.7464	1.86833e-05
SH	bin380	bin460	-1.00925	7.40625	6.13879e-05
SH	bin423	bin1293	-1.01982	8.02678	2.56035e-05
SH	bin431	bin1400	-0.997187	7.68396	4.02747e-05
SH	bin437	bin1209	-1.16946	10.215	1.97064e-06
SH	bin455	bin2124	-1.09252	9.28277	5.97587e-06
SH	bin459	bin2645	-0.995328	7.624	3.95228e-05
SH	bin461	bin1969	-1.00947	6.71948	3.3541e-05
SH	bin478	bin2648	-1.03878	8.21265	2.00535e-05
SH	bin496	bin2654	-1.02538	7.96759	2.54608e-05
SH	bin497	bin1479	1.03695	7.48347	4.87598e-05
SH	bin501	bin1466	1.01036	7.48822	4.9403e-05
SH	bin510	bin670	1.02403	7.17744	7.89816e-05
SH	bin542	bin2175	0.961399	7.29765	5.91075e-05
SH	bin555	bin2478	1.19388	10.7119	6.90874e-07
SH	bin935	bin2374	0.976843	7.46928	5.29309e-05
SH	bin936	bin2373	-1.01187	7.18535	3.00821e-05
SH	bin943	bin1663	-1.01267	7.50572	2.74499e-05
SH	bin992	bin1697	-1.13903	9.91889	2.97643e-06
SH	bin997	bin1207	-1.09389	8.85791	1.06899e-05
SH	bin1006	bin2680	-1.11657	9.39886	5.58887e-06
SH	bin1028	bin2720	-1.1155	9.28135	6.33464e-06
SH	bin1147	bin1398	-1.08822	8.38999	1.68097e-05
SH	bin1210	bin1913	-0.976925	6.90822	9.58144e-05
SH	bin1220	bin1400	-0.986432	7.35538	5.98276e-05
SH	bin1265	bin1886	-1.01102	7.97239	3.13775e-05
SH	bin1376	bin1814	-0.984191	7.47651	5.2578e-05
SH	bin1466	bin1889	-0.959626	7.17495	8.1353e-05
SH	bin1709	bin1954	-0.978318	7.24716	6.92572e-05
SH	bin1862	bin1703	1.10841	8.71252	1.16308e-05
SH	bin1895	bin1913	-1.02744	7.96305	3.11052e-05
SH	bin1908	bin2174	-0.973013	7.24026	6.89333e-05
SH	bin1939	bin2718	-1.00239	7.48369	5.32958e-05
SH	bin2097	bin2730	-1.05586	7.42313	5.77465e-05
SH	bin1939	bin2192	0.958684	6.98112	8.73122e-05
SH	bin2097	bin2728	-1.04755	7.15434	7.98088e-05
RDW	bin77	bin1704	-1.02837	6.70932	9.3391e-05
RDW	bin85	bin459	-0.941495	7.25715	5.90529e-05
RDW	bin149	bin496	-1.04196	8.30812	1.47986e-05
RDW	bin150	bin497	-1.00505	7.78948	2.68439e-05
RDW	bin208	bin2388	-1.01723	8.75296	1.23479e-05
RDW	bin222	bin2487	-1.03464	8.72301	1.28497e-05
RDW	bin223	bin1940	-0.911293	7.17662	8.39371e-05
RDW	bin229	bin390	-1.04292	8.6011	1.38995e-05
RDW	bin245	bin378	-1.00629	7.8977	3.03657e-05
RDW	bin280	bin622	-1.00725	8.48049	1.36408e-05
RDW	bin297	bin613	-0.955672	7.32475	6.14748e-05
RDW	bin312	bin1194	-1.01786	7.56918	4.78531e-05
RDW	bin318	bin2172	-1.18722	11.3346	3.80873e-07
RDW	bin322	bin637	-1.12769	9.2118	6.31931e-06
RDW	bin322	bin1269	-1.02277	8.30054	1.79644e-05
RDW	bin328	bin2403	-1.01241	6.73944	3.62514e-05
RDW	bin328	bin1248	-0.965407	7.06146	7.90767e-05
RDW	bin329	bin2178	-1.1638	10.5101	1.3081e-06
RDW	bin339	bin1454	-1.11706	7.66419	4.03348e-05
RDW	bin470	bin1192	-0.909193	7.04683	8.73938e-05
RDW	bin519	bin1602	0.990726	8.16049	2.27457e-05
RDW	bin707	bin1456	-0.994996	7.34339	6.19731e-05
RDW	bin808	bin2484	-1.10949	8.21458	2.31621e-05
RDW	bin1153	bin2749	-1.00207	7.91553	3.12571e-05
RDW	bin1153	bin1836	-0.958755	6.85876	5.64467e-05
RDW	bin1158	bin2263	-0.90191	6.93067	9.47612e-05
RDW	bin1826	bin2437	-0.98636	7.36181	4.47959e-05
SLL	bin2400	bin2719	-0.627106	6.59609	7.22869e-05
SLL	bin242	bin1297	-0.626713	6.96263	7.91157e-05
SLL	bin249	bin1943	-0.657339	7.52051	3.58265e-05
SLL	bin255	bin1320	-0.63967	7.06523	6.25793e-05
SLL	bin263	bin1375	-0.6349	7.2268	5.32232e-05
SLL	bin342	bin460	-0.645731	6.91665	8.44535e-05
SLL	bin344	bin456	-0.699424	8.07648	2.05369e-05
SLL	bin410	bin2640	-0.64006	7.1261	6.24202e-05
SLL	bin427	bin1297	-0.737842	9.69754	3.21006e-06
SLL	bin430	bin2680	-0.673802	6.89573	4.21872e-05
SLL	bin430	bin1300	-0.821391	11.7237	1.90748e-07
SLL	bin450	bin2653	-0.686081	7.81655	2.78415e-05
SLL	bin453	bin2654	-0.722244	8.50399	1.1958e-05
SLL	bin456	bin2648	-0.72766	9.18165	5.52237e-06
SLL	bin560	bin2438	0.721602	9.07478	5.31609e-06
SLL	bin621	bin2377	0.637207	6.80441	8.0421e-05
SLL	bin712	bin2516	-0.633693	6.86479	4.01844e-05
SLL	bin717	bin1633	-0.705371	7.43879	3.49465e-05
SLL	bin901	bin1140	0.680476	7.63809	1.78723e-05
SLL	bin979	bin1404	-0.741172	9.34881	4.82333e-06
SLL	bin1002	bin1224	-0.653236	7.25903	6.80227e-05
SLL	bin1028	bin2719	-0.760631	9.21624	6.28534e-06
SLL	bin1204	bin1867	-0.656384	7.61818	3.64831e-05
SLL	bin1209	bin1869	-0.62312	6.83225	9.62367e-05
SLL	bin1334	bin1681	-0.67174	7.88217	2.13615e-05
SLL	bin1579	bin1860	-0.731691	9.26426	1.49153e-06
SLL	bin1613	bin2745	-0.659179	7.68891	2.58873e-05
SLL	bin1709	bin1913	-0.977963	16.4083	5.88794e-10
SLL	bin1725	bin2746	-0.687235	6.6976	2.93835e-05
SLL	bin1726	bin2747	-0.691481	7.33751	2.79792e-05
SLL	bin1797	bin2285	-0.667241	7.49811	4.33395e-05
SLL	bin1862	bin2173	-0.711825	8.83938	5.51141e-06
SLL	bin1999	bin2114	0.629285	6.86721	9.68921e-05
FLSL	bin69	bin1390	-0.23267	7.40634	6.07286e-05
FLSL	bin101	bin906	0.265939	10.6706	1.1002e-06
FLSL	bin117	bin880	0.22485	6.95769	9.85428e-05
FLSL	bin160	bin2719	-0.221907	7.37659	6.03555e-05
FLSL	bin166	bin909	0.222226	7.53693	4.63421e-05
FLSL	bin241	bin1293	-0.223712	7.68044	4.20999e-05
FLSL	bin249	bin1290	-0.216125	7.123	8.32776e-05
FLSL	bin538	bin2476	0.260022	9.94468	1.9971e-06
FLSL	bin560	bin2444	0.232413	8.00037	2.74331e-05
FLSL	bin963	bin2724	-0.245577	9.29961	6.32609e-06
FLSL	bin1028	bin2721	-0.261659	9.32391	6.09117e-06
FLSL	bin1377	bin2725	-0.230382	7.97704	3.08729e-05
FLSL	bin1651	bin1932	-0.232223	8.30608	2.10558e-05
FLSL	bin1672	bin1946	-0.240561	8.70514	1.28024e-05
FLSL	bin1714	bin1918	-0.277403	11.4478	4.63228e-07
FLSL	bin1726	bin2750	-0.257094	6.95569	4.9325e-06
FLSL	bin1941	bin2395	-0.222033	7.45778	5.48345e-05
SDW	bin20	bin1650	1.94605	6.95052	9.79765e-05
SDW	bin89	bin892	1.9048	7.13878	6.16181e-05
SDW	bin162	bin1557	-1.89205	6.78361	9.73183e-05
SDW	bin190	bin2266	1.8771	7.14139	7.40089e-05
SDW	bin207	bin438	-1.98426	8.01945	2.73238e-05
SDW	bin210	bin440	-2.05271	8.65266	1.35383e-05
SDW	bin228	bin1290	-1.86999	7.45362	5.58329e-05
SDW	bin242	bin1377	-1.89038	7.38476	6.24559e-05
SDW	bin281	bin465	-2.19845	10.2302	1.98929e-06
SDW	bin298	bin622	-1.92507	7.07534	8.48602e-05
SDW	bin336	bin630	-2.04477	7.69064	3.99603e-05
SDW	bin391	bin444	-2.27793	9.54704	4.757e-06
SDW	bin395	bin1507	-2.10021	7.39403	6.22876e-05
SDW	bin432	bin1219	-2.24244	10.1221	2.18412e-06
SDW	bin445	bin1778	-2.14722	9.47892	5.15863e-06
SDW	bin488	bin1713	2.15718	9.10854	7.92867e-06
SDW	bin496	bin1479	2.00896	7.59871	4.91107e-05
SDW	bin496	bin1724	2.01437	8.3151	2.04587e-05
SDW	bin574	bin2334	-1.9765	8.01165	2.89816e-05
SDW	bin730	bin1320	-2.1663	8.40573	1.1879e-05
SDW	bin988	bin2397	-2.00075	7.88999	3.34659e-05
SDW	bin1009	bin1282	-1.95621	7.58914	4.92692e-05
SDW	bin1015	bin1265	-2.02094	7.98022	2.78981e-05
SDW	bin1028	bin1398	-2.09252	8.39211	1.82479e-05
SDW	bin1029	bin1295	-2.1498	8.5911	1.40999e-05
SDW	bin1030	bin1336	-2.08698	7.88454	2.60994e-05
SDW	bin1032	bin2461	-2.23036	8.24069	1.90015e-05
SDW	bin1034	bin1404	-1.91892	6.778	9.75231e-05
SDW	bin1036	bin2456	-2.01201	6.62075	5.11414e-05
SDW	bin1118	bin1375	-2.07186	8.07208	1.59114e-05
SDW	bin1149	bin1914	-1.96567	7.57083	3.9912e-05
SDW	bin1212	bin1400	-1.94158	7.63887	4.38947e-05
SDW	bin1243	bin2406	-1.82773	6.84614	8.22456e-05
SDW	bin1258	bin2413	-1.89966	6.48824	4.27438e-05
SDW	bin1265	bin1964	-1.98265	8.24868	1.37879e-05
SDW	bin1272	bin2750	-1.93755	7.94586	3.02919e-05
SDW	bin1283	bin2689	-1.9799	7.66961	4.38837e-05
SDW	bin1296	bin1823	-1.84437	7.21354	7.35794e-05
SDW	bin1297	bin1825	-1.86112	7.10318	8.24392e-05
SDW	bin1320	bin2070	-1.87798	7.23822	5.19633e-05
SDW	bin1330	bin1701	-1.8991	7.27736	4.73411e-05
SDW	bin1571	bin1602	-1.88925	7.07575	8.6272e-05
SDW	bin1572	bin1601	-2.04036	8.35866	1.82712e-05
SDW	bin1936	bin2525	1.88825	7.45228	2.31727e-05
SDW	bin1999	bin2047	2.07332	8.22261	2.01308e-05
SDW	bin2127	bin2409	-1.83627	6.71871	7.51889e-05
SDW	bin2133	bin2424	-1.90429	7.3782	5.00074e-05
SDW	bin2149	bin2612	-1.88555	7.21509	6.64833e-05
SDW	bin2156	bin2471	-1.98075	7.88771	2.84089e-05

## Sheet: MD_Ex1
Table S6. Two-locus combinations showing significant epistatic effects under MD. LD, low density; MD, medium density; HD, high density; SH, seedling height; FLSL, first leaf sheath length; FLL, first leaf length; SLL, second leaf length; SDW, shoot dry weight; RDW, root dry weight. Var, the percentage (%) of variation explained by the interaction.
Trait	Locus_1	Locus_2	Epistasis_effect	Var	p_value
FLL	bin41	bin1234	0.263627	8.00897	9.31e-06
FLL	bin98	bin2217	0.233928	6.83275	4.29e-05
FLL	bin99	bin1185	0.242669	7.20281	3e-05
FLL	bin114	bin542	0.248909	7.75056	1.61e-05
FLL	bin2645	bin2778	0.237445	7.13073	5.92e-05
FLL	bin254	bin1397	-0.233529	6.83695	4.35e-05
FLL	bin255	bin1395	-0.236701	7.13237	3.24e-05
FLL	bin330	bin2530	0.250408	6.71293	5.83e-05
FLL	bin360	bin1401	-0.241377	7.42403	2.75e-05
FLL	bin373	bin1398	-0.245727	7.76229	1.35e-05
FLL	bin455	bin1299	-0.242181	6.89493	7.6e-05
FLL	bin559	bin2433	0.242786	7.51191	1.72e-05
FLL	bin561	bin2381	0.240654	7.53639	1.81e-05
FLL	bin561	bin1580	0.26818	9.18035	7.3e-07
FLL	bin565	bin1574	0.254463	8.50843	7.56e-07
FLL	bin593	bin1185	0.23458	6.5786	8.83e-05
FLL	bin698	bin901	0.270661	7.16291	2.87e-05
FLL	bin1154	bin1235	0.238372	6.7505	5.23e-05
FLL	bin1371	bin1466	-0.23639	6.67582	7.82e-05
FLL	bin1404	bin2136	-0.22858	6.33618	9.84e-05
FLL	bin1419	bin1627	-0.231004	6.66293	6.98e-05
FLL	bin1419	bin2141	-0.224613	6.33287	8.3e-05
FLL	bin1915	bin2216	0.257811	8.38385	5.81e-06
FLL	bin1945	bin2107	0.233067	6.76236	5.17e-05
FLL	bin2019	bin2629	0.244418	7.08968	6.21e-05
SH	bin16	bin2198	-1.18978	8.513	1.54301e-05
SH	bin30	bin2206	-1.36706	8.73335	1.14826e-05
SH	bin37	bin2386	1.1135	6.85147	8.54351e-05
SH	bin37	bin254	-1.17427	8.19657	2.19517e-05
SH	bin42	bin1274	-1.10969	7.54326	4.09458e-05
SH	bin53	bin999	-1.14026	7.77869	3.65435e-05
SH	bin66	bin1817	-1.25637	9.67075	3.57143e-06
SH	bin73	bin2595	-1.36212	7.46455	5.00515e-05
SH	bin108	bin894	1.21917	8.96037	7.7407e-06
SH	bin166	bin2110	-1.07091	7.19954	5.33287e-05
SH	bin174	bin2171	-1.2791	10.4713	1.05704e-06
SH	bin250	bin1956	-1.13283	8.18571	2.44442e-05
SH	bin254	bin1225	-1.0865	7.067	9.17209e-05
SH	bin254	bin1290	-1.07635	7.34113	5.36558e-05
SH	bin270	bin2104	-1.11795	7.39869	5.58633e-05
SH	bin378	bin1291	-1.11799	7.8483	2.71493e-05
SH	bin411	bin1290	-1.13072	8.1801	1.9074e-05
SH	bin419	bin1408	-1.07168	7.42238	6.0708e-05
SH	bin455	bin2675	-1.16886	8.34451	1.80529e-05
SH	bin459	bin1843	-1.04895	7.08851	8.93327e-05
SH	bin497	bin2754	1.08476	6.63987	7.39312e-05
SH	bin499	bin1479	1.18148	8.05272	2.49763e-05
SH	bin501	bin1478	1.20703	8.43932	1.59198e-05
SH	bin531	bin2374	1.06164	7.01269	9.57317e-05
SH	bin541	bin2494	1.03593	6.93282	6.44373e-05
SH	bin542	bin2474	1.06465	7.00326	7.56749e-05
SH	bin557	bin1586	1.20616	9.09405	6.90078e-06
SH	bin559	bin1584	1.20628	9.22825	5.06044e-06
SH	bin572	bin1583	1.23019	9.39383	3.99478e-06
SH	bin659	bin955	-1.20833	8.79071	1.06247e-05
SH	bin665	bin798	-1.10554	7.38996	5.94075e-05
SH	bin992	bin1207	-1.30137	10.3474	1.77146e-06
SH	bin997	bin2675	-1.22983	9.28405	6.39437e-06
SH	bin1006	bin2720	-1.26565	9.86164	2.97913e-06
SH	bin1028	bin1404	-1.22372	6.74442	1.11138e-05
SH	bin1052	bin1845	-1.16915	8.09112	2.47489e-05
SH	bin1118	bin1817	-1.18971	8.70056	9.13453e-06
SH	bin1166	bin2525	1.09089	7.53984	3.14714e-05
SH	bin1211	bin1886	-1.11025	7.95525	3.16253e-05
SH	bin1265	bin1889	-1.11229	7.95609	2.98397e-05
SH	bin1468	bin1703	1.13078	7.48433	5.08761e-05
SH	bin1485	bin1901	-1.18569	7.53509	4.50504e-05
SH	bin1602	bin2092	-1.07916	6.72489	8.55217e-05
SH	bin1620	bin2091	-1.12463	6.72489	7.76353e-05
SH	bin1735	bin1892	-1.08833	6.72489	5.08978e-05
SH	bin1866	bin2174	-1.20437	6.72489	6.5044e-06
SH	bin2089	bin2744	-1.1183	6.72489	4.64035e-05
SH	bin2094	bin2728	-1.1153	6.72489	8.64744e-05
RDW	bin81	bin507	-0.858485	7.43287	5.81955e-05
RDW	bin85	bin463	-0.832606	8.76037	9.86456e-06
RDW	bin319	bin2174	-0.84184	8.84653	1.05041e-05
RDW	bin422	bin1283	0.762984	7.56622	4.82177e-05
RDW	bin577	bin940	0.899195	10.7568	1.07711e-06
RDW	bin1766	bin2004	-0.775195	7.7898	3.39219e-05
SLL	bin22	bin2765	0.803914	8.4809	1.61893e-05
SLL	bin32	bin2767	0.793109	7.24422	7.28523e-05
SLL	bin54	bin181	-0.699519	6.76541	7.73505e-05
SLL	bin2400	bin2719	-0.701142	6.365	4.14644e-05
SLL	bin2403	bin2726	-0.68867	6.365	5.66262e-05
SLL	bin114	bin878	0.688937	6.79067	7.37404e-05
SLL	bin160	bin2725	-0.713777	7.51544	3.00223e-05
SLL	bin161	bin2732	-0.662041	6.58425	7.05087e-05
SLL	bin185	bin2727	-0.707696	7.27442	4.11721e-05
SLL	bin197	bin2686	-0.863657	8.18975	1.08293e-05
SLL	bin210	bin2171	-0.666264	6.33156	9.83917e-05
SLL	bin231	bin1037	-0.736721	7.15619	5.2278e-05
SLL	bin248	bin2726	-0.707521	7.36694	4.72405e-05
SLL	bin251	bin1377	-0.691827	7.18674	5.16593e-05
SLL	bin270	bin2118	-0.695853	7.14506	6.3573e-05
SLL	bin360	bin1398	-0.725015	7.705	3.16337e-05
SLL	bin422	bin1297	-0.676525	6.81893	7.18184e-05
SLL	bin427	bin1296	-0.69571	7.30998	4.07507e-05
SLL	bin430	bin1299	-0.732356	7.78349	2.53326e-05
SLL	bin489	bin1479	0.740987	7.23665	5.52858e-05
SLL	bin497	bin2302	0.682862	7.01645	9.4379e-05
SLL	bin501	bin1478	0.742578	7.43921	4.58098e-05
SLL	bin559	bin2438	0.695834	6.49065	6.12326e-05
SLL	bin559	bin1582	0.692253	7.01154	4.63126e-05
SLL	bin561	bin2435	0.687854	6.56341	7.24589e-05
SLL	bin564	bin2380	0.673728	6.77654	8.85868e-05
SLL	bin621	bin2378	0.744654	8.01226	2.014e-05
SLL	bin667	bin2418	-0.763979	8.01737	1.91934e-05
SLL	bin695	bin901	0.763085	6.41057	8.76222e-05
SLL	bin889	bin1110	0.74754	7.05345	6.19384e-05
SLL	bin901	bin1140	0.710696	7.04201	5.31983e-05
SLL	bin902	bin1938	0.736335	7.8398	2.91643e-05
SLL	bin910	bin1555	0.775531	8.40883	5.4219e-06
SLL	bin935	bin1134	-0.679175	6.89902	7.39686e-05
SLL	bin966	bin1404	-0.804679	9.48737	3.49019e-06
SLL	bin1029	bin2719	-0.869731	10.0758	1.93938e-06
SLL	bin1709	bin1920	-0.732424	7.86154	2.48556e-05
SLL	bin1831	bin2426	-0.696036	6.7446	8.01751e-05
SLL	bin1832	bin2421	-0.711733	6.98569	5.52485e-05
SLL	bin1834	bin2408	-0.677505	6.72635	6.31087e-05
SLL	bin1845	bin2745	-0.714798	7.10304	6.87317e-05
SLL	bin1862	bin2180	-0.773097	8.86697	4.67894e-06
SLL	bin1915	bin2217	0.727804	7.72039	2.70422e-05
SLL	bin1927	bin2725	-0.737255	7.7098	3.19416e-05
SLL	bin2019	bin2708	0.734986	6.93884	3.60738e-05
FLSL	bin21	bin2765	0.233759	7.57246	4.36842e-05
FLSL	bin25	bin2218	-0.285559	10.3343	1.84823e-06
FLSL	bin37	bin254	-0.223171	7.28156	6.87328e-05
FLSL	bin53	bin999	-0.229302	7.73685	4.14914e-05
FLSL	bin54	bin160	-0.229702	7.46309	5.06971e-05
FLSL	bin57	bin1001	-0.232676	8.08388	2.59992e-05
FLSL	bin64	bin1959	-0.217938	7.22094	7.432e-05
FLSL	bin67	bin1817	-0.241196	8.82841	1.04238e-05
FLSL	bin71	bin509	0.220482	7.50397	4.13145e-05
FLSL	bin109	bin902	0.218704	7.49002	4.46948e-05
FLSL	bin125	bin542	0.226438	7.57627	4.57325e-05
FLSL	bin160	bin2726	-0.212641	7.02285	7.93867e-05
FLSL	bin183	bin1205	-0.222045	7.18821	7.02192e-05
FLSL	bin200	bin2686	-0.253137	7.55601	3.34754e-05
FLSL	bin210	bin2171	-0.223781	6.45868	4.09326e-05
FLSL	bin253	bin1037	-0.223148	7.05516	8.54644e-05
FLSL	bin265	bin1372	-0.21046	7.11351	8.6474e-05
FLSL	bin270	bin1392	-0.225037	7.90199	3.39767e-05
FLSL	bin270	bin2104	-0.24185	8.51637	1.58289e-05
FLSL	bin403	bin1860	-0.242128	9.1056	7.55267e-06
FLSL	bin407	bin1290	-0.244149	9.29399	5.021e-06
FLSL	bin423	bin1637	-0.212833	6.91012	9.37444e-05
FLSL	bin478	bin1299	-0.219849	7.4176	4.97154e-05
FLSL	bin492	bin1479	0.247335	8.56371	1.26926e-05
FLSL	bin501	bin1478	0.251051	8.97936	7.47067e-06
FLSL	bin621	bin1570	0.215026	7.204	4.97928e-05
FLSL	bin640	bin1662	0.209099	6.88777	9.58756e-05
FLSL	bin667	bin955	-0.234774	7.88043	3.40717e-05
FLSL	bin983	bin1404	-0.239385	8.68885	1.27413e-05
FLSL	bin984	bin1207	-0.216563	7.16446	8.11637e-05
FLSL	bin1028	bin2719	-0.263932	9.90465	2.98367e-06
FLSL	bin1130	bin1813	-0.233163	8.37686	1.53125e-05
FLSL	bin1131	bin1817	-0.230635	8.28487	1.64042e-05
FLSL	bin1167	bin1666	-0.216093	7.09865	8.62289e-05
FLSL	bin1210	bin1860	-0.236262	8.79345	1.13401e-05
FLSL	bin1328	bin2726	-0.216032	7.47559	4.52246e-05
FLSL	bin1356	bin1954	-0.225167	7.8926	3.46263e-05
FLSL	bin1359	bin2750	-0.223008	7.57191	4.92386e-05
FLSL	bin1368	bin2745	-0.224088	7.65101	4.20704e-05
FLSL	bin1408	bin2137	-0.215803	7.04287	9.16735e-05
FLSL	bin1709	bin1918	-0.215347	7.17867	7.89615e-05
FLSL	bin1862	bin2174	-0.240861	9.0064	8.1888e-06
FLSL	bin1927	bin2725	-0.228403	7.81431	3.57924e-05
FLSL	bin2013	bin2706	0.240344	8.74609	1.24735e-05
SDW	bin23	bin2774	1.55645	8.97705	8.42861e-06
SDW	bin53	bin1408	-1.28469	7.09325	7.82126e-05
SDW	bin54	bin1409	-1.3782	8.15677	2.3355e-05
SDW	bin102	bin901	1.26815	7.03187	5.74538e-05
SDW	bin142	bin542	1.27463	6.75144	8.58637e-05
SDW	bin260	bin437	-1.59865	11.3119	3.70219e-07
SDW	bin262	bin438	-1.6147	11.4585	3.40092e-07
SDW	bin274	bin435	-1.60545	11.182	4.71398e-07
SDW	bin390	bin470	-1.35392	7.49942	4.93832e-05
SDW	bin391	bin468	-1.4084	7.99754	2.60236e-05
SDW	bin434	bin1206	-1.39184	8.36925	1.69678e-05
SDW	bin435	bin2685	-1.3942	8.27438	1.39208e-05
SDW	bin437	bin702	-1.39197	7.95931	2.35893e-05
SDW	bin445	bin1804	-1.37823	7.97182	2.68104e-05
SDW	bin464	bin2713	-1.26606	7.08096	7.33169e-05
SDW	bin488	bin1455	1.37646	7.85671	3.26832e-05
SDW	bin901	bin1847	1.32082	7.76277	3.00642e-05
SDW	bin988	bin2680	-1.32102	7.61124	4.3748e-05
SDW	bin1001	bin1299	-1.39794	8.22649	1.47682e-05
SDW	bin1004	bin1296	-1.37043	7.94021	2.16831e-05
SDW	bin1009	bin1282	-1.44576	8.80479	9.16248e-06
SDW	bin1013	bin1265	-1.4284	8.60378	1.38732e-05
SDW	bin1270	bin2480	-1.27101	6.88819	7.47752e-05

## Sheet: HD_Ex1
Table S6. Two-locus combinations showing significant epistatic effects under HD. LD, low density; MD, medium density; HD, high density; SH, seedling height; FLSL, first leaf sheath length; FLL, first leaf length; SLL, second leaf length; SDW, shoot dry weight; RDW, root dry weight. Var, the percentage (%) of variation explained by the interaction.
Trait	Locus_1	Locus_2	Epistasis_effect	Var	p_value
FLL	bin99	bin1182	0.288355	7.05518	5.67e-05
FLL	bin142	bin1782	-0.301718	6.77094	7.06e-05
FLL	bin2487	bin711	-0.278016	6.70396	8.11e-05
FLL	bin159	bin702	-0.349873	7.43929	3.7e-05
FLL	bin159	bin1804	-0.303872	6.52368	8.88e-05
FLL	bin160	bin1783	-0.293078	6.43265	9.69e-05
FLL	bin225	bin1197	-0.278304	6.63127	7.64e-05
FLL	bin455	bin1300	-0.300918	7.53814	3.93e-05
FLL	bin562	bin1179	0.275217	6.65862	9.04e-05
FLL	bin562	bin1538	0.300185	7.7784	1.74e-05
FLL	bin566	bin1556	0.293403	7.28613	1.88e-05
FLL	bin571	bin1558	0.28878	6.93359	2.96e-05
FLL	bin572	bin1564	0.297119	7.29414	2.12e-05
FLL	bin622	bin2577	0.636965	7.57739	3.3e-05
FLL	bin669	bin1784	-0.343094	8.82578	7.16e-06
FLL	bin684	bin1767	-0.431637	10.3929	9.54e-07
FLL	bin811	bin2568	0.285212	6.93809	4.9e-05
FLL	bin983	bin1415	-0.280407	6.73552	9.54e-05
FLL	bin1193	bin1780	-0.289581	7.04523	5.23e-05
FLL	bin1227	bin1787	-0.324115	8.25377	1.14e-05
FLL	bin1392	bin1734	-0.29575	7.21693	6.62e-05
FLL	bin1566	bin2168	0.277122	6.1238	9.17e-05
FLL	bin1598	bin2574	0.749597	8.17182	8.02e-06
FLL	bin1915	bin2214	0.285637	7.06495	5.86e-05
SH	bin21	bin2387	1.26004	9.34903	5.88218e-06
SH	bin25	bin2205	-1.31234	9.16708	7.33939e-06
SH	bin53	bin1378	-1.16482	7.53387	4.88338e-05
SH	bin54	bin1861	-1.22705	9.7772	3.20343e-06
SH	bin57	bin1370	-1.13281	7.09423	8.40095e-05
SH	bin72	bin1389	-1.16152	8.35	1.78087e-05
SH	bin73	bin2595	-1.42832	8.52483	1.53515e-05
SH	bin107	bin894	1.31235	10.7576	8.48124e-07
SH	bin139	bin878	1.08577	7.07886	7.40317e-05
SH	bin147	bin2461	1.24965	9.63757	2.43397e-06
SH	bin174	bin2175	-1.05028	7.21133	5.77735e-05
SH	bin185	bin610	-1.06547	6.96486	8.39123e-05
SH	bin200	bin2727	-1.08523	7.54088	4.62651e-05
SH	bin336	bin644	-1.21379	8.04014	2.23302e-05
SH	bin378	bin1293	-1.05443	7.32602	4.87724e-05
SH	bin410	bin1296	-1.04662	7.28691	4.69324e-05
SH	bin439	bin2139	-1.08325	7.83208	3.41551e-05
SH	bin455	bin2628	-1.16151	8.48877	1.4646e-05
SH	bin458	bin1969	-1.16109	8.95338	9.7148e-06
SH	bin501	bin1478	1.09909	7.26769	5.83475e-05
SH	bin542	bin2494	1.09184	8.02991	1.95604e-05
SH	bin667	bin1828	-1.16425	7.87917	3.51235e-05
SH	bin963	bin2724	-1.19992	9.72086	3.873e-06
SH	bin985	bin1698	-1.03837	7.05874	8.88451e-05
SH	bin992	bin1207	-1.10143	7.69846	4.1033e-05
SH	bin1006	bin2720	-1.31267	11.0177	7.92673e-07
SH	bin1127	bin1913	-1.07567	7.10115	5.82469e-05
SH	bin1146	bin1910	-1.06895	7.07117	6.60839e-05
SH	bin1265	bin1889	-1.1091	8.21612	2.31242e-05
SH	bin1268	bin2766	-1.07987	6.91716	3.51162e-05
SH	bin1268	bin1463	-1.20082	8.93812	7.23188e-06
SH	bin1334	bin2727	-1.00121	6.76537	9.63826e-05
SH	bin1370	bin2747	-1.19915	9.24994	6.42624e-06
SH	bin1371	bin1954	-1.07287	7.83876	4.96098e-05
SH	bin1481	bin1901	-1.1284	7.2013	7.11225e-05
SH	bin1579	bin1861	-1.14084	8.48426	1.60119e-05
SH	bin1590	bin2338	-1.07918	7.53712	5.12246e-05
SH	bin1598	bin2339	-1.19679	8.81519	1.08281e-05
SH	bin1601	bin2105	-1.11471	8.13014	2.549e-05
SH	bin1620	bin2091	-1.19037	8.18957	1.79868e-05
SH	bin1709	bin1901	-1.09432	7.76529	3.92362e-05
SH	bin1783	bin2334	-1.05862	7.04589	9.47609e-05
SH	bin1807	bin1969	-1.09083	7.44088	5.80464e-05
SH	bin1895	bin2618	-1.12365	8.22131	2.05583e-05
SH	bin1896	bin2686	-1.05606	7.32565	6.46505e-05
SH	bin1899	bin2616	-1.0693	7.43549	5.57849e-05
SH	bin1910	bin2730	-1.1629	7.71913	4.11183e-05
SH	bin2155	bin2653	-1.02461	6.88131	8.64466e-05
RDW	bin40	bin1019	-0.787715	8.00804	2.88608e-05
RDW	bin210	bin1434	-0.886465	9.40554	5.085e-06
RDW	bin222	bin917	-0.652299	6.99381	9.5662e-05
RDW	bin225	bin378	-0.704498	7.61528	4.51368e-05
RDW	bin436	bin2726	-0.661908	7.02996	8.56719e-05
RDW	bin905	bin2332	-0.668487	6.97312	9.49198e-05
RDW	bin1020	bin2669	-0.700816	7.36528	5.83815e-05
RDW	bin1030	bin2666	-0.734903	6.96828	9.20228e-05
RDW	bin1084	bin1935	-0.671094	7.02868	8.09632e-05
RDW	bin1096	bin1955	-0.67836	6.82149	9.87187e-05
RDW	bin1135	bin1844	-0.673829	7.29503	6.93262e-05
RDW	bin1241	bin1998	-0.711213	8.10875	2.13669e-05
RDW	bin1262	bin1983	-0.764663	9.52091	3.33307e-06
RDW	bin1263	bin1994	-0.777118	9.51314	3.4721e-06
RDW	bin1283	bin1957	-0.671991	7.2623	5.14317e-05
RDW	bin1404	bin1843	-0.757507	8.98083	8.44591e-06
RDW	bin1448	bin1548	-0.703547	7.08507	8.32183e-05
RDW	bin1928	bin2162	-0.658772	7.04174	9.01162e-05
SLL	bin22	bin2760	0.730459	7.01276	9.85124e-05
SLL	bin33	bin2767	0.796219	7.2219	7.55093e-05
SLL	bin2499	bin2751	-0.693358	7.2219	8.0468e-05
SLL	bin158	bin281	-0.679751	6.77342	9.00354e-05
SLL	bin160	bin2726	-0.683696	6.89808	6.94798e-05
SLL	bin177	bin287	-0.717588	7.47152	3.38571e-05
SLL	bin193	bin2728	-0.676967	6.56616	8.63931e-05
SLL	bin193	bin1209	-0.683995	6.56616	9.9775e-05
SLL	bin245	bin1224	-0.692989	6.93706	9.70505e-05
SLL	bin336	bin644	-0.819454	8.24522	2.1882e-05
SLL	bin355	bin1401	-0.694138	7.00658	7.91494e-05
SLL	bin410	bin1290	-0.68066	6.87655	5.36753e-05
SLL	bin430	bin1300	-0.793677	9.28295	3.84369e-06
SLL	bin463	bin2688	-0.690704	6.81504	9.18507e-05
SLL	bin490	bin1479	0.741962	7.26521	4.83381e-05
SLL	bin560	bin1181	0.732292	6.35307	2.03534e-05
SLL	bin561	bin1492	0.758253	7.02737	7.19448e-05
SLL	bin621	bin2377	0.670304	6.51407	9.82489e-05
SLL	bin643	bin1027	-0.718997	7.1087	8.04447e-05
SLL	bin662	bin1006	-0.776149	8.11676	2.56112e-05
SLL	bin666	bin1785	-0.750878	6.48518	5.5846e-05
SLL	bin667	bin2417	-0.731981	7.42774	4.07727e-05
SLL	bin684	bin1767	-0.92388	8.018	2.19253e-05
SLL	bin983	bin1407	-0.86955	10.9649	6.77212e-07
SLL	bin1029	bin2719	-0.856445	9.80324	2.49727e-06
SLL	bin1409	bin2138	-0.847074	10.1843	1.6381e-06
SLL	bin1539	bin2317	0.700106	6.75534	6.96302e-05
SLL	bin1556	bin1808	0.749999	7.35266	1.66008e-05
SLL	bin1579	bin1859	-0.733253	7.93013	9.58973e-06
SLL	bin1581	bin1827	-0.714481	7.05668	4.56358e-05
SLL	bin1640	bin2151	-0.747363	7.81989	2.53534e-05
SLL	bin1703	bin2152	-0.69946	7.21183	5.47331e-05
SLL	bin1709	bin1910	-0.846425	10.3544	1.33634e-06
SLL	bin1778	bin2728	-0.712057	7.05651	7.22416e-05
SLL	bin1785	bin2668	-0.8182	7.87848	2.93108e-05
SLL	bin1862	bin2174	-0.733001	7.92521	2.24863e-05
SLL	bin1920	bin2216	0.849914	10.6832	9.45688e-07
SLL	bin1927	bin2718	-0.780244	8.74554	9.4168e-06
SLL	bin2019	bin2705	0.699387	6.68445	8.59519e-05
SLL	bin2091	bin2731	-0.721731	6.68445	9.66833e-05
SLL	bin2134	bin2727	-0.693332	6.68445	7.84684e-05
FLSL	bin24	bin2216	-0.27266	8.77583	1.20403e-05
FLSL	bin29	bin2386	0.280717	8.74462	1.16125e-05
FLSL	bin71	bin1714	0.225488	7.12621	8.12111e-05
FLSL	bin2499	bin2751	-0.240562	6.99663	3.32013e-05
FLSL	bin143	bin2469	0.226277	7.07488	6.75984e-05
FLSL	bin150	bin2462	0.231096	7.15194	6.58727e-05
FLSL	bin299	bin1243	0.240743	7.86091	3.28657e-05
FLSL	bin336	bin644	-0.338768	13.5423	3.28325e-08
FLSL	bin336	bin1602	0.235923	7.02322	9.04737e-05
FLSL	bin360	bin1398	-0.234365	7.76357	4.03477e-05
FLSL	bin409	bin1288	-0.228049	7.49325	4.41899e-05
FLSL	bin561	bin846	0.24091	7.9519	2.80819e-05
FLSL	bin579	bin856	0.233626	7.56476	4.09985e-05
FLSL	bin621	bin2378	0.224941	7.04989	7.25989e-05
FLSL	bin684	bin1767	-0.28928	7.55453	4.93474e-05
FLSL	bin912	bin1156	0.228599	7.29648	5.79591e-05
FLSL	bin929	bin1062	-0.225716	7.13341	8.20051e-05
FLSL	bin983	bin1406	-0.249381	8.66717	1.3586e-05
FLSL	bin1029	bin2719	-0.242874	7.57652	4.97306e-05
FLSL	bin1128	bin1813	-0.224621	7.10391	8.15756e-05
FLSL	bin1152	bin2602	0.235267	7.23392	5.11904e-05
FLSL	bin1368	bin2745	-0.237966	7.87834	3.52398e-05
FLSL	bin1408	bin2137	-0.254653	8.95473	9.23888e-06
FLSL	bin1409	bin2135	-0.255374	9.01109	8.68924e-06
FLSL	bin1410	bin1778	-0.229637	7.3469	6.36513e-05
FLSL	bin1412	bin1779	-0.234236	7.53704	5.1481e-05
FLSL	bin1735	bin1899	-0.259102	6.72416	5.65e-06
FLSL	bin1776	bin1968	-0.236926	6.72416	2.95304e-05
FLSL	bin1845	bin2745	-0.244912	6.72416	2.90248e-05
FLSL	bin1916	bin2218	0.247132	6.72416	1.46435e-05
FLSL	bin1927	bin2718	-0.251514	6.72416	1.24249e-05
SDW	bin2326	bin2592	1.65552	6.70376	7.74134e-07
SDW	bin46	bin1889	-1.35578	8.23809	1.57541e-05
SDW	bin47	bin1903	-1.27501	7.43485	4.34248e-05
SDW	bin85	bin431	-1.20078	6.62233	7.86413e-05
SDW	bin86	bin1299	-1.22134	7.2099	3.00279e-05
SDW	bin87	bin1302	-1.17371	6.74501	6.3332e-05
SDW	bin2417	bin2460	-1.53075	6.74501	2.94995e-05
SDW	bin2422	bin2708	-1.18169	6.74501	6.58793e-05
SDW	bin189	bin290	-1.27247	7.21765	4.70257e-05
SDW	bin200	bin1269	-1.28288	8.0085	2.30511e-05
SDW	bin207	bin438	-1.32363	8.45925	1.22036e-05
SDW	bin208	bin439	-1.33722	8.67129	9.70031e-06
SDW	bin229	bin1212	-1.36127	8.52168	1.51524e-05
SDW	bin230	bin1208	-1.35071	8.59592	1.22275e-05
SDW	bin242	bin1213	-1.32462	8.18139	2.26596e-05
SDW	bin243	bin1224	-1.30977	8.20901	2.21e-05
SDW	bin274	bin435	-1.22427	7.2571	6.06778e-05
SDW	bin279	bin1203	-1.32741	8.79041	1.05484e-05
SDW	bin283	bin610	-1.28699	8.17628	2.29119e-05
SDW	bin283	bin1318	-1.25631	7.45512	3.31075e-05
SDW	bin343	bin1681	-1.25941	7.10415	7.94559e-05
SDW	bin344	bin1271	-1.27088	6.99283	8.66385e-05
SDW	bin427	bin1953	-1.19694	6.89269	8.55945e-05
SDW	bin435	bin756	-1.42067	7.55683	2.66731e-05
SDW	bin435	bin852	-1.41977	9.85764	1.46694e-06
SDW	bin435	bin1801	-1.3002	7.87122	2.53088e-05
SDW	bin437	bin708	-1.24958	7.78287	3.52988e-05
SDW	bin437	bin778	-1.39673	9.23392	3.44938e-06
SDW	bin439	bin1803	-1.38468	9.10496	6.47629e-06
SDW	bin439	bin1824	-1.26646	6.57768	2.64616e-05
SDW	bin464	bin2710	-1.4185	7.38669	1.87846e-06
SDW	bin474	bin2725	-1.26563	8.0588	2.078e-05
SDW	bin675	bin1309	-1.29724	7.21235	4.55023e-05
SDW	bin680	bin2495	-1.57021	6.67775	6.69985e-06
SDW	bin680	bin1911	-1.30329	7.2756	9.41995e-05
SDW	bin694	bin902	1.42583	7.15611	6.46763e-05
SDW	bin841	bin2310	-1.29213	7.21346	7.1028e-05
SDW	bin982	bin2750	-1.2222	7.43935	4.89973e-05
SDW	bin996	bin2753	-1.24115	7.10747	7.42954e-05
SDW	bin1032	bin2463	-1.48125	8.81409	8.97901e-06
SDW	bin1150	bin1912	-1.51163	10.5711	9.08982e-07
SDW	bin1164	bin2309	-1.20974	7.21145	6.95933e-05
SDW	bin1195	bin1953	-1.20748	7.34011	5.28048e-05
SDW	bin1213	bin1956	-1.17575	6.94239	7.99587e-05
SDW	bin1214	bin1957	-1.18894	7.05058	5.99023e-05
SDW	bin1275	bin1993	-1.1828	7.05319	5.69406e-05
SDW	bin1299	bin1457	-1.36512	8.3611	1.23915e-05
SDW	bin1305	bin1680	-1.34074	8.76348	7.4962e-06
SDW	bin1370	bin1470	-1.27558	7.61602	3.804e-05
SDW	bin1559	bin2049	-1.24275	6.81421	8.62764e-05
SDW	bin1580	bin2413	-1.35819	8.27106	1.37524e-05
SDW	bin1705	bin2496	-1.22685	7.52108	3.6933e-05
SDW	bin1778	bin2406	-1.27589	7.68545	3.40516e-05
SDW	bin1862	bin2161	-1.23214	7.47574	3.10959e-05
SDW	bin1954	bin2740	-1.21584	6.54722	7.68573e-05
SDW	bin2074	bin2748	-1.22374	6.54722	7.6578e-05
SDW	bin2139	bin2449	-1.32941	6.54722	1.41825e-05

## Sheet: LD_Ex2
Table S6. Two-locus combinations showing significant epistatic effects under LD. LD, low density; MD, medium density; HD, high density; SH, seedling height; FLSL, first leaf sheath length; FLL, first leaf length; SLL, second leaf length; SDW, shoot dry weight; RDW, root dry weight. Var, the percentage (%) of variation explained by the interaction.
Trait	Locus_1	Locus_2	Epistasis_effect	Var	p_value
FLL	bin4	bin1443	0.258479	7.35461	5.23248e-05
FLL	bin2318	bin2364	0.229271	5.38916	9.24356e-05
FLL	bin71	bin1890	-0.225526	6.63305	9.91907e-05
FLL	bin72	bin408	-0.24139	7.1441	3.57975e-05
FLL	bin86	bin1029	-0.262124	8.02923	1.6064e-05
FLL	bin87	bin955	-0.24013	7.67116	2.85281e-05
FLL	bin128	bin1600	-0.242934	6.76133	8.38792e-05
FLL	bin2624	bin2672	0.388357	6.23208	9.69038e-05
FLL	bin145	bin1774	-0.257662	7.76516	9.32212e-06
FLL	bin231	bin325	-0.246259	5.81395	3.86354e-05
FLL	bin232	bin1375	-0.231835	6.39331	4.16781e-05
FLL	bin271	bin2269	-0.277951	4.81801	9.31996e-07
FLL	bin271	bin1994	-0.324312	4.74568	1.30872e-08
FLL	bin286	bin344	-0.26793	7.8456	1.62151e-05
FLL	bin309	bin876	-0.288198	8.71912	1.04256e-05
FLL	bin319	bin659	-0.289602	9.03099	6.42348e-06
FLL	bin338	bin661	-0.283965	7.66363	3.24868e-05
FLL	bin374	bin2751	-0.234809	6.97669	7.14821e-05
FLL	bin378	bin2139	-0.220232	6.20758	7.22999e-05
FLL	bin482	bin2482	-0.230983	6.637	6.95182e-05
FLL	bin482	bin1098	-0.246839	5.55359	1.94294e-05
FLL	bin590	bin2642	-0.232328	6.88476	5.34984e-05
FLL	bin656	bin2695	-0.234262	6.47194	9.03247e-05
FLL	bin657	bin1011	-0.286815	9.54978	3.82377e-06
FLL	bin685	bin1765	-0.31393	8.67219	4.04709e-06
FLL	bin775	bin2499	-0.24951	7.06832	5.76607e-05
FLL	bin901	bin1043	0.250575	7.51634	3.70482e-05
FLL	bin934	bin1103	-0.246109	7.80126	3.75595e-05
FLL	bin955	bin1419	-0.249614	7.95927	2.80132e-05
FLL	bin1008	bin2011	-0.259981	8.12396	2.62976e-05
FLL	bin1055	bin1393	-0.255657	7.88963	3.16161e-05
FLL	bin1083	bin1812	-0.268157	8.5386	1.45271e-05
FLL	bin1189	bin1446	0.266921	8.26197	1.71052e-05
FLL	bin1265	bin2315	0.267482	9.23849	4.56588e-06
FLL	bin1392	bin2406	-0.246748	7.87761	1.46946e-05
FLL	bin1392	bin1734	-0.294349	10.4592	7.25236e-07
FLL	bin1419	bin1680	-0.245871	7.7014	3.75982e-05
FLL	bin1419	bin1757	-0.234358	6.9069	5.33045e-05
FLL	bin1709	bin1919	-0.262468	8.80104	9.24955e-06
FLL	bin1715	bin2002	-0.332121	14.0921	1.67626e-08
FLL	bin1766	bin1994	-0.232695	6.94964	4.22215e-05
FLL	bin1785	bin2624	-0.250604	7.67584	1.37455e-05
FLL	bin1893	bin2116	0.22817	6.72746	8.54057e-05
FLL	bin1935	bin2111	0.231617	7.02832	5.8784e-05
SH	bin88	bin1261	-0.713716	8.78884	1.14005e-05
SH	bin94	bin525	-0.673362	7.18144	7.95658e-05
SH	bin120	bin139	-1.57871	7.40669	5.99073e-05
SH	bin132	bin2742	-0.680373	7.99093	2.97334e-05
SH	bin182	bin1206	-0.69214	8.03408	2.64181e-05
SH	bin212	bin615	-0.641768	7.0269	9.50017e-05
SH	bin254	bin2276	-0.704916	8.7941	1.00191e-05
SH	bin269	bin1810	-0.638312	6.73331	8.84046e-05
SH	bin273	bin2640	-0.631391	7.0043	6.26449e-05
SH	bin344	bin2642	-0.677076	7.25161	4.69083e-05
SH	bin406	bin1811	-0.65462	6.96423	7.41467e-05
SH	bin421	bin2399	-0.640289	7.08761	7.83098e-05
SH	bin422	bin2399	-0.640289	7.08761	7.83098e-05
SH	bin424	bin1033	-0.673127	6.9748	8.7253e-05
SH	bin536	bin2672	-0.703617	8.91244	7.4839e-06
SH	bin615	bin2479	-0.724321	8.89336	9.90895e-06
SH	bin615	bin1833	-0.76026	8.94128	9.72717e-06
SH	bin658	bin1033	-0.801368	8.63623	1.42671e-05
SH	bin962	bin1196	-0.687442	8.59759	1.40825e-05
SH	bin975	bin2742	-0.701778	8.95716	9.02435e-06
SH	bin1035	bin1199	-0.663122	7.38495	6.29042e-05
SH	bin1261	bin2689	-0.695054	8.05899	1.96559e-05
SH	bin1268	bin2735	-0.68782	8.36821	1.852e-05
SH	bin1281	bin2748	-0.614576	6.85743	9.32142e-05
SH	bin1489	bin2268	-0.721882	7.56796	4.82051e-05
SH	bin1601	bin2105	-0.743564	9.75446	3.53489e-06
SH	bin1670	bin1898	-0.672633	8.12211	2.32167e-05
SH	bin1801	bin1975	-0.698741	8.03261	2.16189e-05
SH	bin1823	bin2317	-0.760017	10.1026	2.22537e-06
SH	bin1896	bin2760	-0.674998	7.41873	5.58284e-05
SH	bin1913	bin2772	-0.772345	10.1685	1.6582e-06
SH	bin2046	bin2750	-0.752812	9.38408	3.65259e-06
SH	bin2152	bin2644	-0.645786	7.46901	4.74037e-05
RDW	bin271	bin623	-0.614975	7.00218	6.35965e-05
RDW	bin321	bin637	-0.690881	7.5815	4.37398e-05
RDW	bin329	bin2164	-0.662638	7.28482	6.51868e-05
RDW	bin341	bin1452	-0.700898	7.0142	8.0869e-05
RDW	bin589	bin2156	-0.790457	10.6514	9.94825e-07
RDW	bin720	bin2195	0.657065	6.9677	8.52765e-05
SLL	bin50	bin1905	-0.511632	9.67996	3.19521e-06
SLL	bin53	bin1961	-0.524712	10.6508	9.95134e-07
SLL	bin85	bin1029	-0.475121	8.05882	2.25722e-05
SLL	bin86	bin347	-0.439365	7.51701	4.4044e-05
SLL	bin174	bin645	-0.482412	9.09663	5.51042e-06
SLL	bin175	bin1224	-0.431554	7.22109	5.45297e-05
SLL	bin193	bin2687	-0.445748	6.60803	8.52078e-05
SLL	bin198	bin1201	-0.478087	8.52966	7.82595e-06
SLL	bin205	bin2174	-0.424997	6.93761	5.9667e-05
SLL	bin222	bin1048	-0.431023	7.3633	4.60811e-05
SLL	bin261	bin1870	-0.4228	7.07884	8.65437e-05
SLL	bin270	bin2270	-0.525578	11.3863	4.16933e-07
SLL	bin272	bin1994	-0.495732	9.69964	3.54705e-06
SLL	bin274	bin1922	-0.445997	7.36956	6.12612e-05
SLL	bin285	bin1974	-0.511606	9.91278	3.05512e-06
SLL	bin290	bin1975	-0.509375	9.61454	4.40052e-06
SLL	bin375	bin2753	-0.448115	7.55815	4.61511e-05
SLL	bin425	bin1079	-0.507865	9.92307	2.72346e-06
SLL	bin482	bin1919	-0.462876	8.45184	1.33868e-05
SLL	bin578	bin2640	-0.438922	7.91572	1.88621e-05
SLL	bin680	bin1073	-0.474027	7.03808	8.72013e-05
SLL	bin687	bin1753	-0.520388	7.70745	3.98907e-05
SLL	bin958	bin1403	-0.481986	9.24973	6.08692e-06
SLL	bin959	bin1196	-0.461594	8.785	1.08741e-05
SLL	bin1000	bin2745	-0.472898	8.72405	1.22601e-05
SLL	bin1029	bin2689	-0.465658	7.32112	6.14812e-05
SLL	bin1030	bin1403	-0.520132	9.82036	2.77326e-06
SLL	bin1039	bin1201	-0.451334	7.76308	3.58459e-05
SLL	bin1046	bin1205	-0.456152	7.95654	2.69369e-05
SLL	bin1071	bin1817	-0.429674	7.25083	7.10214e-05
SLL	bin1207	bin1865	-0.518848	10.8316	8.92801e-07
SLL	bin1212	bin1269	-0.462028	7.47505	4.53567e-05
SLL	bin1226	bin2412	-0.410501	6.82289	6.83269e-05
SLL	bin1392	bin1731	-0.434068	7.06555	8.78356e-05
SLL	bin1577	bin2698	-0.404857	6.27066	9.95143e-05
SLL	bin1580	bin2573	0.92212	6.82373	7.37554e-05
SLL	bin1709	bin1912	-0.557926	12.1959	1.79456e-07
SLL	bin1715	bin2003	-0.479054	9.0978	7.15927e-06
SLL	bin1777	bin2747	-0.43697	7.43048	4.48965e-05
SLL	bin1824	bin2399	-0.444527	7.76491	3.56875e-05
SLL	bin2066	bin2746	-0.452583	7.81451	3.3396e-05
FLSL	bin13	bin2206	-0.176304	9.62811	3.60884e-06
FLSL	bin53	bin1961	-0.225116	15.8993	1.10404e-09
FLSL	bin69	bin2198	-0.168974	8.81563	1.04847e-05
FLSL	bin69	bin1393	-0.190401	11.1989	5.55533e-07
FLSL	bin174	bin644	-0.152731	7.39481	5.42491e-05
FLSL	bin184	bin1204	-0.195604	11.2866	4.04337e-07
FLSL	bin193	bin1190	-0.166193	8.63928	1.15367e-05
FLSL	bin194	bin2687	-0.170548	7.69627	2.41086e-05
FLSL	bin205	bin1640	-0.189225	10.717	1.05559e-06
FLSL	bin205	bin2174	-0.163276	8.30442	1.88117e-05
FLSL	bin209	bin615	-0.157877	7.68921	3.98264e-05
FLSL	bin249	bin328	-0.162754	7.46298	3.26551e-05
FLSL	bin249	bin1076	-0.153954	7.58747	4.90942e-05
FLSL	bin250	bin2127	-0.153805	7.38119	5.3614e-05
FLSL	bin254	bin2637	-0.171367	8.84905	9.03596e-06
FLSL	bin262	bin1816	-0.152481	7.4671	5.41691e-05
FLSL	bin262	bin1992	-0.164425	8.80712	9.9765e-06
FLSL	bin268	bin1169	-0.151101	7.42288	5.3371e-05
FLSL	bin270	bin2270	-0.18055	10.8976	5.6875e-07
FLSL	bin285	bin1964	-0.162474	7.86256	2.70588e-05
FLSL	bin286	bin2688	-0.166378	8.66003	1.08479e-05
FLSL	bin301	bin1593	-0.180053	8.58465	6.96694e-06
FLSL	bin324	bin657	-0.163967	6.63188	8.48977e-05
FLSL	bin399	bin1071	-0.160323	8.38173	1.74452e-05
FLSL	bin400	bin1138	-0.156077	7.93617	2.94256e-05
FLSL	bin423	bin2399	-0.161379	8.27453	2.172e-05
FLSL	bin425	bin2445	-0.152819	7.64309	3.86609e-05
FLSL	bin425	bin1034	-0.162915	7.33893	6.58614e-05
FLSL	bin425	bin2163	-0.150247	7.49817	4.54434e-05
FLSL	bin429	bin2444	-0.154434	7.82732	3.01847e-05
FLSL	bin480	bin1941	-0.152208	7.50628	4.89866e-05
FLSL	bin595	bin2671	-0.158369	7.79176	2.63151e-05
FLSL	bin632	bin2167	0.159155	7.78283	3.0276e-05
FLSL	bin659	bin1033	-0.176902	7.87368	3.49477e-05
FLSL	bin667	bin1599	-0.160217	7.45208	5.61126e-05
FLSL	bin715	bin2689	-0.161502	7.28609	6.17738e-05
FLSL	bin785	bin1918	-0.172009	8.5819	1.05014e-05
FLSL	bin844	bin2361	-0.152873	6.93165	7.83253e-05
FLSL	bin908	bin2680	-0.154566	7.80403	3.02362e-05
FLSL	bin942	bin1600	-0.168804	8.56012	1.46461e-05
FLSL	bin962	bin1196	-0.149613	7.43375	5.90264e-05
FLSL	bin983	bin2744	-0.169217	9.45543	4.44258e-06
FLSL	bin996	bin1225	-0.155505	7.65858	4.21012e-05
FLSL	bin1001	bin1657	-0.156716	7.64743	4.56313e-05
FLSL	bin1006	bin2748	-0.163383	8.14196	1.80477e-05
FLSL	bin1007	bin1659	-0.160405	7.70962	4.25645e-05
FLSL	bin1011	bin2727	-0.178662	9.65803	4.14563e-06
FLSL	bin1028	bin1404	-0.177106	9.40997	5.4333e-06
FLSL	bin1033	bin1188	-0.18	9.36576	5.93109e-06
FLSL	bin1046	bin1205	-0.171456	9.11671	7.59046e-06
FLSL	bin1062	bin1817	-0.160178	8.00824	2.96714e-05
FLSL	bin1071	bin2619	-0.153122	7.26338	6.05116e-05
FLSL	bin1096	bin1207	-0.171231	9.41193	5.42537e-06
FLSL	bin1118	bin1203	-0.160776	7.97487	2.98756e-05
FLSL	bin1141	bin2696	-0.160552	8.28932	1.88641e-05
FLSL	bin1174	bin2679	-0.158598	7.91493	1.30232e-05
FLSL	bin1182	bin2674	-0.178601	10.1814	1.57925e-06
FLSL	bin1186	bin2171	-0.176398	10.0899	2.23264e-06
FLSL	bin1207	bin1269	-0.182023	10.1096	1.99876e-06
FLSL	bin1208	bin1865	-0.193408	12.212	1.66586e-07
FLSL	bin1269	bin2691	-0.149039	7.10562	7.4089e-05
FLSL	bin1364	bin2691	-0.159205	7.80251	2.9583e-05
FLSL	bin1456	bin1903	-0.161813	7.81453	2.96699e-05
FLSL	bin1571	bin2680	-0.153891	7.15497	5.25697e-05
FLSL	bin1601	bin2108	-0.154116	7.66739	4.17003e-05
FLSL	bin1671	bin1898	-0.168719	9.32844	5.05186e-06
FLSL	bin1682	bin2003	-0.150492	7.38637	5.45871e-05
FLSL	bin1707	bin1918	-0.172477	9.52999	3.91107e-06
FLSL	bin1735	bin1901	-0.177774	9.97839	2.25974e-06
FLSL	bin1748	bin2628	-0.159062	7.82847	3.16262e-05
FLSL	bin1772	bin1961	-0.151353	7.44509	4.37491e-05
FLSL	bin1823	bin2341	-0.166634	8.72628	1.11252e-05
FLSL	bin1880	bin2680	-0.165904	8.88122	7.62905e-06
FLSL	bin1886	bin2619	-0.187499	11.4423	3.617e-07
FLSL	bin1892	bin2691	-0.167481	9.18083	6.82678e-06
FLSL	bin1900	bin2171	-0.150486	7.29965	5.35501e-05
FLSL	bin1901	bin2617	-0.15745	7.88308	2.90097e-05
FLSL	bin1950	bin2608	-0.172379	9.21742	5.27225e-06
FLSL	bin2073	bin2676	-0.192106	10.8307	7.97851e-07
SDW	bin53	bin2630	-1.66513	12.2376	1.4623e-07
SDW	bin65	bin514	1.25952	7.06278	9.14622e-05
SDW	bin68	bin2023	1.32422	7.74876	3.96766e-05
SDW	bin108	bin906	1.22353	7.20328	7.40149e-05
SDW	bin169	bin2557	-1.37638	8.81255	1.10275e-05
SDW	bin171	bin1207	-1.28641	7.64708	3.44608e-05
SDW	bin274	bin1802	-1.48196	8.69022	1.0787e-05
SDW	bin349	bin744	1.60945	7.20282	7.79408e-05
SDW	bin613	bin2452	-1.3059	7.80225	3.67188e-05
SDW	bin618	bin1377	-1.23073	7.23855	7.44972e-05
SDW	bin858	bin2305	-1.23244	7.09127	8.33994e-05
SDW	bin918	bin2312	1.28883	7.81069	3.66311e-05
SDW	bin1051	bin2743	-1.30082	7.28611	6.87269e-05
SDW	bin1051	bin1233	-1.37736	8.22485	2.17606e-05
SDW	bin1277	bin2745	-1.40225	9.63158	4.13795e-06
SDW	bin1347	bin2744	-1.27929	7.73635	4.07198e-05
SDW	bin1391	bin1576	1.27006	7.52026	4.92627e-05
SDW	bin1461	bin2233	-1.33852	7.78117	3.77487e-05
SDW	bin1620	bin2093	-1.54303	10.1842	2.00418e-06
SDW	bin1649	bin2435	-1.37212	8.25198	2.1236e-05
SDW	bin2069	bin2407	-1.24641	7.11528	6.46205e-05

## Sheet: MD_Ex2
Table S6. Two-locus combinations showing significant epistatic effects under MD. LD, low density; MD, medium density; HD, high density; SH, seedling height; FLSL, first leaf sheath length; FLL, first leaf length; SLL, second leaf length; SDW, shoot dry weight; RDW, root dry weight. Var, the percentage (%) of variation explained by the interaction.
Trait	Locus_1	Locus_2	Epistasis_effect	Var	p_value
FLL	bin4	bin87	0.265189	8.0196	1.9096e-05
FLL	bin4	bin1443	0.279681	7.48319	4.56071e-05
FLL	bin2322	bin2593	0.27555	6.98245	7.38613e-05
FLL	bin20	bin1442	0.284127	6.93618	8.59238e-05
FLL	bin72	bin404	-0.255959	6.93853	4.99251e-05
FLL	bin282	bin1994	-0.273037	8.24272	9.20493e-06
FLL	bin288	bin2364	0.256387	7.00942	4.94564e-05
FLL	bin291	bin1975	-0.266808	7.32059	4.28393e-05
FLL	bin309	bin876	-0.290581	7.70331	3.34702e-05
FLL	bin378	bin2139	-0.230759	5.92287	9.52947e-05
FLL	bin477	bin1098	-0.24055	6.57781	8.25537e-05
FLL	bin565	bin1556	0.274141	8.15479	4.78275e-06
FLL	bin614	bin2579	0.394985	7.08922	5.96749e-05
FLL	bin657	bin1010	-0.275179	7.75035	2.97876e-05
FLL	bin685	bin1765	-0.333155	8.48808	6.84862e-06
FLL	bin686	bin2432	-0.283392	7.2121	3.71765e-05
FLL	bin957	bin1403	-0.257263	7.40235	4.44139e-05
FLL	bin1083	bin1812	-0.274979	7.80293	3.53666e-05
FLL	bin1212	bin1512	0.278622	6.63379	8.14476e-05
FLL	bin1370	bin1468	-0.256483	6.87581	9.03452e-05
FLL	bin1392	bin1734	-0.308437	9.98076	1.55412e-06
FLL	bin1415	bin1681	-0.269913	8.13015	2.33608e-05
FLL	bin1709	bin1913	-0.264351	7.67722	3.55755e-05
FLL	bin1723	bin2003	-0.322026	11.3693	4.62888e-07
FLL	bin1844	bin2188	-0.239506	6.6112	5.13127e-05
SH	bin2314	bin2564	-0.676904	8.73087	1.23745e-05
SH	bin64	bin1962	-0.651992	7.83169	2.82648e-05
SH	bin88	bin1263	-0.658667	8.11866	2.36604e-05
SH	bin98	bin525	-0.638366	7.00495	9.54177e-05
SH	bin120	bin139	-1.49937	7.17992	7.82823e-05
SH	bin2592	bin2643	-0.723504	7.43078	4.81023e-05
SH	bin146	bin2562	-0.683702	8.16262	2.14623e-05
SH	bin254	bin2276	-0.668137	8.49047	1.45936e-05
SH	bin258	bin614	-0.610887	7.06821	7.86362e-05
SH	bin270	bin2637	-0.641854	7.65143	2.55182e-05
SH	bin271	bin2271	-0.643824	8.11701	1.49255e-05
SH	bin344	bin1671	-0.63746	6.94581	6.05037e-05
SH	bin410	bin2313	-0.665568	8.60054	1.03369e-05
SH	bin486	bin1962	-0.669228	8.62386	1.06782e-05
SH	bin533	bin1605	-0.632323	7.41209	5.94418e-05
SH	bin612	bin2479	-0.647186	7.53678	5.08242e-05
SH	bin615	bin1833	-0.817953	11.1229	7.02352e-07
SH	bin641	bin1225	-0.634255	7.10088	7.51396e-05
SH	bin658	bin1033	-0.788735	8.991	9.24239e-06
SH	bin975	bin2318	-0.621526	7.48505	5.53753e-05
SH	bin984	bin2727	-0.738717	10.5745	1.36225e-06
SH	bin1027	bin1403	-0.687476	8.41829	1.80785e-05
SH	bin1051	bin1280	-0.65571	7.50461	5.40578e-05
SH	bin1211	bin1867	-0.598446	6.88344	9.12786e-05
SH	bin1263	bin2689	-0.647826	7.64727	3.18987e-05
SH	bin1268	bin2745	-0.601479	7.05146	8.50067e-05
SH	bin1280	bin1690	-0.603071	6.97583	9.3331e-05
SH	bin1464	bin2085	-0.69353	8.22546	2.15897e-05
SH	bin1510	bin2081	-0.691411	8.12733	2.49193e-05
SH	bin1601	bin2105	-0.817362	12.6672	9.55524e-08
SH	bin1639	bin2086	-0.714077	8.75207	1.05899e-05
SH	bin1671	bin1898	-0.696306	9.35401	4.85109e-06
SH	bin1735	bin1903	-0.656378	8.00851	2.3341e-05
SH	bin1746	bin1949	-0.699708	9.09025	5.02608e-06
SH	bin1801	bin1969	-0.699677	8.61187	8.70746e-06
SH	bin1811	bin1916	-0.680724	8.32525	1.64272e-05
SH	bin1824	bin2331	-0.626116	7.35742	5.95929e-05
SH	bin1914	bin2777	-0.654931	7.85352	2.7911e-05
SH	bin1949	bin2600	-0.621262	6.96152	7.47085e-05
SH	bin2046	bin2750	-0.715055	9.09875	4.95313e-06
SH	bin2067	bin2744	-0.693217	8.9659	7.84085e-06
RDW	bin420	bin1208	-0.580136	7.08937	8.89168e-05
RDW	bin589	bin2156	-0.633851	8.06842	2.55995e-05
RDW	bin1452	bin2152	-0.629358	8.15278	2.42892e-05
SLL	bin50	bin1904	-0.617943	11.8016	1.95513e-07
SLL	bin53	bin1961	-0.520998	8.72866	9.24206e-06
SLL	bin58	bin1004	-0.467673	6.93471	8.23108e-05
SLL	bin82	bin987	-0.489152	6.99024	6.4624e-05
SLL	bin85	bin1011	-0.483957	7.21572	6.05447e-05
SLL	bin91	bin1150	-0.475086	7.07679	5.6677e-05
SLL	bin2405	bin2708	-0.471406	7.53092	3.86727e-05
SLL	bin174	bin645	-0.491141	7.8378	2.22783e-05
SLL	bin186	bin2742	-0.46085	6.91591	5.6504e-05
SLL	bin193	bin2687	-0.54562	8.2302	9.35883e-06
SLL	bin205	bin1640	-0.463957	6.60359	8.89026e-05
SLL	bin206	bin1398	-0.461071	6.74384	7.41846e-05
SLL	bin209	bin2174	-0.481239	7.41498	2.88861e-05
SLL	bin220	bin1865	-0.491563	7.70375	2.86167e-05
SLL	bin253	bin1031	-0.539269	7.47757	4.61617e-05
SLL	bin254	bin1375	-0.455415	6.91694	9.7352e-05
SLL	bin268	bin1983	-0.514394	8.70522	1.27229e-05
SLL	bin274	bin1922	-0.520343	8.33864	1.92713e-05
SLL	bin285	bin1962	-0.566137	9.90217	3.09358e-06
SLL	bin290	bin1975	-0.572615	10.0998	2.44404e-06
SLL	bin307	bin1011	-0.482327	6.90973	9.08779e-05
SLL	bin341	bin1007	-0.50881	7.84402	3.65793e-05
SLL	bin342	bin1698	-0.500703	7.18838	7.81234e-05
SLL	bin344	bin2430	-0.502581	7.95097	2.59804e-05
SLL	bin426	bin1077	-0.540381	9.32816	5.55779e-06
SLL	bin482	bin1905	-0.509309	8.43043	1.41989e-05
SLL	bin658	bin1007	-0.559664	9.53613	4.33078e-06
SLL	bin680	bin1074	-0.521317	7.02975	7.96321e-05
SLL	bin687	bin1754	-0.560729	7.38414	5.65882e-05
SLL	bin737	bin1292	-0.513759	6.96235	5.62281e-05
SLL	bin955	bin1668	-0.455891	7.05889	7.82748e-05
SLL	bin958	bin1403	-0.564569	10.5495	9.73802e-07
SLL	bin959	bin1196	-0.549541	10.3504	1.25873e-06
SLL	bin986	bin2727	-0.613582	12.4728	9.38124e-08
SLL	bin1000	bin2745	-0.583218	11.0302	6.88424e-07
SLL	bin1005	bin1225	-0.490844	7.76722	3.77442e-05
SLL	bin1007	bin2747	-0.584976	10.8422	9.37702e-07
SLL	bin1030	bin1404	-0.607271	11.1276	4.79006e-07
SLL	bin1038	bin1197	-0.510806	8.2929	1.82304e-05
SLL	bin1075	bin1813	-0.507205	8.04871	2.67632e-05
SLL	bin1112	bin1226	-0.472403	7.14981	7.61515e-05
SLL	bin1133	bin1823	-0.466764	7.2576	5.7118e-05
SLL	bin1195	bin1281	-0.52687	9.15091	5.3182e-06
SLL	bin1204	bin1869	-0.566549	10.7572	8.05583e-07
SLL	bin1206	bin2124	-0.466546	7.20778	4.35149e-05
SLL	bin1212	bin1269	-0.48396	6.81762	8.80987e-05
SLL	bin1221	bin2187	-0.494049	8.04003	2.27753e-05
SLL	bin1226	bin2410	-0.535111	9.63749	2.34194e-06
SLL	bin1226	bin2412	-0.535111	9.63749	2.34194e-06
SLL	bin1226	bin1787	-0.573098	9.71843	2.46986e-06
SLL	bin1335	bin1823	-0.54971	10.0431	2.12593e-06
SLL	bin1375	bin1679	-0.462691	7.16821	7.98087e-05
SLL	bin1392	bin1728	-0.506736	8.0945	2.66035e-05
SLL	bin1456	bin1900	-0.513294	8.05621	2.52616e-05
SLL	bin1587	bin2684	-0.505509	7.86121	2.03696e-05
SLL	bin1601	bin2480	-0.474581	7.33146	5.50687e-05
SLL	bin1671	bin1912	-0.69611	16.0136	1.55175e-09
SLL	bin1709	bin1910	-0.690842	15.4667	3.0115e-09
SLL	bin1722	bin2003	-0.575734	10.7919	9.85436e-07
SLL	bin1777	bin2747	-0.474771	7.29152	5.06198e-05
SLL	bin1824	bin2404	-0.535655	9.28772	4.36239e-06
SLL	bin1824	bin2189	-0.495902	8.12989	2.05544e-05
SLL	bin1832	bin2421	-0.488693	7.40975	4.15331e-05
SLL	bin1886	bin2596	-0.514017	7.85208	2.44339e-05
SLL	bin1896	bin2687	-0.5543	10.227	1.93238e-06
SLL	bin1899	bin2171	-0.49105	8.04657	2.32165e-05
SLL	bin1950	bin2599	-0.574771	10.4472	9.79347e-07
SLL	bin2082	bin2674	-0.47519	7.04173	9.44377e-05
FLSL	bin13	bin2250	-0.17689	7.34959	5.69607e-05
FLSL	bin50	bin1950	-0.260819	15.2942	2.15468e-09
FLSL	bin53	bin1961	-0.269869	17.1658	2.18719e-10
FLSL	bin64	bin801	-0.179788	7.54015	5.00436e-05
FLSL	bin66	bin254	-0.194802	9.12093	7.92214e-06
FLSL	bin67	bin1393	-0.171935	6.98897	9.11866e-05
FLSL	bin67	bin1820	-0.203612	9.82445	3.11114e-06
FLSL	bin88	bin256	-0.191586	8.86268	1.02624e-05
FLSL	bin88	bin1232	-0.175654	7.14121	8.43669e-05
FLSL	bin91	bin798	-0.178719	7.84528	3.49623e-05
FLSL	bin2437	bin2674	-0.169164	6.9046	8.75358e-05
FLSL	bin2437	bin2675	-0.169164	6.9046	8.75358e-05
FLSL	bin173	bin646	-0.183014	8.11666	2.34134e-05
FLSL	bin185	bin1225	-0.184034	7.60277	4.21853e-05
FLSL	bin185	bin1458	-0.188888	7.33279	6.24366e-05
FLSL	bin187	bin253	-0.184817	7.69557	4.19861e-05
FLSL	bin193	bin2687	-0.233395	11.0382	4.41051e-07
FLSL	bin198	bin1190	-0.180829	7.62183	3.69527e-05
FLSL	bin203	bin1481	-0.186565	7.11071	8.59669e-05
FLSL	bin203	bin1640	-0.234401	12.3545	1.49862e-07
FLSL	bin203	bin2171	-0.179556	7.57683	4.78565e-05
FLSL	bin204	bin1481	-0.186565	7.11071	8.59669e-05
FLSL	bin253	bin2653	-0.200598	9.37254	5.54339e-06
FLSL	bin255	bin327	-0.212803	9.18409	3.51624e-06
FLSL	bin257	bin1030	-0.200519	8.46125	1.6141e-05
FLSL	bin259	bin2126	-0.17893	7.68611	3.52735e-05
FLSL	bin261	bin1987	-0.174042	7.41301	5.44457e-05
FLSL	bin268	bin2270	-0.17619	7.80895	2.31169e-05
FLSL	bin268	bin1994	-0.174579	7.46663	4.40584e-05
FLSL	bin285	bin1076	-0.173106	7.17912	6.38281e-05
FLSL	bin285	bin1962	-0.187878	7.99327	2.16245e-05
FLSL	bin324	bin657	-0.196819	7.1788	3.80224e-05
FLSL	bin394	bin1138	-0.199027	9.51057	3.65055e-06
FLSL	bin400	bin1071	-0.175651	7.57204	4.26482e-05
FLSL	bin408	bin1142	-0.194725	9.32999	5.5339e-06
FLSL	bin424	bin1039	-0.176987	7.02109	8.74764e-05
FLSL	bin425	bin2445	-0.182675	8.20476	2.08129e-05
FLSL	bin425	bin1037	-0.184729	7.34786	5.5109e-05
FLSL	bin481	bin1941	-0.171875	7.19067	6.97954e-05
FLSL	bin482	bin1901	-0.17275	7.13698	7.25745e-05
FLSL	bin534	bin2672	-0.175311	7.56039	4.63299e-05
FLSL	bin536	bin2680	-0.173995	7.4908	4.48944e-05
FLSL	bin623	bin1034	-0.178123	7.28511	6.91123e-05
FLSL	bin657	bin2479	-0.18563	7.52656	5.10499e-05
FLSL	bin658	bin1033	-0.213393	8.39804	1.772e-05
FLSL	bin658	bin2096	-0.186886	7.33048	6.68043e-05
FLSL	bin667	bin1950	-0.203	9.5673	3.20508e-06
FLSL	bin685	bin796	-0.230191	9.7608	3.37609e-06
FLSL	bin718	bin2689	-0.19432	7.30548	6.25377e-05
FLSL	bin718	bin1160	-0.184002	7.49353	5.22101e-05
FLSL	bin722	bin1076	-0.201467	8.63632	1.37523e-05
FLSL	bin796	bin2622	-0.184291	8.14213	1.94661e-05
FLSL	bin804	bin2578	-0.434121	8.1551	2.51144e-05
FLSL	bin932	bin1593	-0.173135	7.20565	7.47636e-05
FLSL	bin936	bin1000	-0.204415	7.27245	7.21538e-05
FLSL	bin937	bin1000	-0.204415	7.27245	7.21538e-05
FLSL	bin945	bin1637	-0.186796	8.51796	1.32736e-05
FLSL	bin946	bin1600	-0.204888	9.3914	5.72139e-06
FLSL	bin951	bin1661	-0.179712	8.09113	2.69723e-05
FLSL	bin952	bin1663	-0.17095	7.32461	6.24205e-05
FLSL	bin955	bin1668	-0.181708	8.2195	2.12461e-05
FLSL	bin962	bin1196	-0.171602	7.34694	6.2198e-05
FLSL	bin986	bin2724	-0.239428	13.9503	2.08531e-08
FLSL	bin996	bin1223	-0.172034	7.02431	9.40878e-05
FLSL	bin1001	bin2746	-0.199002	9.38826	4.02251e-06
FLSL	bin1027	bin1193	-0.190681	8.23159	2.12156e-05
FLSL	bin1030	bin1404	-0.192179	8.1683	2.39156e-05
FLSL	bin1045	bin1205	-0.179392	7.50601	4.98827e-05
FLSL	bin1069	bin2624	-0.17379	6.8901	8.39156e-05
FLSL	bin1074	bin1823	-0.183449	8.06463	2.5347e-05
FLSL	bin1103	bin2068	-0.176399	7.38482	5.67423e-05
FLSL	bin1130	bin1825	-0.184625	8.14734	2.45523e-05
FLSL	bin1136	bin2718	-0.187672	8.24978	1.84623e-05
FLSL	bin1141	bin2696	-0.200728	9.73406	2.50545e-06
FLSL	bin1143	bin1911	-0.182803	7.71245	3.19158e-05
FLSL	bin1174	bin2680	-0.18248	7.88385	2.11744e-05
FLSL	bin1182	bin2675	-0.19165	8.80744	9.74982e-06
FLSL	bin1186	bin2171	-0.188764	8.68018	1.15664e-05
FLSL	bin1206	bin2139	-0.185502	7.99602	2.43373e-05
FLSL	bin1207	bin1868	-0.20907	10.6638	1.13367e-06
FLSL	bin1226	bin1796	-0.189078	8.15029	2.18815e-05
FLSL	bin1234	bin2525	-0.168236	7.00397	9.68641e-05
FLSL	bin1335	bin1824	-0.179695	7.69711	4.14101e-05
FLSL	bin1365	bin2717	-0.177463	7.36501	6.00489e-05
FLSL	bin1392	bin1728	-0.178675	7.3763	5.79024e-05
FLSL	bin1458	bin1903	-0.2187	10.7939	7.87664e-07
FLSL	bin1579	bin2684	-0.188658	7.71669	2.16074e-05
FLSL	bin1601	bin2108	-0.183966	8.20767	2.2179e-05
FLSL	bin1613	bin2485	-0.182932	8.02818	2.71785e-05
FLSL	bin1671	bin1898	-0.228166	12.8166	6.88067e-08
FLSL	bin1735	bin1901	-0.231653	12.729	7.74069e-08
FLSL	bin1735	bin1902	-0.231653	12.729	7.74069e-08
FLSL	bin1823	bin2327	-0.17185	7.07479	8.10915e-05
FLSL	bin1881	bin2680	-0.216953	11.5482	2.73524e-07
FLSL	bin1896	bin2686	-0.223346	12.1165	1.33148e-07
FLSL	bin1903	bin2171	-0.178181	7.64429	3.77718e-05
FLSL	bin1926	bin2725	-0.178561	7.39094	4.78892e-05
FLSL	bin1950	bin2601	-0.23089	12.3689	8.83449e-08
FLSL	bin1979	bin2686	-0.174257	7.23177	5.54332e-05
FLSL	bin2082	bin2676	-0.217749	10.864	7.96417e-07
SDW	bin54	bin2630	-1.23297	9.72977	3.47098e-06
SDW	bin82	bin340	-1.09986	7.0581	8.90785e-05
SDW	bin99	bin2258	-1.03927	7.26081	7.26904e-05
SDW	bin168	bin2568	-1.32486	11.6775	3.57619e-07
SDW	bin278	bin1842	1.00273	6.97286	9.63443e-05
SDW	bin340	bin2646	-1.09181	7.18141	7.83976e-05
SDW	bin344	bin1978	-1.1462	7.26556	7.07816e-05
SDW	bin615	bin1833	-1.08936	7.14376	8.36332e-05
SDW	bin1053	bin2729	-1.0683	7.21128	7.63069e-05
SDW	bin1282	bin2745	-1.05773	7.95539	3.174e-05
SDW	bin1333	bin2307	-0.996373	7.03281	9.26943e-05
SDW	bin1621	bin2093	-1.20643	8.99396	8.54794e-06

## Sheet: HD_Ex2
Table S6. Two-locus combinations showing significant epistatic effects under HD. LD, low density; MD, medium density; HD, high density; SH, seedling height; FLSL, first leaf sheath length; FLL, first leaf length; SLL, second leaf length; SDW, shoot dry weight; RDW, root dry weight. Var, the percentage (%) of variation explained by the interaction.
Trait	Locus_1	Locus_2	Epistasis_effect	Var	p_value
FLL	bin53	bin1962	-0.259354	6.6953	7.2096e-05
FLL	bin55	bin1859	-0.269013	7.43992	3.06061e-05
FLL	bin71	bin1890	-0.26786	7.50668	2.76583e-05
FLL	bin72	bin408	-0.283335	7.89626	1.26633e-05
FLL	bin72	bin1900	-0.268972	7.05795	7.49592e-05
FLL	bin93	bin2608	-0.267659	6.92548	5.20402e-05
FLL	bin106	bin2724	-0.270469	6.84409	8.08131e-05
FLL	bin142	bin1772	-0.289185	7.7805	1.58742e-05
FLL	bin145	bin730	-0.329491	7.36933	4.08874e-05
FLL	bin146	bin1227	-0.257887	6.71975	8.94656e-05
FLL	bin271	bin1994	-0.342025	12.0084	1.03828e-07
FLL	bin292	bin2269	-0.264047	7.22074	5.71855e-05
FLL	bin338	bin661	-0.342258	8.93147	7.04092e-06
FLL	bin383	bin632	-0.271384	7.48445	2.26794e-05
FLL	bin477	bin1098	-0.273575	7.85384	2.22828e-05
FLL	bin565	bin1556	0.288462	8.3349	4.42448e-06
FLL	bin590	bin2640	-0.2792	7.95212	1.40448e-05
FLL	bin643	bin2604	-0.256995	6.54479	9.61337e-05
FLL	bin643	bin1783	-0.274329	6.62036	7.47098e-05
FLL	bin653	bin2708	-0.287503	8.10411	1.44429e-05
FLL	bin657	bin1338	-0.281908	8.23646	1.58736e-05
FLL	bin666	bin1786	-0.288075	7.5695	2.53332e-05
FLL	bin685	bin2728	-0.353704	7.70309	3.22176e-05
FLL	bin685	bin1776	-0.399009	11.5346	1.21177e-07
FLL	bin686	bin2432	-0.326368	8.82997	4.73219e-06
FLL	bin701	bin2718	-0.313694	8.31337	1.20389e-05
FLL	bin722	bin1633	-0.28014	6.79011	6.31384e-05
FLL	bin725	bin1922	-0.288452	7.35622	4.78146e-05
FLL	bin729	bin1907	-0.279504	7.0564	5.98312e-05
FLL	bin730	bin2510	-0.344855	9.77781	1.56423e-06
FLL	bin730	bin1381	-0.284685	7.15696	5.52441e-05
FLL	bin730	bin2189	-0.280858	6.81478	4.50986e-05
FLL	bin786	bin1201	-0.276731	7.64505	3.4349e-05
FLL	bin902	bin1042	0.284631	7.66932	3.64005e-05
FLL	bin942	bin1095	-0.26894	7.28441	6.75342e-05
FLL	bin955	bin1419	-0.303344	9.43018	4.88468e-06
FLL	bin1014	bin2011	-0.270646	7.06265	8.98924e-05
FLL	bin1061	bin2007	-0.268836	7.04767	9.2477e-05
FLL	bin1073	bin1812	-0.283555	7.95683	2.81241e-05
FLL	bin1112	bin1227	-0.281147	7.97433	2.34504e-05
FLL	bin1184	bin1446	0.284795	7.54488	4.14812e-05
FLL	bin1193	bin1775	-0.263479	7.01181	4.57023e-05
FLL	bin1201	bin1786	-0.26948	7.22805	3.61245e-05
FLL	bin1201	bin1869	-0.282221	8.29774	1.27057e-05
FLL	bin1205	bin1854	-0.262293	7.14999	4.79941e-05
FLL	bin1383	bin1734	-0.330514	10.7281	8.82737e-07
FLL	bin1416	bin1681	-0.264506	7.17195	7.60912e-05
FLL	bin1416	bin1755	-0.256714	6.65432	9.81872e-05
FLL	bin1703	bin1920	-0.30367	9.3837	4.48102e-06
FLL	bin1715	bin2002	-0.400381	16.4302	9.3808e-10
FLL	bin1749	bin2540	-0.274635	7.6343	3.96235e-05
FLL	bin1786	bin2624	-0.275458	7.43996	2.46009e-05
FLL	bin1994	bin2180	-0.249404	6.53066	6.59854e-05
SH	bin2352	bin2667	0.710026	7.794	3.38458e-05
SH	bin50	bin1931	-0.727843	8.95258	8.58637e-06
SH	bin64	bin1962	-0.756749	9.87745	2.83176e-06
SH	bin119	bin145	-1.31461	8.4671	1.64904e-05
SH	bin130	bin2742	-0.694886	8.38661	1.77573e-05
SH	bin141	bin2565	-0.683921	7.9533	3.21781e-05
SH	bin146	bin2561	-0.69427	7.87994	3.27276e-05
SH	bin190	bin2174	-0.662554	7.1876	7.92028e-05
SH	bin250	bin2271	-0.623832	7.1021	7.49809e-05
SH	bin257	bin614	-0.74964	9.96468	2.5257e-06
SH	bin270	bin2636	-0.641959	7.16565	5.22472e-05
SH	bin322	bin1166	-0.643937	6.91931	3.36322e-05
SH	bin410	bin1600	-0.661681	7.04571	8.58244e-05
SH	bin423	bin2399	-0.632506	7.00598	8.64094e-05
SH	bin487	bin1901	-0.626739	6.97721	9.81997e-05
SH	bin487	bin1961	-0.640139	7.38425	5.62667e-05
SH	bin533	bin1605	-0.669439	7.77778	3.78118e-05
SH	bin615	bin1853	-0.758501	10.4663	1.49248e-06
SH	bin615	bin1931	-0.641383	7.50357	4.94046e-05
SH	bin619	bin1262	-0.635437	7.26508	6.94075e-05
SH	bin641	bin1224	-0.652133	7.02791	7.94773e-05
SH	bin658	bin1033	-0.8072	8.81614	1.14898e-05
SH	bin975	bin2727	-0.809125	12.0089	2.33168e-07
SH	bin1028	bin1403	-0.725468	8.70259	1.30765e-05
SH	bin1051	bin1280	-0.678097	7.5138	5.41025e-05
SH	bin1148	bin2104	-0.642699	6.95806	9.84397e-05
SH	bin1168	bin1901	-0.680207	7.47301	5.33513e-05
SH	bin1173	bin2107	-0.633985	7.10019	8.57275e-05
SH	bin1211	bin1867	-0.653188	7.67719	3.9766e-05
SH	bin1217	bin2175	-0.651169	7.40363	5.38483e-05
SH	bin1298	bin1681	-0.626289	6.94431	9.94506e-05
SH	bin1456	bin1914	-0.729763	8.838	1.00935e-05
SH	bin1458	bin1901	-0.718978	8.55868	1.47962e-05
SH	bin1474	bin2085	-0.794887	10.1023	2.106e-06
SH	bin1492	bin2268	-0.702584	7.36482	5.87581e-05
SH	bin1601	bin2105	-0.805889	11.5285	4.11066e-07
SH	bin1607	bin1853	-0.672054	8.21256	2.25716e-05
SH	bin1639	bin2086	-0.817145	10.7297	8.25989e-07
SH	bin1671	bin1903	-0.796672	11.3184	4.5525e-07
SH	bin1746	bin1949	-0.661234	7.60017	4.04749e-05
SH	bin1769	bin1962	-0.666577	7.96318	2.88505e-05
SH	bin1801	bin1975	-0.724881	8.69788	1.1495e-05
SH	bin1811	bin1916	-0.675093	7.6657	4.18271e-05
SH	bin1886	bin2636	-0.614582	6.8828	9.3745e-05
SH	bin1914	bin2777	-0.707551	8.58142	1.32817e-05
SH	bin1931	bin2350	-0.639291	7.16799	7.0188e-05
SH	bin1931	bin2602	-0.640137	7.23207	6.8277e-05
SH	bin1933	bin2385	-0.616756	6.97054	9.79736e-05
SH	bin1950	bin2600	-0.649634	7.17673	6.88509e-05
SH	bin2046	bin2744	-0.701395	8.45951	1.16257e-05
SH	bin2086	bin2697	-0.71291	8.35537	1.71202e-05
SH	bin2089	bin2514	-0.642618	7.05567	8.95175e-05
SH	bin2111	bin2714	-0.635105	7.16021	7.47972e-05
SH	bin2155	bin2679	-0.61337	6.79687	8.95654e-05
RDW	bin2417	bin2656	-0.418119	7.44556	5.27363e-05
RDW	bin233	bin435	-0.401893	7.17133	8.1224e-05
RDW	bin411	bin2275	-0.40451	7.65769	3.58728e-05
RDW	bin436	bin855	-0.415059	7.80225	3.75383e-05
RDW	bin589	bin2155	-0.495203	10.1854	1.79553e-06
RDW	bin1029	bin2093	-0.473661	7.49483	4.52069e-05
RDW	bin1050	bin2289	-0.426786	8.17889	2.10936e-05
RDW	bin1131	bin1941	-0.442694	7.92495	3.17653e-05
RDW	bin1639	bin2421	-0.456235	8.41917	1.78051e-05
RDW	bin1741	bin2403	-0.404595	7.33142	5.85877e-05
RDW	bin1928	bin2105	-0.407299	7.42107	4.81615e-05
RDW	bin2093	bin2423	-0.408433	7.19945	6.3904e-05
SLL	bin50	bin185	-0.578652	7.73003	2.91158e-05
SLL	bin50	bin1904	-0.631628	10.2918	1.41166e-06
SLL	bin84	bin380	-0.521131	6.94449	7.51775e-05
SLL	bin84	bin1269	-0.499581	6.71808	9.01146e-05
SLL	bin86	bin160	-0.553719	7.91075	2.418e-05
SLL	bin86	bin1580	-0.581044	9.02395	5.50671e-06
SLL	bin86	bin1896	-0.500492	6.81544	9.66701e-05
SLL	bin93	bin798	-0.52611	7.7656	2.5745e-05
SLL	bin2415	bin2654	-0.510465	7.05175	8.26721e-05
SLL	bin157	bin1600	-0.568055	7.94977	2.77265e-05
SLL	bin174	bin1194	-0.555715	8.56236	1.24552e-05
SLL	bin177	bin2753	-0.522505	7.31338	5.12661e-05
SLL	bin177	bin1679	-0.519797	7.5715	3.6487e-05
SLL	bin180	bin1085	-0.499986	6.84598	8.76175e-05
SLL	bin186	bin1195	-0.527887	7.36054	3.97136e-05
SLL	bin198	bin1403	-0.530641	7.27854	5.39449e-05
SLL	bin211	bin1398	-0.525005	7.23959	5.54005e-05
SLL	bin211	bin1469	-0.625547	9.53544	3.37747e-06
SLL	bin220	bin341	-0.592627	7.72947	3.55283e-05
SLL	bin220	bin1052	-0.522603	7.19299	7.10262e-05
SLL	bin254	bin1198	-0.590479	9.56081	4.43512e-06
SLL	bin302	bin1588	-0.597527	8.06336	1.92543e-05
SLL	bin339	bin1699	-0.576181	7.8884	3.4404e-05
SLL	bin378	bin1011	-0.560934	7.62039	4.36902e-05
SLL	bin391	bin1961	-0.537542	7.73039	4.06951e-05
SLL	bin394	bin1008	-0.537223	7.57594	4.81822e-05
SLL	bin409	bin1980	-0.512403	7.44069	5.33871e-05
SLL	bin675	bin1910	-0.565663	7.6509	3.95008e-05
SLL	bin680	bin1073	-0.605719	7.97358	2.8748e-05
SLL	bin737	bin1296	-0.558269	6.90761	7.17765e-05
SLL	bin934	bin1073	-0.522975	7.56181	4.97787e-05
SLL	bin934	bin1585	-0.508157	7.2315	6.46117e-05
SLL	bin955	bin1668	-0.493849	6.91401	9.77867e-05
SLL	bin958	bin1403	-0.598944	9.91053	2.56896e-06
SLL	bin959	bin1196	-0.636171	11.578	3.3381e-07
SLL	bin965	bin1669	-0.496244	6.99265	9.08842e-05
SLL	bin999	bin2735	-0.537478	7.84951	3.39114e-05
SLL	bin1000	bin2735	-0.537478	7.84951	3.39114e-05
SLL	bin1007	bin1463	-0.583071	8.26852	2.19186e-05
SLL	bin1011	bin1197	-0.622991	10.3882	1.57926e-06
SLL	bin1030	bin1404	-0.684458	11.7993	2.34503e-07
SLL	bin1045	bin1206	-0.586407	9.30692	5.60243e-06
SLL	bin1061	bin2554	-0.51553	7.14454	6.46032e-05
SLL	bin1071	bin1823	-0.607601	10.2458	1.92648e-06
SLL	bin1103	bin1226	-0.552643	8.07504	2.66949e-05
SLL	bin1195	bin1963	-0.513637	7.48726	5.58118e-05
SLL	bin1198	bin2406	-0.50717	7.32017	6.01889e-05
SLL	bin1202	bin2131	-0.507851	6.95191	8.10262e-05
SLL	bin1204	bin1869	-0.72426	14.6737	7.38612e-09
SLL	bin1204	bin1946	-0.509335	7.27868	6.93163e-05
SLL	bin1222	bin2176	-0.62448	10.768	9.7816e-07
SLL	bin1335	bin1824	-0.506156	6.95452	9.43835e-05
SLL	bin1339	bin1681	-0.578062	9.29074	6.34553e-06
SLL	bin1375	bin1701	-0.521849	7.55069	5.19956e-05
SLL	bin1376	bin2690	-0.545299	7.75263	3.95881e-05
SLL	bin1382	bin1731	-0.609042	9.69871	3.80574e-06
SLL	bin1429	bin2679	-0.573152	7.7353	3.42999e-05
SLL	bin1456	bin1900	-0.586826	8.78908	1.13629e-05
SLL	bin1476	bin2090	-0.532834	6.98847	9.65496e-05
SLL	bin1580	bin2707	-0.568451	8.62248	1.13852e-05
SLL	bin1585	bin1813	-0.545129	8.02056	2.37839e-05
SLL	bin1679	bin1922	-0.604356	10.1802	2.14551e-06
SLL	bin1781	bin2176	-0.516099	7.16299	7.0015e-05
SLL	bin1782	bin1904	-0.623525	10.0911	2.19614e-06
SLL	bin1786	bin2675	-0.513147	7.06783	8.66346e-05
SLL	bin1824	bin2404	-0.609085	10.0236	2.23025e-06
SLL	bin1900	bin2391	-0.528743	7.4354	5.48333e-05
SLL	bin2074	bin2747	-0.533131	7.6169	4.79547e-05
FLSL	bin49	bin254	-0.212795	9.18439	7.21182e-06
FLSL	bin53	bin1961	-0.316447	20.5131	1.66631e-12
FLSL	bin66	bin2198	-0.21491	9.41238	4.38054e-06
FLSL	bin66	bin1393	-0.215887	9.52668	4.35421e-06
FLSL	bin86	bin1352	-0.190977	7.70075	3.96419e-05
FLSL	bin88	bin256	-0.216952	9.87721	2.95912e-06
FLSL	bin88	bin1256	-0.22568	10.4406	1.6249e-06
FLSL	bin90	bin1124	-0.196003	7.94821	3.13701e-05
FLSL	bin91	bin798	-0.22423	10.7331	1.07476e-06
FLSL	bin115	bin2180	-0.188999	7.61065	4.81871e-05
FLSL	bin173	bin646	-0.193151	7.85721	3.26627e-05
FLSL	bin184	bin1195	-0.222562	9.9189	2.75017e-06
FLSL	bin185	bin1225	-0.213004	8.85154	9.05091e-06
FLSL	bin187	bin253	-0.205039	8.23188	2.22299e-05
FLSL	bin193	bin2688	-0.211325	7.89116	2.67529e-05
FLSL	bin203	bin658	-0.194139	7.24298	7.28074e-05
FLSL	bin203	bin1640	-0.28081	15.41	3.41778e-09
FLSL	bin206	bin1095	-0.182929	7.0499	9.15456e-05
FLSL	bin207	bin1151	-0.189545	7.24252	7.08069e-05
FLSL	bin207	bin2171	-0.187913	7.17433	7.93291e-05
FLSL	bin210	bin613	-0.200481	7.79093	3.7993e-05
FLSL	bin211	bin1489	-0.226593	8.51144	1.57241e-05
FLSL	bin249	bin326	-0.226875	9.51374	2.48261e-06
FLSL	bin253	bin1198	-0.183025	7.01026	9.76596e-05
FLSL	bin254	bin2636	-0.225768	10.0283	2.35944e-06
FLSL	bin254	bin666	-0.206105	7.9019	3.37242e-05
FLSL	bin256	bin1812	-0.187071	7.14598	7.67074e-05
FLSL	bin257	bin1027	-0.198792	7.46002	5.56459e-05
FLSL	bin261	bin1987	-0.185828	7.34483	5.46116e-05
FLSL	bin268	bin1825	-0.185778	6.87986	9.57021e-05
FLSL	bin268	bin1993	-0.183699	7.15794	5.60418e-05
FLSL	bin270	bin2270	-0.178128	6.92566	7.02693e-05
FLSL	bin279	bin1225	-0.184841	7.26042	5.50905e-05
FLSL	bin285	bin1075	-0.182738	6.95308	6.90962e-05
FLSL	bin286	bin2687	-0.200773	8.26172	1.41392e-05
FLSL	bin325	bin2089	-0.192366	6.7498	7.66768e-05
FLSL	bin388	bin1221	-0.197254	7.62038	4.38925e-05
FLSL	bin390	bin1945	-0.19281	7.27972	5.39971e-05
FLSL	bin400	bin1071	-0.208537	9.27577	4.93682e-06
FLSL	bin400	bin1138	-0.210143	9.39345	4.16558e-06
FLSL	bin410	bin697	-0.21158	7.44318	5.66484e-05
FLSL	bin411	bin715	-0.194282	7.04424	9.48299e-05
FLSL	bin423	bin2399	-0.198705	8.19086	2.38199e-05
FLSL	bin425	bin1037	-0.193553	7.01064	8.66763e-05
FLSL	bin536	bin2680	-0.190689	7.81945	3.23771e-05
FLSL	bin595	bin2671	-0.186384	7.04651	8.47597e-05
FLSL	bin639	bin1226	-0.191838	7.43397	5.18012e-05
FLSL	bin652	bin1951	-0.219756	10.4333	9.59207e-07
FLSL	bin657	bin2479	-0.197374	7.39518	5.88154e-05
FLSL	bin659	bin1033	-0.212949	7.44943	5.69514e-05
FLSL	bin660	bin2096	-0.203509	7.61944	4.78693e-05
FLSL	bin662	bin1954	-0.210897	9.24524	5.32184e-06
FLSL	bin678	bin2558	-0.218014	7.82676	3.73361e-05
FLSL	bin680	bin798	-0.217991	8.09319	2.60754e-05
FLSL	bin693	bin807	-0.221772	8.77982	1.14317e-05
FLSL	bin720	bin1167	-0.209991	8.33348	2.01522e-05
FLSL	bin721	bin1084	-0.249143	11.3475	5.35956e-07
FLSL	bin721	bin2134	-0.213145	8.17306	2.40638e-05
FLSL	bin722	bin1075	-0.246328	11.2207	5.76886e-07
FLSL	bin723	bin1950	-0.217651	8.58631	9.78606e-06
FLSL	bin731	bin1125	-0.215849	8.28834	2.02069e-05
FLSL	bin732	bin1290	-0.214878	8.21778	2.05046e-05
FLSL	bin737	bin1224	-0.215989	6.97638	8.47177e-05
FLSL	bin785	bin1138	-0.2006	7.06006	8.70799e-05
FLSL	bin785	bin1911	-0.187753	6.83664	9.40478e-05
FLSL	bin798	bin1812	-0.200235	8.30193	1.85845e-05
FLSL	bin807	bin2621	-0.202601	8.58809	1.24153e-05
FLSL	bin809	bin2672	-0.210879	9.44121	5.02805e-06
FLSL	bin811	bin920	-0.182688	7.26415	7.0066e-05
FLSL	bin916	bin2409	-0.184037	7.31178	5.58392e-05
FLSL	bin929	bin1593	-0.196942	8.10312	2.55763e-05
FLSL	bin946	bin1600	-0.203417	8.04526	2.79563e-05
FLSL	bin955	bin1667	-0.201916	8.80926	1.02215e-05
FLSL	bin962	bin2738	-0.216002	10.0996	2.05471e-06
FLSL	bin975	bin1822	-0.181931	6.97089	8.73905e-05
FLSL	bin986	bin2725	-0.227086	10.9236	8.46772e-07
FLSL	bin1028	bin1404	-0.199981	7.8336	3.61228e-05
FLSL	bin1029	bin1193	-0.216525	9.13816	7.476e-06
FLSL	bin1031	bin1187	-0.202356	7.78191	3.74997e-05
FLSL	bin1045	bin1205	-0.198094	7.9546	3.09016e-05
FLSL	bin1069	bin2623	-0.214407	9.20391	5.23696e-06
FLSL	bin1070	bin1817	-0.202411	8.54356	1.31347e-05
FLSL	bin1071	bin1823	-0.203238	8.74874	9.40446e-06
FLSL	bin1113	bin1216	-0.194715	7.83187	3.52492e-05
FLSL	bin1115	bin1196	-0.199092	8.08623	2.53531e-05
FLSL	bin1120	bin1824	-0.203784	8.55369	1.20681e-05
FLSL	bin1143	bin1911	-0.255627	13.1071	3.58328e-08
FLSL	bin1182	bin2674	-0.240968	12.101	1.85157e-07
FLSL	bin1182	bin2675	-0.240968	12.101	1.85157e-07
FLSL	bin1186	bin2171	-0.228271	11.0322	6.78266e-07
FLSL	bin1190	bin1589	-0.191539	7.71309	3.81147e-05
FLSL	bin1190	bin1979	-0.209653	9.57453	2.98597e-06
FLSL	bin1191	bin2071	-0.183422	6.92238	9.76824e-05
FLSL	bin1197	bin1281	-0.198486	8.38678	1.49864e-05
FLSL	bin1200	bin2136	-0.18671	7.11101	8.29592e-05
FLSL	bin1209	bin1865	-0.234276	11.6424	3.42798e-07
FLSL	bin1226	bin1780	-0.211507	7.63067	3.87648e-05
FLSL	bin1234	bin2524	-0.18257	7.15862	7.89979e-05
FLSL	bin1280	bin2686	-0.19322	7.75419	2.78897e-05
FLSL	bin1312	bin1802	-0.210662	8.80702	1.09935e-05
FLSL	bin1335	bin1824	-0.207462	8.91663	8.58699e-06
FLSL	bin1342	bin2679	-0.183618	7.0408	7.69537e-05
FLSL	bin1458	bin1903	-0.231814	10.5396	1.04977e-06
FLSL	bin1601	bin2484	-0.198532	8.25304	1.75125e-05
FLSL	bin1601	bin2108	-0.207785	9.10003	6.92653e-06
FLSL	bin1643	bin1912	-0.238835	11.9677	1.62063e-07
FLSL	bin1671	bin1900	-0.248333	13.0674	3.99632e-08
FLSL	bin1747	bin2630	-0.186633	7.03941	8.81691e-05
FLSL	bin1809	bin1978	-0.193984	7.67051	2.8151e-05
FLSL	bin1821	bin2335	-0.212874	9.42421	4.00256e-06
FLSL	bin1881	bin2680	-0.226019	10.8928	6.94921e-07
FLSL	bin1896	bin2686	-0.21251	9.53345	3.60161e-06
FLSL	bin1901	bin2172	-0.216851	9.73818	2.91883e-06
FLSL	bin1950	bin2602	-0.237421	11.5797	2.27682e-07
FLSL	bin1979	bin2686	-0.180239	6.72409	9.90272e-05
FLSL	bin2072	bin2175	-0.205554	8.81049	1.09009e-05
FLSL	bin2077	bin2678	-0.250252	12.2966	1.37917e-07
FLSL	bin2162	bin2685	-0.178808	6.87239	8.85531e-05
SDW	bin2301	bin2445	-0.860435	7.2465	7.41793e-05
SDW	bin138	bin901	0.922938	7.87134	3.38143e-05
SDW	bin203	bin2648	-0.919848	7.27943	7.06587e-05
SDW	bin496	bin1724	0.852852	7.01183	9.318e-05
SDW	bin535	bin696	0.932448	6.90836	9.41311e-05
SDW	bin558	bin2648	-0.839134	7.0457	9.32205e-05
SDW	bin1226	bin1769	-1.09667	10.0936	2.08933e-06
SDW	bin1293	bin2740	-0.895637	8.09335	2.4868e-05
SDW	bin1346	bin2746	-0.855308	7.21843	7.71812e-05
SDW	bin1457	bin2233	-0.909036	7.47285	5.22844e-05
SDW	bin1457	bin2144	-0.97496	8.67645	1.23536e-05
SDW	bin1576	bin1603	-0.897376	7.6413	3.93039e-05
SDW	bin1628	bin2079	-1.06926	9.43498	5.20023e-06
SDW	bin1845	bin2509	0.838716	7.01162	9.68714e-05

## Sheet: LD_Ex3
Table S6. Two-locus combinations showing significant epistatic effects under LD. LD, low density; MD, medium density; HD, high density; SH, seedling height; FLSL, first leaf sheath length; FLL, first leaf length; SLL, second leaf length; SDW, shoot dry weight; RDW, root dry weight. Var, the percentage (%) of variation explained by the interaction.
Trait	Locus_1	Locus_2	Epistasis_effect	Var	p_value
FLL	bin20	bin1442	0.26779	8.19169	1.55832e-05
FLL	bin2331	bin2593	0.264041	8.4666	1.00719e-05
FLL	bin80	bin828	-0.269201	7.3596	5.2444e-05
FLL	bin99	bin1182	0.215478	6.65998	6.33314e-05
FLL	bin145	bin1774	-0.220695	6.58228	5.75378e-05
FLL	bin249	bin2271	-0.214781	6.9619	3.16179e-05
FLL	bin255	bin1374	-0.233875	8.16058	1.01991e-05
FLL	bin271	bin1992	-0.257391	9.73237	1.24268e-06
FLL	bin290	bin1975	-0.248216	8.49641	6.77459e-06
FLL	bin309	bin876	-0.24119	7.05592	7.56188e-05
FLL	bin319	bin658	-0.2432	7.36131	3.97854e-05
FLL	bin380	bin2751	-0.220302	7.01743	6.2485e-05
FLL	bin532	bin2368	0.213042	6.79255	6.6031e-05
FLL	bin559	bin2438	0.236251	8.25485	6.06637e-06
FLL	bin559	bin1580	0.210727	6.54437	3.73337e-05
FLL	bin562	bin805	0.233863	7.96345	1.21225e-05
FLL	bin641	bin986	-0.216164	6.91282	8.37888e-05
FLL	bin656	bin2716	-0.223472	6.61347	8.12353e-05
FLL	bin657	bin1338	-0.214335	6.85711	5.96495e-05
FLL	bin666	bin1786	-0.227672	6.80933	6.52291e-05
FLL	bin937	bin1095	-0.224809	7.51007	4.6393e-05
FLL	bin955	bin1419	-0.236755	8.27326	1.71875e-05
FLL	bin986	bin2530	-0.221966	7.15417	5.47768e-05
FLL	bin1009	bin2011	-0.229663	7.31031	6.74273e-05
FLL	bin1189	bin1443	0.251111	8.08314	1.97191e-05
FLL	bin1249	bin2315	0.228842	7.82888	2.5779e-05
FLL	bin1260	bin2341	0.224302	7.46341	4.4539e-05
FLL	bin1419	bin1680	-0.219411	7.08619	7.70748e-05
FLL	bin1440	bin2019	0.276036	9.38411	3.53564e-06
FLL	bin1596	bin2573	0.539837	8.14896	1.00209e-05
FLL	bin1661	bin2000	-0.243734	8.92466	9.69694e-06
FLL	bin1709	bin1920	-0.242648	8.69115	9.5673e-06
FLL	bin1715	bin2003	-0.255382	9.62207	4.23236e-06
FLL	bin1779	bin1858	-0.216714	6.75118	5.09864e-05
FLL	bin1786	bin2620	-0.232414	7.50475	2.18571e-05
FLL	bin1825	bin2189	-0.204994	6.17267	7.67914e-05
FLL	bin1827	bin2405	-0.214451	6.38921	5.11268e-05
FLL	bin1892	bin2114	0.239027	8.4381	6.45443e-06
FLL	bin1915	bin2216	0.249967	9.14663	5.14439e-06
FLL	bin1951	bin2266	0.237464	8.458	1.50753e-05
SH	bin2289	bin2558	-0.654943	7.04444	8.82715e-05
SH	bin24	bin2204	-0.800186	8.3664	1.95713e-05
SH	bin25	bin2387	0.845558	9.41994	5.56802e-06
SH	bin50	bin1006	-0.749788	7.94683	2.9652e-05
SH	bin88	bin1248	-0.70689	7.63119	4.26462e-05
SH	bin107	bin902	0.66164	7.02138	8.72278e-05
SH	bin2557	bin2639	-0.692166	7.51927	4.67594e-05
SH	bin147	bin2461	0.818392	9.99219	1.31438e-06
SH	bin185	bin1225	-0.736997	7.97084	2.36384e-05
SH	bin189	bin2174	-0.687025	7.30444	6.67862e-05
SH	bin211	bin2637	-0.704114	6.9442	9.07121e-05
SH	bin254	bin1225	-0.745926	8.36336	1.55901e-05
SH	bin256	bin614	-0.771991	9.35632	4.83453e-06
SH	bin260	bin1801	-0.719795	7.93962	2.4665e-05
SH	bin262	bin2637	-0.677365	7.02634	7.4816e-05
SH	bin270	bin2270	-0.639628	6.71709	9.12135e-05
SH	bin270	bin2448	-0.662864	7.11707	4.92245e-05
SH	bin272	bin2503	-0.658811	6.66166	5.76917e-05
SH	bin274	bin2479	-0.665124	6.84954	5.29118e-05
SH	bin276	bin1187	-0.757547	9.21244	4.13297e-06
SH	bin280	bin1214	-0.723754	8.47851	9.61673e-06
SH	bin286	bin2654	-0.705256	7.61334	2.3384e-05
SH	bin290	bin2480	-0.658149	6.68762	4.3659e-05
SH	bin344	bin1273	-0.717456	7.09486	7.71531e-05
SH	bin478	bin2622	-0.664484	7.04154	7.79966e-05
SH	bin630	bin2167	0.689593	7.17143	7.26637e-05
SH	bin632	bin1227	-0.659907	6.8045	9.14658e-05
SH	bin659	bin1033	-0.836189	8.63995	1.4127e-05
SH	bin853	bin2296	-0.766654	9.03445	7.86054e-06
SH	bin951	bin2305	-0.77218	9.58861	3.33488e-06
SH	bin962	bin2740	-0.709698	8.21501	2.12528e-05
SH	bin963	bin2318	-0.738888	8.87744	1.04329e-05
SH	bin976	bin2747	-0.759021	9.29029	5.29732e-06
SH	bin992	bin1223	-0.718943	8.01974	2.52389e-05
SH	bin1006	bin2722	-0.783205	9.46894	4.74717e-06
SH	bin1028	bin1403	-0.794295	9.2956	6.45487e-06
SH	bin1035	bin1206	-0.712981	7.64278	4.57422e-05
SH	bin1149	bin1913	-0.709442	7.57359	4.12827e-05
SH	bin1213	bin1867	-0.74932	9.01903	7.4718e-06
SH	bin1220	bin1814	-0.691179	7.64154	4.1308e-05
SH	bin1268	bin1462	-0.698911	7.31957	6.52165e-05
SH	bin1269	bin2689	-0.765641	9.24179	5.63969e-06
SH	bin1280	bin1678	-0.769065	9.43692	5.21373e-06
SH	bin1456	bin1907	-0.803334	9.42204	5.07841e-06
SH	bin1601	bin2105	-0.695268	7.6459	4.60358e-05
SH	bin1620	bin2090	-0.725175	7.32973	6.06157e-05
SH	bin1705	bin1913	-0.710072	7.85834	3.35629e-05
SH	bin1779	bin2630	-0.704442	7.65495	4.08167e-05
SH	bin1837	bin2306	-0.748011	8.93367	7.55412e-06
SH	bin1886	bin2637	-0.686312	7.64804	4.03575e-05
SH	bin1889	bin2645	-0.682879	7.6242	4.2172e-05
SH	bin1910	bin2730	-0.711373	6.98276	9.04452e-05
SH	bin2048	bin2778	-0.736619	8.18532	2.40527e-05
SH	bin2112	bin2369	-0.672836	7.38496	5.9339e-05
RDW	bin151	bin493	-0.686423	8.51135	1.48127e-05
RDW	bin155	bin2047	-0.646812	7.48314	5.30677e-05
RDW	bin329	bin2180	-0.683713	8.4166	1.76202e-05
RDW	bin450	bin1679	0.601784	7.09869	8.90896e-05
RDW	bin573	bin2151	-0.672447	8.03735	2.68334e-05
RDW	bin586	bin1027	-0.635126	7.18975	7.61698e-05
RDW	bin588	bin2155	-0.787064	11.1932	5.22655e-07
RDW	bin601	bin2423	-0.621844	7.25967	7.21412e-05
RDW	bin613	bin1486	-0.786442	7.86473	3.11932e-05
RDW	bin643	bin1823	-0.728891	10.0883	1.88238e-06
RDW	bin709	bin1792	0.627195	7.21203	7.22529e-05
RDW	bin714	bin2203	0.605412	7.12908	7.9408e-05
RDW	bin759	bin2710	0.692646	6.92129	8.41596e-05
RDW	bin762	bin2696	0.69392	7.17891	7.13408e-05
RDW	bin1456	bin2255	-0.688127	8.63869	1.16211e-05
RDW	bin1849	bin2408	-0.650026	8.11273	2.3896e-05
SLL	bin53	bin1861	-0.501637	7.11224	7.66195e-05
SLL	bin64	bin1903	-0.527357	7.7622	3.1557e-05
SLL	bin68	bin2405	-0.480032	6.60231	8.97918e-05
SLL	bin2406	bin2718	-0.502006	7.36413	3.4752e-05
SLL	bin105	bin2745	-0.501317	6.90927	6.62714e-05
SLL	bin185	bin1225	-0.58468	8.98377	5.27099e-06
SLL	bin193	bin2745	-0.480093	6.56927	6.9383e-05
SLL	bin197	bin2687	-0.588784	7.9013	1.23179e-05
SLL	bin198	bin1209	-0.502448	6.6243	7.23449e-05
SLL	bin207	bin2174	-0.547981	8.18627	8.35454e-06
SLL	bin211	bin2747	-0.491174	6.86221	5.34935e-05
SLL	bin216	bin1052	-0.520327	7.21446	4.24955e-05
SLL	bin220	bin1862	-0.49521	6.72682	8.64299e-05
SLL	bin255	bin1320	-0.511506	7.37181	4.44085e-05
SLL	bin255	bin1374	-0.525063	7.88358	2.42625e-05
SLL	bin256	bin1030	-0.535818	7.06775	6.41534e-05
SLL	bin261	bin1938	-0.51732	7.76481	3.18588e-05
SLL	bin271	bin1983	-0.55277	8.54399	1.37389e-05
SLL	bin274	bin1922	-0.512882	6.95153	9.09863e-05
SLL	bin281	bin1945	-0.527004	7.58862	4.21299e-05
SLL	bin288	bin1971	-0.566822	8.18218	2.22191e-05
SLL	bin326	bin653	-0.557628	6.91025	8.21971e-05
SLL	bin428	bin1301	-0.515631	7.6569	2.84314e-05
SLL	bin431	bin2680	-0.519828	7.05541	7.86093e-05
SLL	bin706	bin1921	-0.509156	7.2028	6.18404e-05
SLL	bin737	bin1296	-0.563185	7.22683	3.66487e-05
SLL	bin775	bin1192	-0.523279	7.22705	5.76269e-05
SLL	bin796	bin1207	-0.514838	7.58833	3.5642e-05
SLL	bin902	bin1042	0.536202	7.5132	3.39864e-05
SLL	bin910	bin1558	0.545444	7.95661	8.43782e-06
SLL	bin955	bin1408	-0.646592	12.0926	1.62316e-07
SLL	bin959	bin1196	-0.554163	9.03158	6.90416e-06
SLL	bin959	bin1403	-0.672465	12.8431	6.38858e-08
SLL	bin978	bin2745	-0.530411	8.2126	2.07903e-05
SLL	bin990	bin2724	-0.615047	10.6815	9.88572e-07
SLL	bin1005	bin1225	-0.508494	7.15289	8.10506e-05
SLL	bin1012	bin1412	-0.564415	8.43247	1.6256e-05
SLL	bin1029	bin2719	-0.631875	10.2674	1.39641e-06
SLL	bin1044	bin1208	-0.528477	7.91227	2.12914e-05
SLL	bin1051	bin1838	-0.53157	7.48679	3.53733e-05
SLL	bin1120	bin1217	-0.61244	9.87334	1.69625e-06
SLL	bin1120	bin1219	-0.61244	9.87334	1.69625e-06
SLL	bin1214	bin1861	-0.648702	12.1362	1.7129e-07
SLL	bin1324	bin1823	-0.490061	6.92061	8.52714e-05
SLL	bin1456	bin1904	-0.555514	8.09693	1.78771e-05
SLL	bin1457	bin1892	-0.533379	7.53672	3.24791e-05
SLL	bin1575	bin2697	-0.527734	7.72923	1.11544e-05
SLL	bin1576	bin2697	-0.527734	7.72923	1.11544e-05
SLL	bin1579	bin1861	-0.547609	8.46256	5.75744e-06
SLL	bin1582	bin1823	-0.532518	7.92942	1.67382e-05
SLL	bin1620	bin2074	-0.536199	6.91874	8.27389e-05
SLL	bin1709	bin1912	-0.717985	14.4065	9.21428e-09
SLL	bin1715	bin2003	-0.512281	7.42079	5.95577e-05
SLL	bin1749	bin2541	-0.539473	7.94781	3.06104e-05
SLL	bin1778	bin2745	-0.497217	6.83339	8.32057e-05
SLL	bin1824	bin2399	-0.523211	7.67294	3.38669e-05
SLL	bin1824	bin2189	-0.510732	7.39964	4.29319e-05
SLL	bin1869	bin2191	-0.495256	7.11284	5.70131e-05
SLL	bin1890	bin2646	-0.483539	6.82788	9.37867e-05
SLL	bin1896	bin2687	-0.527942	7.96088	2.51328e-05
SLL	bin1920	bin2208	0.530195	7.92404	3.02464e-05
SLL	bin1926	bin2725	-0.514916	7.19525	7.15468e-05
SLL	bin1950	bin2627	-0.50025	6.91455	9.79831e-05
SLL	bin2018	bin2718	0.524424	7.40634	6.03082e-05
SLL	bin2092	bin2676	-0.586547	9.06857	7.15259e-06
SLL	bin2133	bin2745	-0.565136	9.20759	4.14428e-06
FLSL	bin17	bin2204	-0.158207	7.36329	6.45086e-05
FLSL	bin37	bin255	-0.169624	8.85248	1.08643e-05
FLSL	bin54	bin1961	-0.197846	12.4007	1.33165e-07
FLSL	bin63	bin254	-0.165146	8.83355	1.10477e-05
FLSL	bin64	bin1900	-0.162672	8.47296	1.653e-05
FLSL	bin69	bin1393	-0.173076	9.32704	5.80839e-06
FLSL	bin144	bin1201	-0.172998	9.24945	5.89816e-06
FLSL	bin185	bin1225	-0.195987	11.5684	2.69196e-07
FLSL	bin189	bin2171	-0.149106	7.08926	8.41051e-05
FLSL	bin203	bin1640	-0.156969	7.43329	5.38758e-05
FLSL	bin210	bin2687	-0.180212	9.17335	4.56113e-06
FLSL	bin253	bin1041	-0.152086	7.11201	8.35385e-05
FLSL	bin253	bin1169	-0.152721	7.53501	5.25187e-05
FLSL	bin254	bin2613	-0.166626	8.32026	1.96686e-05
FLSL	bin254	bin328	-0.202415	11.1041	2.30478e-07
FLSL	bin254	bin1377	-0.200303	13.094	5.49864e-08
FLSL	bin255	bin1290	-0.149881	7.38373	6.17491e-05
FLSL	bin257	bin1027	-0.174658	8.88983	9.86291e-06
FLSL	bin259	bin2440	-0.161943	8.48035	1.4032e-05
FLSL	bin262	bin335	-0.184785	9.28806	2.46447e-06
FLSL	bin263	bin1554	-0.1595	8.26467	1.63691e-05
FLSL	bin265	bin1274	-0.147306	7.32122	6.36255e-05
FLSL	bin267	bin2125	-0.163185	8.5201	1.33266e-05
FLSL	bin270	bin1967	-0.151477	7.27764	6.38826e-05
FLSL	bin278	bin1187	-0.15862	8.33562	1.85515e-05
FLSL	bin285	bin1945	-0.153046	7.2767	6.00339e-05
FLSL	bin286	bin2688	-0.158026	7.87448	2.79392e-05
FLSL	bin324	bin657	-0.1641	6.69541	6.89288e-05
FLSL	bin392	bin2619	-0.167982	8.14786	2.31859e-05
FLSL	bin405	bin2672	-0.155503	7.58284	4.55447e-05
FLSL	bin408	bin1290	-0.152531	7.6104	4.64026e-05
FLSL	bin409	bin2618	-0.176802	9.34538	5.7786e-06
FLSL	bin478	bin2620	-0.145814	7.02723	8.81678e-05
FLSL	bin497	bin2764	0.152367	7.57106	3.94832e-05
FLSL	bin667	bin1951	-0.152187	7.24475	6.78849e-05
FLSL	bin914	bin1842	-0.159774	8.11945	2.23224e-05
FLSL	bin935	bin1380	-0.148969	7.41006	4.98388e-05
FLSL	bin943	bin1639	-0.170966	9.55226	3.99518e-06
FLSL	bin958	bin1403	-0.164005	8.75469	1.2167e-05
FLSL	bin962	bin1196	-0.150576	7.58955	4.7412e-05
FLSL	bin968	bin1821	-0.148448	7.19092	7.96038e-05
FLSL	bin976	bin2724	-0.186904	11.7327	3.17221e-07
FLSL	bin979	bin1406	-0.159086	8.11928	2.48503e-05
FLSL	bin990	bin1669	-0.152626	7.49325	5.08019e-05
FLSL	bin991	bin1684	-0.148067	7.05977	8.85986e-05
FLSL	bin996	bin1225	-0.151411	7.31834	5.92275e-05
FLSL	bin1004	bin1656	-0.160355	7.78382	3.87155e-05
FLSL	bin1029	bin1203	-0.160334	7.63296	4.17048e-05
FLSL	bin1030	bin1404	-0.176646	9.25917	6.44675e-06
FLSL	bin1032	bin1640	-0.179024	7.37061	6.39465e-05
FLSL	bin1045	bin1205	-0.157969	7.80895	3.08764e-05
FLSL	bin1052	bin1838	-0.157016	7.29234	6.65429e-05
FLSL	bin1116	bin1198	-0.149915	6.94992	9.19132e-05
FLSL	bin1120	bin1213	-0.174	9.2025	4.53908e-06
FLSL	bin1122	bin1820	-0.16256	8.71166	1.20586e-05
FLSL	bin1126	bin1813	-0.161519	8.40376	1.8185e-05
FLSL	bin1126	bin1911	-0.158488	7.64096	4.0945e-05
FLSL	bin1136	bin2718	-0.152574	7.31555	5.12152e-05
FLSL	bin1182	bin2675	-0.168179	9.09951	6.92699e-06
FLSL	bin1186	bin2171	-0.159227	8.28647	2.10434e-05
FLSL	bin1189	bin1589	-0.153505	7.71216	3.49132e-05
FLSL	bin1207	bin1865	-0.195755	12.6039	1.02285e-07
FLSL	bin1220	bin1860	-0.193001	12.2887	1.50469e-07
FLSL	bin1269	bin2691	-0.151766	7.42657	5.43241e-05
FLSL	bin1365	bin2691	-0.157949	7.71563	3.77426e-05
FLSL	bin1377	bin2690	-0.154593	7.19962	7.05369e-05
FLSL	bin1456	bin1905	-0.179679	9.67373	3.32201e-06
FLSL	bin1457	bin1932	-0.16798	8.72336	9.60399e-06
FLSL	bin1535	bin2633	-0.15809	7.60231	3.29121e-05
FLSL	bin1556	bin2673	-0.151155	6.9599	6.32811e-05
FLSL	bin1567	bin2680	-0.160592	7.95995	1.57883e-05
FLSL	bin1575	bin2691	-0.151376	6.82629	9.14618e-05
FLSL	bin1578	bin2685	-0.163765	7.79454	2.53028e-05
FLSL	bin1600	bin2096	-0.168793	7.26827	7.09301e-05
FLSL	bin1620	bin2073	-0.187768	9.72335	3.64992e-06
FLSL	bin1671	bin2002	-0.15999	8.38415	1.75919e-05
FLSL	bin1700	bin2003	-0.163857	8.72805	1.20809e-05
FLSL	bin1723	bin1911	-0.181404	10.2954	1.67111e-06
FLSL	bin1733	bin1900	-0.197429	12.229	1.67137e-07
FLSL	bin1747	bin2619	-0.168819	8.63502	1.3153e-05
FLSL	bin1749	bin2550	-0.151789	7.46818	5.56164e-05
FLSL	bin1779	bin2685	-0.157849	7.47533	4.521e-05
FLSL	bin1881	bin2680	-0.169081	9.41057	4.58359e-06
FLSL	bin1889	bin2646	-0.177767	10.6037	1.11014e-06
FLSL	bin1892	bin2691	-0.15135	7.55706	4.69691e-05
FLSL	bin1898	bin2618	-0.157469	8.02064	2.8439e-05
FLSL	bin1926	bin2725	-0.168059	8.78402	1.09374e-05
FLSL	bin2073	bin2676	-0.19938	11.7592	2.71374e-07
FLSL	bin2090	bin2748	-0.153987	7.10437	7.59184e-05
SDW	bin21	bin2694	1.19497	7.51202	5.41905e-05
SDW	bin2421	bin2706	-1.16888	8.20647	1.99936e-05
SDW	bin101	bin902	1.26604	9.41464	5.11783e-06
SDW	bin168	bin2556	-1.10002	7.03022	8.64977e-05
SDW	bin246	bin440	-1.12952	7.31493	5.85509e-05
SDW	bin297	bin449	-1.13196	7.35262	6.12651e-05
SDW	bin331	bin630	-1.23936	7.67359	3.60033e-05
SDW	bin390	bin468	-1.18659	7.52887	4.86586e-05
SDW	bin395	bin1507	-1.22315	7.09404	8.18342e-05
SDW	bin432	bin1217	-1.14968	7.52577	3.63374e-05
SDW	bin438	bin2399	-1.28937	9.55919	3.16248e-06
SDW	bin465	bin1771	-1.14052	7.13302	8.32684e-05
SDW	bin488	bin1710	1.3695	10.1578	2.22653e-06
SDW	bin496	bin1724	1.22617	8.71485	1.26004e-05
SDW	bin497	bin1478	1.24084	8.27706	2.01423e-05
SDW	bin510	bin668	1.18312	7.57689	5.01908e-05
SDW	bin513	bin1934	-1.08781	7.1111	8.22817e-05
SDW	bin536	bin696	1.19707	6.99991	9.35157e-05
SDW	bin730	bin1329	-1.18067	6.95038	7.26233e-05
SDW	bin850	bin2309	-1.29831	9.32602	5.18998e-06
SDW	bin1028	bin1400	-1.26213	8.67373	1.28626e-05
SDW	bin1032	bin2462	-1.36785	8.92489	9.27106e-06
SDW	bin1150	bin1914	-1.16678	7.48775	4.80453e-05
SDW	bin1269	bin2428	-1.11698	7.04067	8.72379e-05
SDW	bin1271	bin2746	-1.18553	8.46124	1.62499e-05
SDW	bin1283	bin2688	-1.19456	7.86479	3.54481e-05
SDW	bin1319	bin1704	-1.30566	9.44138	4.35667e-06
SDW	bin1320	bin2070	-1.26018	9.21918	4.70076e-06
SDW	bin1328	bin2691	-1.16887	7.42605	3.82448e-05
SDW	bin1337	bin2428	-1.16583	7.91234	2.38261e-05
SDW	bin1346	bin2745	-1.25024	9.28164	6.39113e-06
SDW	bin1461	bin2250	-1.25319	8.51279	1.37202e-05
SDW	bin1679	bin2506	-1.09676	7.24263	5.55995e-05
SDW	bin1691	bin1789	-1.16395	7.3157	6.32593e-05
SDW	bin1914	bin2397	-1.14904	7.36797	6.27754e-05
SDW	bin1936	bin2525	1.10598	7.23167	3.78394e-05
SDW	bin2089	bin2451	-1.27078	8.44693	1.59654e-05

## Sheet: MD_Ex3
Table S6. Two-locus combinations showing significant epistatic effects under MD. LD, low density; MD, medium density; HD, high density; SH, seedling height; FLSL, first leaf sheath length; FLL, first leaf length; SLL, second leaf length; SDW, shoot dry weight; RDW, root dry weight. Var, the percentage (%) of variation explained by the interaction.
Trait	Locus_1	Locus_2	Epistasis_effect	Var	p_value
FLL	bin19	bin1442	0.269765	7.75214	2.60563e-05
FLL	bin2331	bin2593	0.271424	8.34311	1.12417e-05
FLL	bin27	bin2167	0.264581	7.64417	1.33259e-05
FLL	bin72	bin404	-0.231005	7.00682	3.24102e-05
FLL	bin86	bin2403	-0.20718	5.94031	8.83602e-05
FLL	bin89	bin2727	-0.22191	6.3481	8.91985e-05
FLL	bin99	bin1182	0.22637	6.85444	4.61367e-05
FLL	bin176	bin633	-0.225964	6.87881	5.14187e-05
FLL	bin254	bin1375	-0.226001	7.11165	2.33125e-05
FLL	bin256	bin1003	-0.224753	6.55755	9.96539e-05
FLL	bin271	bin1994	-0.23466	7.59173	2.16106e-05
FLL	bin291	bin1975	-0.237425	7.18715	4.38229e-05
FLL	bin373	bin1408	-0.239058	7.96135	1.33371e-05
FLL	bin431	bin1299	-0.230527	7.02455	6.80384e-05
FLL	bin473	bin1450	-0.228466	7.06421	4.48326e-05
FLL	bin532	bin2368	0.231137	7.45602	2.45182e-05
FLL	bin562	bin2433	0.2433	8.19032	5.89858e-06
FLL	bin562	bin805	0.227064	7.0007	3.25936e-05
FLL	bin564	bin1179	0.220523	6.71965	5.82789e-05
FLL	bin565	bin1556	0.274936	10.169	1.17247e-07
FLL	bin616	bin2210	0.235676	7.59188	2.85674e-05
FLL	bin653	bin2715	-0.229333	6.64177	6.70087e-05
FLL	bin662	bin1010	-0.238089	6.91131	7.47523e-05
FLL	bin666	bin1785	-0.258627	8.194	7.66705e-06
FLL	bin685	bin2717	-0.260678	6.7804	5.68339e-05
FLL	bin685	bin1765	-0.262645	6.54045	6.67569e-05
FLL	bin730	bin2188	-0.231751	6.23186	4.56524e-05
FLL	bin737	bin1381	-0.251954	6.52108	3.83188e-05
FLL	bin901	bin1046	0.244723	7.8519	1.74418e-05
FLL	bin955	bin1419	-0.253026	8.81196	7.91114e-06
FLL	bin1009	bin2011	-0.240238	7.45935	5.5285e-05
FLL	bin1029	bin2719	-0.227563	6.47915	9.3066e-05
FLL	bin1073	bin1812	-0.245558	8.0143	2.37328e-05
FLL	bin1189	bin2329	0.225938	7.08613	8.26843e-05
FLL	bin1371	bin1466	-0.232733	7.00296	5.18519e-05
FLL	bin1415	bin1681	-0.23579	7.69228	3.53458e-05
FLL	bin1418	bin2403	-0.218944	6.62922	6.12431e-05
FLL	bin1418	bin1640	-0.241761	7.36804	3.74435e-05
FLL	bin1418	bin2141	-0.211515	6.07761	7.72108e-05
FLL	bin1440	bin2019	0.258694	7.68598	2.85987e-05
FLL	bin1442	bin2202	0.245319	6.91413	5.84545e-05
FLL	bin1553	bin2322	0.218477	6.47464	6.68538e-05
FLL	bin1598	bin2573	0.512317	6.84541	4.20166e-05
FLL	bin1663	bin2001	-0.243579	8.32238	2.01295e-05
FLL	bin1709	bin1912	-0.226501	6.97569	6.35451e-05
FLL	bin1714	bin2003	-0.264415	9.59189	4.44582e-06
FLL	bin1825	bin2189	-0.220373	6.65226	3.431e-05
FLL	bin1892	bin2114	0.21888	6.59824	5.68378e-05
FLL	bin1915	bin2214	0.282447	10.8902	4.0779e-07
SH	bin2289	bin2558	-0.748566	8.71215	1.00529e-05
SH	bin25	bin2387	0.805994	8.10309	2.59857e-05
SH	bin30	bin2204	-0.881605	8.62428	1.43e-05
SH	bin40	bin1912	-0.779225	8.50519	1.52258e-05
SH	bin50	bin1006	-0.797656	8.5148	1.58146e-05
SH	bin66	bin1817	-0.777643	8.80688	1.09162e-05
SH	bin70	bin1393	-0.731982	7.76782	3.92051e-05
SH	bin88	bin1263	-0.72376	7.74176	3.66324e-05
SH	bin147	bin2461	0.729196	7.51021	3.0083e-05
SH	bin174	bin1205	-0.738291	7.90644	2.75475e-05
SH	bin174	bin2175	-0.700787	7.34772	5.36723e-05
SH	bin184	bin1206	-0.743309	7.76776	3.52832e-05
SH	bin185	bin1224	-0.760746	8.04041	2.17409e-05
SH	bin189	bin2174	-0.714705	7.48379	5.35891e-05
SH	bin210	bin2687	-0.724334	6.83627	8.59432e-05
SH	bin234	bin1964	-0.741492	8.26341	2.15989e-05
SH	bin254	bin1224	-0.775048	8.54815	1.35331e-05
SH	bin257	bin614	-0.811383	9.84776	2.88409e-06
SH	bin264	bin1215	-0.672067	6.96015	8.30291e-05
SH	bin265	bin1215	-0.672067	6.96015	8.30291e-05
SH	bin266	bin2276	-0.67491	7.09818	6.37484e-05
SH	bin276	bin1187	-0.730813	8.11698	1.87722e-05
SH	bin455	bin2671	-0.703147	7.23073	7.28318e-05
SH	bin611	bin1867	-0.748929	8.48146	1.57099e-05
SH	bin659	bin1033	-0.913983	9.77247	3.40797e-06
SH	bin665	bin798	-0.716047	7.36912	5.99823e-05
SH	bin668	bin996	-0.768633	7.7772	3.92089e-05
SH	bin731	bin1035	-0.916444	7.19617	7.41897e-05
SH	bin853	bin2296	-0.777288	8.7921	1.01725e-05
SH	bin951	bin2305	-0.670702	6.84863	9.31e-05
SH	bin976	bin2727	-0.827195	10.5973	1.27815e-06
SH	bin987	bin2318	-0.775833	9.02099	8.88667e-06
SH	bin988	bin2739	-0.812561	9.91007	2.64829e-06
SH	bin995	bin1223	-0.750338	8.2701	1.96678e-05
SH	bin1001	bin2675	-0.733953	7.88924	3.01896e-05
SH	bin1005	bin2755	-0.786336	8.49356	1.47935e-05
SH	bin1006	bin2722	-0.873594	11.1531	6.25813e-07
SH	bin1028	bin1403	-0.917593	11.7446	3.26596e-07
SH	bin1035	bin1203	-0.738602	7.55269	5.11572e-05
SH	bin1052	bin1838	-0.752518	7.7267	4.14677e-05
SH	bin1127	bin1820	-0.693966	7.33563	5.8918e-05
SH	bin1148	bin2103	-0.792051	8.83108	9.89315e-06
SH	bin1212	bin1867	-0.801717	9.74185	3.51587e-06
SH	bin1220	bin1815	-0.705619	7.5084	4.81826e-05
SH	bin1269	bin2689	-0.755663	8.52291	1.32451e-05
SH	bin1273	bin2680	-0.737947	8.001	2.39029e-05
SH	bin1280	bin1701	-0.807846	9.79128	3.34104e-06
SH	bin1457	bin1914	-0.794281	8.84408	1.00963e-05
SH	bin1599	bin2297	-0.714411	7.53903	4.2785e-05
SH	bin1601	bin2105	-0.810119	9.8276	3.20678e-06
SH	bin1620	bin2090	-0.838828	9.28483	6.04976e-06
SH	bin1643	bin1820	-0.693127	7.06486	8.98768e-05
SH	bin1683	bin1870	-0.750667	8.64334	1.3379e-05
SH	bin1735	bin1903	-0.796462	9.31262	6.04728e-06
SH	bin1837	bin2306	-0.78207	9.2455	4.98553e-06
SH	bin1886	bin2637	-0.820649	10.3526	1.56893e-06
SH	bin1895	bin2621	-0.700888	7.31926	5.64246e-05
SH	bin1901	bin2391	-0.715791	7.41217	6.0092e-05
SH	bin1905	bin2777	-0.717416	7.3299	6.54829e-05
SH	bin1910	bin2730	-0.772967	7.80513	3.52494e-05
SH	bin1923	bin2727	-0.719054	7.36496	6.08474e-05
SH	bin1934	bin2600	-0.734989	7.85729	3.48368e-05
SH	bin2048	bin2778	-0.730847	7.6283	4.72061e-05
SH	bin2072	bin2690	-0.744502	6.99872	8.89627e-05
SH	bin2089	bin2747	-0.810917	9.36451	5.0938e-06
SH	bin2155	bin2680	-0.669269	6.84807	9.46849e-05
RDW	bin271	bin629	-0.388293	7.85674	2.79683e-05
RDW	bin318	bin2167	-0.398916	7.74737	4.00577e-05
RDW	bin321	bin2180	-0.393247	7.47591	5.47422e-05
RDW	bin323	bin2174	-0.400435	7.69145	4.35441e-05
RDW	bin491	bin1679	0.378099	7.02802	9.50423e-05
RDW	bin580	bin2161	-0.418727	8.35697	1.81618e-05
RDW	bin605	bin2180	-0.413639	8.36326	1.8495e-05
RDW	bin613	bin1486	-0.489296	7.948	2.82426e-05
RDW	bin909	bin927	0.388541	7.57419	4.77266e-05
RDW	bin1142	bin1836	-0.396905	7.6662	4.41194e-05
RDW	bin2087	bin2764	-0.404577	7.57706	4.81549e-05
SLL	bin17	bin2252	-0.619673	8.06864	2.65028e-05
SLL	bin21	bin2764	0.654623	8.69613	1.20411e-05
SLL	bin49	bin255	-0.643865	9.06954	4.19432e-06
SLL	bin52	bin1898	-0.668133	9.81698	2.58592e-06
SLL	bin53	bin1861	-0.650733	9.58666	3.5547e-06
SLL	bin53	bin1959	-0.705152	11.0329	6.30805e-07
SLL	bin65	bin1818	-0.591976	7.80169	2.96795e-05
SLL	bin71	bin1889	-0.562787	7.30059	4.38004e-05
SLL	bin85	bin1269	-0.563394	7.07971	6.02575e-05
SLL	bin2407	bin2718	-0.646188	9.79135	1.67124e-06
SLL	bin102	bin2745	-0.571149	7.13654	5.18201e-05
SLL	bin132	bin643	-0.585296	7.47007	4.38316e-05
SLL	bin185	bin1225	-0.570918	6.86127	6.23575e-05
SLL	bin193	bin2745	-0.624054	8.89087	2.80486e-06
SLL	bin195	bin2687	-0.753123	10.3551	4.01519e-07
SLL	bin208	bin2174	-0.600338	7.93131	1.05066e-05
SLL	bin216	bin1295	-0.542646	6.86533	5.85835e-05
SLL	bin230	bin1330	-0.552677	7.11368	4.86513e-05
SLL	bin242	bin2746	-0.619938	8.76861	6.40154e-06
SLL	bin249	bin1058	-0.565379	6.90662	6.33883e-05
SLL	bin254	bin2608	-0.589087	7.45119	3.28463e-05
SLL	bin254	bin1173	-0.543963	6.68081	8.49276e-05
SLL	bin254	bin1222	-0.582787	7.46769	3.31598e-05
SLL	bin254	bin1376	-0.61009	8.51672	8.30252e-06
SLL	bin255	bin1320	-0.61973	8.66784	7.37297e-06
SLL	bin255	bin1374	-0.611709	8.57087	8.2285e-06
SLL	bin256	bin1030	-0.609086	7.31538	4.52567e-05
SLL	bin257	bin875	-0.550652	6.84616	9.87603e-05
SLL	bin261	bin1938	-0.585468	7.96621	2.32311e-05
SLL	bin271	bin1392	-0.558385	7.02665	8.28223e-05
SLL	bin274	bin1983	-0.652021	9.34597	4.24905e-06
SLL	bin287	bin1956	-0.63955	9.22889	5.74751e-06
SLL	bin289	bin2441	-0.585772	7.66257	3.55117e-05
SLL	bin290	bin1971	-0.676859	9.28553	5.60806e-06
SLL	bin325	bin653	-0.670583	8.00927	1.89881e-05
SLL	bin360	bin1398	-0.55014	6.86036	8.63336e-05
SLL	bin410	bin2646	-0.533794	6.5184	9.22828e-05
SLL	bin411	bin1148	-0.536504	6.61965	7.11684e-05
SLL	bin417	bin2751	-0.593988	7.32522	3.35414e-05
SLL	bin428	bin1078	-0.556471	6.82883	8.87826e-05
SLL	bin428	bin1299	-0.577784	7.60564	3.22171e-05
SLL	bin431	bin2680	-0.585473	7.16886	6.87712e-05
SLL	bin489	bin1479	0.58889	7.06816	6.3142e-05
SLL	bin559	bin2439	0.559284	7.10242	7.41128e-05
SLL	bin559	bin2440	0.559284	7.10242	7.41128e-05
SLL	bin565	bin1556	0.561307	6.97802	3.59028e-05
SLL	bin658	bin1339	-0.574719	7.416	4.77309e-05
SLL	bin659	bin1036	-0.612984	7.31316	5.62045e-05
SLL	bin667	bin2418	-0.611538	7.94396	2.32032e-05
SLL	bin667	bin958	-0.64551	8.86926	8.51485e-06
SLL	bin667	bin1911	-0.612991	7.96281	2.83879e-05
SLL	bin667	bin1967	-0.582752	7.33488	6.18094e-05
SLL	bin672	bin2754	-0.624416	7.68112	3.21727e-05
SLL	bin698	bin2747	-0.615073	6.85503	6.17221e-05
SLL	bin699	bin2751	-0.641585	7.34791	3.32937e-05
SLL	bin704	bin2745	-0.571841	6.72234	8.52604e-05
SLL	bin720	bin1633	-0.61907	7.33185	3.38435e-05
SLL	bin729	bin1905	-0.579816	6.71421	7.98519e-05
SLL	bin737	bin1296	-0.641227	7.50417	2.1291e-05
SLL	bin775	bin1192	-0.565801	6.76792	8.54842e-05
SLL	bin777	bin2624	-0.592395	7.34784	5.10995e-05
SLL	bin777	bin2754	-0.626103	7.74144	2.75316e-05
SLL	bin778	bin1080	-0.56821	6.84564	9.06235e-05
SLL	bin793	bin1633	-0.565794	6.96897	6.35127e-05
SLL	bin798	bin1207	-0.577568	7.78374	1.9199e-05
SLL	bin892	bin1115	0.600665	7.48647	4.09869e-05
SLL	bin910	bin1560	0.594208	7.61282	1.09464e-05
SLL	bin955	bin1408	-0.719155	11.9822	1.76552e-07
SLL	bin955	bin1669	-0.577299	7.79276	3.33317e-05
SLL	bin958	bin1196	-0.641109	9.69784	2.42839e-06
SLL	bin959	bin1403	-0.764687	13.3024	3.30466e-08
SLL	bin988	bin2724	-0.73054	12.0708	1.64963e-07
SLL	bin992	bin1224	-0.609998	8.30215	1.80225e-05
SLL	bin1011	bin1697	-0.60057	7.2236	7.1383e-05
SLL	bin1045	bin1205	-0.619515	8.39443	1.01821e-05
SLL	bin1071	bin1817	-0.620506	8.63981	1.24982e-05
SLL	bin1120	bin1217	-0.723877	11.0484	3.27958e-07
SLL	bin1120	bin1219	-0.723877	11.0484	3.27958e-07
SLL	bin1121	bin1399	-0.552281	6.83122	8.32704e-05
SLL	bin1133	bin1819	-0.564327	7.32147	4.81934e-05
SLL	bin1205	bin2124	-0.552805	6.9626	5.70753e-05
SLL	bin1209	bin2467	-0.558622	7.07132	5.91689e-05
SLL	bin1214	bin1861	-0.700106	11.3228	3.83244e-07
SLL	bin1227	bin1787	-0.61184	7.6335	3.59712e-05
SLL	bin1324	bin1823	-0.626137	9.04936	5.77943e-06
SLL	bin1377	bin1954	-0.554337	6.94883	9.45854e-05
SLL	bin1456	bin1905	-0.655336	8.99425	5.41748e-06
SLL	bin1457	bin1893	-0.601874	7.66442	2.45358e-05
SLL	bin1575	bin2697	-0.59478	7.86417	8.92961e-06
SLL	bin1576	bin2697	-0.59478	7.86417	8.92961e-06
SLL	bin1578	bin2687	-0.647047	8.56286	4.45555e-06
SLL	bin1579	bin1860	-0.569922	7.34644	2.48727e-05
SLL	bin1582	bin1823	-0.590795	7.81771	1.94579e-05
SLL	bin1620	bin2091	-0.616025	7.60546	3.86394e-05
SLL	bin1624	bin2745	-0.600497	8.33888	1.2318e-05
SLL	bin1663	bin2002	-0.648463	9.70415	3.93317e-06
SLL	bin1709	bin1912	-0.768007	13.2036	4.67489e-08
SLL	bin1715	bin2003	-0.657337	9.78688	3.55365e-06
SLL	bin1778	bin2745	-0.582727	7.51812	3.02635e-05
SLL	bin1824	bin2399	-0.596975	8.00118	2.14905e-05
SLL	bin1825	bin2425	-0.599407	7.93082	2.26105e-05
SLL	bin1832	bin2419	-0.620118	8.20059	1.46581e-05
SLL	bin1865	bin2191	-0.640408	9.52644	3.44304e-06
SLL	bin1886	bin2601	-0.585861	7.51324	3.34414e-05
SLL	bin1893	bin2691	-0.583964	7.87761	2.41563e-05
SLL	bin1916	bin2216	0.732439	12.1179	1.92228e-07
SLL	bin1926	bin2725	-0.712531	11.0361	6.88438e-07
SLL	bin1950	bin2601	-0.623541	8.4592	1.17618e-05
SLL	bin2059	bin2624	-0.564439	6.90698	9.81901e-05
SLL	bin2092	bin2676	-0.686378	9.94703	2.57796e-06
SLL	bin2092	bin2731	-0.581291	6.98563	9.4579e-05
FLSL	bin19	bin2218	-0.197935	9.6062	4.04085e-06
FLSL	bin21	bin2765	0.165677	7.0038	8.59564e-05
FLSL	bin35	bin2200	-0.170714	7.64634	4.44077e-05
FLSL	bin50	bin1006	-0.167524	7.15517	8.10922e-05
FLSL	bin51	bin1898	-0.190286	10.0123	2.49276e-06
FLSL	bin54	bin1961	-0.234303	15.2844	3.64391e-09
FLSL	bin63	bin255	-0.195822	10.9503	8.41171e-07
FLSL	bin67	bin1817	-0.185123	9.57567	4.50215e-06
FLSL	bin86	bin2131	-0.160259	7.00313	9.47513e-05
FLSL	bin88	bin259	-0.159464	7.25545	6.7431e-05
FLSL	bin143	bin1200	-0.190479	9.93557	2.68092e-06
FLSL	bin155	bin1458	-0.186097	7.35542	4.60038e-05
FLSL	bin184	bin1205	-0.205402	11.1794	5.36238e-07
FLSL	bin185	bin1224	-0.202258	10.8276	6.85083e-07
FLSL	bin189	bin2171	-0.16149	7.30808	6.15873e-05
FLSL	bin195	bin2687	-0.217674	10.8767	4.03925e-07
FLSL	bin205	bin1640	-0.175472	8.16332	2.11387e-05
FLSL	bin253	bin1037	-0.179976	8.44997	1.67892e-05
FLSL	bin254	bin1373	-0.207611	12.3863	1.30305e-07
FLSL	bin255	bin2637	-0.182513	8.96528	8.57124e-06
FLSL	bin255	bin668	-0.169429	7.12356	8.41126e-05
FLSL	bin255	bin1222	-0.166742	7.80855	3.45064e-05
FLSL	bin255	bin1290	-0.165525	7.91423	3.12593e-05
FLSL	bin255	bin1377	-0.205144	12.1203	1.84451e-07
FLSL	bin256	bin612	-0.158487	7.11728	8.64708e-05
FLSL	bin258	bin1030	-0.196086	9.54024	4.73604e-06
FLSL	bin263	bin1554	-0.177796	9.02509	6.13039e-06
FLSL	bin266	bin2439	-0.161679	7.56464	4.0689e-05
FLSL	bin268	bin2270	-0.169282	8.49955	1.10083e-05
FLSL	bin272	bin2507	-0.158037	6.94843	9.41742e-05
FLSL	bin272	bin1186	-0.166093	8.07124	2.53619e-05
FLSL	bin274	bin2127	-0.185727	9.60443	3.87697e-06
FLSL	bin294	bin659	-0.158006	6.63449	8.93314e-05
FLSL	bin324	bin657	-0.174796	6.6761	8.19417e-05
FLSL	bin360	bin1398	-0.158183	7.13156	8.23505e-05
FLSL	bin405	bin2672	-0.161065	7.14922	8.07028e-05
FLSL	bin406	bin2637	-0.160385	7.12087	8.25133e-05
FLSL	bin407	bin1290	-0.162071	7.54066	4.94674e-05
FLSL	bin424	bin1637	-0.166609	7.81166	3.30681e-05
FLSL	bin426	bin1638	-0.160049	7.24138	6.62976e-05
FLSL	bin496	bin2764	0.155057	6.87531	9.9502e-05
FLSL	bin557	bin849	0.158554	7.0668	8.48453e-05
FLSL	bin619	bin1034	-0.165455	7.30416	6.73894e-05
FLSL	bin657	bin2479	-0.182927	8.61791	1.21908e-05
FLSL	bin659	bin1033	-0.204694	9.3381	6.13882e-06
FLSL	bin662	bin1007	-0.169757	7.63509	4.49479e-05
FLSL	bin664	bin1965	-0.180975	8.96766	8.77596e-06
FLSL	bin666	bin796	-0.159809	6.89673	9.46848e-05
FLSL	bin667	bin956	-0.174339	8.07165	2.7517e-05
FLSL	bin667	bin1824	-0.183867	8.6988	1.26563e-05
FLSL	bin795	bin2620	-0.160823	7.15516	6.70553e-05
FLSL	bin818	bin919	-0.15413	7.02046	7.64661e-05
FLSL	bin914	bin1842	-0.160709	7.21938	6.25967e-05
FLSL	bin943	bin1637	-0.176373	8.95392	7.22945e-06
FLSL	bin958	bin1196	-0.178827	9.48724	5.03499e-06
FLSL	bin958	bin1403	-0.191757	10.5179	1.45224e-06
FLSL	bin988	bin2724	-0.210992	12.6603	1.02404e-07
FLSL	bin996	bin1225	-0.163104	7.46326	5.37339e-05
FLSL	bin1006	bin2751	-0.207003	11.462	3.54749e-07
FLSL	bin1027	bin1194	-0.188619	9.49698	4.98009e-06
FLSL	bin1029	bin1203	-0.193682	9.78864	3.41193e-06
FLSL	bin1030	bin1404	-0.191263	9.53955	4.66741e-06
FLSL	bin1071	bin1823	-0.160166	7.37142	6.3829e-05
FLSL	bin1119	bin1203	-0.165676	7.43961	5.10566e-05
FLSL	bin1120	bin1213	-0.183743	9.01846	6.65493e-06
FLSL	bin1122	bin1820	-0.178516	9.2327	6.66873e-06
FLSL	bin1129	bin1813	-0.18562	9.78209	3.47741e-06
FLSL	bin1167	bin1679	-0.169099	7.89142	3.33967e-05
FLSL	bin1174	bin2680	-0.177594	8.80466	8.71876e-06
FLSL	bin1200	bin2485	-0.162404	6.99061	8.53436e-05
FLSL	bin1205	bin2140	-0.160675	7.22334	6.19693e-05
FLSL	bin1207	bin1867	-0.205266	12.2287	1.75275e-07
FLSL	bin1269	bin2691	-0.157965	7.07071	7.45709e-05
FLSL	bin1335	bin1824	-0.16192	7.36885	6.2997e-05
FLSL	bin1370	bin2713	-0.158367	7.23749	7.04586e-05
FLSL	bin1374	bin2690	-0.166446	7.37718	5.79019e-05
FLSL	bin1456	bin1905	-0.208463	11.4435	3.54685e-07
FLSL	bin1457	bin1932	-0.207908	11.7439	1.89457e-07
FLSL	bin1578	bin2685	-0.174401	7.76869	2.13023e-05
FLSL	bin1613	bin2484	-0.157346	6.95576	9.10424e-05
FLSL	bin1620	bin2093	-0.183514	8.70852	1.26574e-05
FLSL	bin1643	bin1820	-0.172905	8.37555	1.94155e-05
FLSL	bin1726	bin1908	-0.198947	10.9161	8.00244e-07
FLSL	bin1733	bin1900	-0.208343	11.9682	2.33285e-07
FLSL	bin1764	bin1957	-0.160178	7.55955	4.91795e-05
FLSL	bin1881	bin2680	-0.195918	11.1039	5.89821e-07
FLSL	bin1886	bin2628	-0.210082	12.5414	1.01959e-07
FLSL	bin1898	bin2773	-0.170867	7.95374	2.82872e-05
FLSL	bin1900	bin2617	-0.170939	8.23563	2.26637e-05
FLSL	bin1904	bin2171	-0.171586	8.34327	1.97123e-05
FLSL	bin1923	bin2725	-0.197717	10.6847	1.12501e-06
FLSL	bin1950	bin2601	-0.175962	8.47031	1.60464e-05
FLSL	bin1952	bin2183	-0.15407	6.98782	9.43861e-05
FLSL	bin2078	bin2676	-0.222843	13.3709	3.97421e-08
SDW	bin2417	bin2656	-0.850527	7.31558	6.44886e-05
SDW	bin2422	bin2711	-0.892733	8.77732	1.11953e-05
SDW	bin104	bin901	0.884964	8.34403	1.58384e-05
SDW	bin148	bin911	0.842687	7.1093	6.3519e-05
SDW	bin207	bin438	-0.827978	7.2269	5.46951e-05
SDW	bin208	bin439	-0.843245	7.52839	4.09274e-05
SDW	bin262	bin439	-0.911541	8.94032	7.37792e-06
SDW	bin271	bin435	-0.88005	8.23633	1.48461e-05
SDW	bin341	bin2649	-0.855865	7.01159	9.77498e-05
SDW	bin344	bin1267	-0.859155	7.21415	7.30829e-05
SDW	bin426	bin1720	0.857162	7.44939	4.96308e-05
SDW	bin445	bin1805	-0.872362	7.81556	2.88096e-05
SDW	bin464	bin2713	-0.839499	7.58608	4.45009e-05
SDW	bin468	bin1783	-0.893818	7.82774	2.63077e-05
SDW	bin488	bin1723	0.835557	7.18068	8.04073e-05
SDW	bin542	bin696	0.900001	7.35062	5.52917e-05
SDW	bin1283	bin2688	-0.868127	7.60027	4.70988e-05
SDW	bin1330	bin1702	-0.865785	7.78692	1.58679e-05
SDW	bin1679	bin2506	-0.788725	6.85348	7.47885e-05

## Sheet: HD_Ex3
Table S6. Two-locus combinations showing significant epistatic effects under HD. LD, low density; MD, medium density; HD, high density; SH, seedling height; FLSL, first leaf sheath length; FLL, first leaf length; SLL, second leaf length; SDW, shoot dry weight; RDW, root dry weight. Var, the percentage (%) of variation explained by the interaction.
Trait	Locus_1	Locus_2	Epistasis_effect	Var	p_value
FLL	bin20	bin1442	0.297946	7.66766	3.06721e-05
FLL	bin99	bin1182	0.271073	7.96973	1.60438e-05
FLL	bin141	bin1776	-0.279892	7.78489	1.32222e-05
FLL	bin143	bin729	-0.282567	6.33495	9.58893e-05
FLL	bin225	bin1197	-0.243478	6.48778	7.39236e-05
FLL	bin271	bin1994	-0.276098	8.5217	7.68843e-06
FLL	bin275	bin1983	-0.273472	8.03388	1.17721e-05
FLL	bin290	bin1975	-0.294034	9.01514	4.33578e-06
FLL	bin336	bin653	-0.309552	7.93561	2.32061e-05
FLL	bin559	bin2438	0.266014	7.91354	9.63689e-06
FLL	bin563	bin1174	0.248133	6.80417	6.37174e-05
FLL	bin590	bin2642	-0.258138	7.42563	2.27436e-05
FLL	bin653	bin2714	-0.26047	7.02928	5.56773e-05
FLL	bin657	bin1338	-0.258527	7.54343	3.18995e-05
FLL	bin666	bin1785	-0.303877	9.17234	3.49064e-06
FLL	bin680	bin2434	-0.31565	7.81026	1.61687e-05
FLL	bin685	bin2758	-0.29547	7.03753	7.13036e-05
FLL	bin685	bin1765	-0.354852	9.68057	1.69973e-06
FLL	bin725	bin1922	-0.273062	7.17895	4.34789e-05
FLL	bin729	bin1905	-0.268666	7.10006	3.69653e-05
FLL	bin730	bin2495	-0.285289	7.39461	2.17756e-05
FLL	bin786	bin1200	-0.256114	7.1312	5.00854e-05
FLL	bin821	bin1791	0.26696	7.05678	4.26934e-05
FLL	bin942	bin1095	-0.268065	7.88126	3.13135e-05
FLL	bin955	bin1418	-0.302495	10.2122	1.7595e-06
FLL	bin1007	bin2015	-0.262728	7.3418	6.4831e-05
FLL	bin1009	bin2011	-0.28951	8.78382	1.16302e-05
FLL	bin1073	bin1812	-0.280186	8.46036	1.39464e-05
FLL	bin1193	bin1780	-0.275716	8.16385	7.63856e-06
FLL	bin1200	bin1785	-0.258189	7.22565	3.41342e-05
FLL	bin1227	bin1787	-0.262306	6.91014	5.19104e-05
FLL	bin1392	bin1734	-0.273933	7.91424	2.67083e-05
FLL	bin1416	bin1681	-0.268467	8.04601	2.40068e-05
FLL	bin1419	bin2139	-0.239076	6.27975	7.10175e-05
FLL	bin1703	bin1912	-0.274911	8.28993	1.26536e-05
FLL	bin1714	bin2002	-0.343129	13.0974	6.25762e-08
FLL	bin1749	bin2541	-0.270667	7.89291	2.9498e-05
FLL	bin1785	bin2621	-0.261675	7.29059	2.62809e-05
FLL	bin1827	bin2403	-0.259342	7.0581	2.4739e-05
FLL	bin1915	bin2214	0.287226	9.13158	4.4557e-06
SH	bin2289	bin2558	-0.771709	9.13824	6.8055e-06
SH	bin23	bin2387	0.845843	9.13473	7.63925e-06
SH	bin31	bin2204	-0.982266	10.7759	1.0452e-06
SH	bin54	bin1864	-0.816853	9.72962	3.3726e-06
SH	bin64	bin1962	-0.802678	9.25213	6.1774e-06
SH	bin65	bin1820	-0.738724	7.86388	3.3914e-05
SH	bin66	bin1817	-0.744931	7.976	2.7488e-05
SH	bin70	bin1393	-0.717017	7.35609	6.06179e-05
SH	bin73	bin2595	-0.867065	7.09584	8.44972e-05
SH	bin107	bin902	0.708749	7.52802	4.70529e-05
SH	bin2557	bin2638	-0.725768	7.72444	3.64049e-05
SH	bin148	bin2461	0.926048	12.0665	1.14366e-07
SH	bin165	bin1049	-0.716186	7.10939	6.68233e-05
SH	bin184	bin1204	-0.82372	9.18485	6.59226e-06
SH	bin189	bin2174	-0.713366	7.35839	6.30693e-05
SH	bin201	bin1195	-0.698741	7.04616	8.77186e-05
SH	bin247	bin1224	-0.73719	7.89132	2.74386e-05
SH	bin254	bin666	-0.764448	7.64002	4.57704e-05
SH	bin257	bin614	-0.851537	10.7049	1.04161e-06
SH	bin270	bin2270	-0.736373	8.31835	1.29812e-05
SH	bin270	bin659	-0.694101	6.76941	9.61053e-05
SH	bin273	bin2504	-0.685674	6.67749	6.82634e-05
SH	bin274	bin1984	-0.734903	7.75838	2.85999e-05
SH	bin275	bin1187	-0.784663	9.23503	4.48639e-06
SH	bin291	bin2475	-0.757256	8.39709	5.21854e-06
SH	bin301	bin1594	-0.717312	6.2524	7.57131e-05
SH	bin455	bin2671	-0.715553	7.39033	6.10674e-05
SH	bin632	bin1226	-0.713349	7.36072	4.72891e-05
SH	bin659	bin1033	-0.815376	7.67599	4.44368e-05
SH	bin668	bin1824	-0.843025	9.27622	6.53435e-06
SH	bin731	bin1035	-0.919891	7.15571	8.23237e-05
SH	bin809	bin2672	-0.704904	7.41421	5.90685e-05
SH	bin831	bin2301	-0.702291	6.98712	9.0172e-05
SH	bin852	bin2296	-0.786953	8.88548	9.73503e-06
SH	bin951	bin2305	-0.728466	7.97358	2.43939e-05
SH	bin976	bin2310	-0.739486	8.25942	1.58018e-05
SH	bin976	bin2724	-0.872307	11.6351	3.60431e-07
SH	bin1006	bin2723	-0.893441	11.4957	3.99515e-07
SH	bin1028	bin1403	-0.842213	9.76504	3.65714e-06
SH	bin1032	bin2479	-0.745794	7.09977	6.69897e-05
SH	bin1127	bin1912	-0.720626	7.21024	6.41973e-05
SH	bin1130	bin1908	-0.763303	7.86635	2.94549e-05
SH	bin1148	bin1902	-0.715658	7.26993	6.65793e-05
SH	bin1148	bin2102	-0.810537	9.14037	7.01832e-06
SH	bin1152	bin2077	-0.732654	7.83085	2.52544e-05
SH	bin1173	bin2106	-0.728887	7.81357	3.78976e-05
SH	bin1212	bin1867	-0.799344	9.5578	4.25947e-06
SH	bin1220	bin1814	-0.740961	8.20553	2.05682e-05
SH	bin1268	bin1462	-0.76828	8.26413	2.12118e-05
SH	bin1273	bin2680	-0.747039	8.09229	2.21424e-05
SH	bin1276	bin1470	-0.706145	7.16922	7.5341e-05
SH	bin1280	bin1701	-0.804789	9.59041	4.14745e-06
SH	bin1456	bin2479	-0.763688	7.2262	5.87769e-05
SH	bin1456	bin1832	-0.740639	7.10917	8.75579e-05
SH	bin1456	bin1914	-0.880151	10.7034	1.11627e-06
SH	bin1458	bin1899	-0.900836	11.2574	6.02391e-07
SH	bin1474	bin2084	-0.801847	8.55873	1.15736e-05
SH	bin1512	bin2072	-0.851097	9.5587	3.74619e-06
SH	bin1590	bin2335	-0.745321	8.09085	2.56384e-05
SH	bin1598	bin2299	-0.743868	8.05802	2.44781e-05
SH	bin1601	bin2742	-0.711736	7.63139	4.32363e-05
SH	bin1601	bin2105	-0.831117	10.2086	2.06549e-06
SH	bin1639	bin2086	-0.895275	10.7231	6.74032e-07
SH	bin1670	bin1898	-0.759952	8.68475	1.23465e-05
SH	bin1699	bin2135	-0.692821	6.97959	9.42466e-05
SH	bin1735	bin1901	-0.80098	9.29556	5.42392e-06
SH	bin1771	bin1962	-0.687387	6.99971	9.90937e-05
SH	bin1837	bin2306	-0.784058	9.17121	5.48101e-06
SH	bin1886	bin2637	-0.851956	11.0118	6.81349e-07
SH	bin1893	bin2760	-0.713171	6.98983	8.31556e-05
SH	bin1895	bin2619	-0.826471	10.0728	2.01358e-06
SH	bin1898	bin2618	-0.806944	9.5891	3.50147e-06
SH	bin1901	bin2386	-0.721687	7.57936	4.90041e-05
SH	bin1907	bin2602	-0.715783	7.33533	6.53217e-05
SH	bin1908	bin2730	-0.759516	7.43744	5.47863e-05
SH	bin1923	bin2727	-0.71146	7.11606	8.15795e-05
SH	bin1950	bin2601	-0.721434	7.37609	6.18224e-05
SH	bin2048	bin2778	-0.742808	7.77711	3.74219e-05
SH	bin2078	bin2676	-0.74897	7.82456	3.23002e-05
SH	bin2086	bin2448	-0.817445	8.22989	1.66553e-05
SH	bin2088	bin2742	-0.81956	9.57953	3.84422e-06
SH	bin2094	bin2728	-0.722353	6.92841	9.75648e-05
RDW	bin1022	bin2657	-0.347495	8.13903	1.9698e-05
RDW	bin1166	bin2276	-0.327451	8.41555	1.72062e-05
SLL	bin19	bin1442	0.640131	6.68865	7.98031e-05
SLL	bin29	bin2765	0.662544	7.19508	7.86557e-05
SLL	bin40	bin1905	-0.717218	10.1032	1.6758e-06
SLL	bin49	bin255	-0.627289	8.01247	1.72508e-05
SLL	bin53	bin1861	-0.728236	11.1749	4.29848e-07
SLL	bin53	bin1962	-0.68706	9.6698	2.99342e-06
SLL	bin88	bin261	-0.552368	6.59975	6.56713e-05
SLL	bin2400	bin2719	-0.623007	8.31415	9.81344e-06
SLL	bin105	bin2745	-0.629398	8.11947	1.36095e-05
SLL	bin130	bin643	-0.601278	7.33772	4.88651e-05
SLL	bin150	bin2458	0.575039	6.62592	7.9481e-05
SLL	bin177	bin323	-0.58025	6.57874	7.55566e-05
SLL	bin185	bin1224	-0.616769	7.45313	2.80045e-05
SLL	bin193	bin2687	-0.688644	8.38729	4.94059e-06
SLL	bin193	bin2745	-0.660352	9.26588	1.47299e-06
SLL	bin193	bin1679	-0.548214	6.24569	8.78487e-05
SLL	bin194	bin1458	-0.571806	6.23031	6.80226e-05
SLL	bin198	bin1215	-0.593985	6.68096	5.34361e-05
SLL	bin206	bin1654	-0.57007	6.67606	5.88769e-05
SLL	bin207	bin2174	-0.631779	8.11252	7.92496e-06
SLL	bin219	bin1052	-0.643451	8.22533	1.00458e-05
SLL	bin225	bin1296	-0.547051	6.54564	9.00853e-05
SLL	bin249	bin2750	-0.583933	7.18698	4.69065e-05
SLL	bin254	bin2608	-0.575982	6.63011	9.09474e-05
SLL	bin254	bin1173	-0.584548	7.18072	4.66121e-05
SLL	bin254	bin1222	-0.666821	9.09959	4.46447e-06
SLL	bin254	bin1376	-0.627568	8.38771	1.04721e-05
SLL	bin255	bin1320	-0.593181	7.39124	3.82727e-05
SLL	bin255	bin1374	-0.622087	8.25038	1.35597e-05
SLL	bin256	bin1027	-0.616133	7.18988	5.89484e-05
SLL	bin261	bin1938	-0.671816	9.76299	2.50985e-06
SLL	bin271	bin1984	-0.713152	10.6301	9.69872e-07
SLL	bin274	bin1922	-0.686646	9.28929	4.89497e-06
SLL	bin277	bin1011	-0.61243	7.53251	4.49998e-05
SLL	bin281	bin1945	-0.722094	10.6216	9.33923e-07
SLL	bin288	bin2437	-0.586621	6.97126	7.64429e-05
SLL	bin290	bin1971	-0.739973	10.3295	1.67098e-06
SLL	bin325	bin653	-0.730952	8.85731	6.91121e-06
SLL	bin489	bin1479	0.605414	6.95312	6.70614e-05
SLL	bin565	bin1538	0.56611	6.65962	6.48219e-05
SLL	bin618	bin651	-0.613266	7.80364	2.99352e-05
SLL	bin658	bin1339	-0.573572	6.87499	8.82236e-05
SLL	bin666	bin1785	-0.62165	7.25423	5.9241e-05
SLL	bin666	bin2128	-0.590748	6.67146	8.92145e-05
SLL	bin667	bin2418	-0.622236	7.65487	2.96806e-05
SLL	bin667	bin1007	-0.696531	9.23244	6.25601e-06
SLL	bin667	bin1913	-0.670918	8.94694	8.40771e-06
SLL	bin667	bin1965	-0.60735	7.41549	5.55458e-05
SLL	bin667	bin2102	-0.634266	6.99906	8.71343e-05
SLL	bin670	bin2432	-0.600803	6.73879	9.6387e-05
SLL	bin670	bin1594	-0.604594	6.91999	7.30741e-05
SLL	bin671	bin2432	-0.600803	6.73879	9.6387e-05
SLL	bin671	bin1594	-0.604594	6.91999	7.30741e-05
SLL	bin672	bin2754	-0.654044	7.84382	2.89591e-05
SLL	bin685	bin1750	-0.798127	9.07876	5.78604e-06
SLL	bin699	bin2751	-0.646543	6.94524	6.18068e-05
SLL	bin708	bin1761	-0.661558	9.06294	5.20884e-06
SLL	bin717	bin1167	-0.583448	6.71586	8.80367e-05
SLL	bin720	bin1633	-0.712706	9.04466	3.07984e-06
SLL	bin729	bin1907	-0.6624	8.15628	1.1773e-05
SLL	bin737	bin1296	-0.624325	6.62121	5.87668e-05
SLL	bin775	bin1190	-0.600373	7.12779	6.01305e-05
SLL	bin777	bin2624	-0.644556	8.09644	2.0641e-05
SLL	bin782	bin1171	-0.636957	7.57733	3.94169e-05
SLL	bin798	bin1207	-0.571969	7.105	4.22527e-05
SLL	bin906	bin1560	0.608156	7.40022	1.4338e-05
SLL	bin907	bin1561	0.608156	7.40022	1.4338e-05
SLL	bin955	bin1669	-0.604085	7.94186	2.85061e-05
SLL	bin959	bin1196	-0.633957	8.81211	7.59246e-06
SLL	bin959	bin1406	-0.755392	12.2423	1.17299e-07
SLL	bin986	bin2719	-0.766118	12.4555	9.79122e-08
SLL	bin1045	bin1206	-0.648739	8.73018	5.826e-06
SLL	bin1071	bin1817	-0.656665	9.0061	7.51687e-06
SLL	bin1113	bin1210	-0.597042	7.60509	3.08616e-05
SLL	bin1120	bin1219	-0.651271	8.32398	1.06154e-05
SLL	bin1133	bin1818	-0.595811	7.5918	3.38168e-05
SLL	bin1173	bin1912	-0.603517	7.08386	7.62343e-05
SLL	bin1213	bin1958	-0.573214	7.04726	7.65567e-05
SLL	bin1214	bin1869	-0.737201	11.5957	2.46009e-07
SLL	bin1324	bin1823	-0.600884	7.75705	2.74365e-05
SLL	bin1377	bin1959	-0.601809	7.60195	4.2816e-05
SLL	bin1456	bin1907	-0.683987	9.11946	4.28489e-06
SLL	bin1457	bin1892	-0.630316	7.8469	1.74522e-05
SLL	bin1538	bin2317	0.594233	6.90113	4.03219e-05
SLL	bin1577	bin2697	-0.578086	6.86624	3.3076e-05
SLL	bin1579	bin1861	-0.686339	9.91081	7.1024e-07
SLL	bin1582	bin1823	-0.68449	9.76734	1.4272e-06
SLL	bin1600	bin2741	-0.640105	7.99614	2.93e-05
SLL	bin1620	bin2074	-0.689242	8.52294	1.17448e-05
SLL	bin1640	bin2135	-0.58246	6.84828	6.37641e-05
SLL	bin1703	bin2135	-0.584711	7.01811	5.46891e-05
SLL	bin1709	bin1912	-0.778402	12.6243	9.32273e-08
SLL	bin1715	bin2003	-0.666046	9.35218	5.95061e-06
SLL	bin1749	bin2542	-0.603413	7.35312	5.9964e-05
SLL	bin1777	bin2746	-0.623236	8.04304	1.91107e-05
SLL	bin1785	bin2621	-0.644929	8.36905	1.3979e-05
SLL	bin1824	bin2399	-0.695479	10.1076	1.38779e-06
SLL	bin1824	bin2185	-0.598022	7.46716	4.1037e-05
SLL	bin1865	bin2171	-0.625418	8.38362	1.38805e-05
SLL	bin1869	bin2190	-0.602551	7.84949	2.36203e-05
SLL	bin1890	bin2646	-0.589136	7.55657	3.59699e-05
SLL	bin1893	bin2691	-0.581412	7.26819	4.31975e-05
SLL	bin1907	bin2601	-0.632221	8.02765	1.65101e-05
SLL	bin1916	bin2214	0.680556	9.73754	3.5455e-06
SLL	bin1926	bin2725	-0.710761	10.2209	1.70761e-06
SLL	bin2049	bin2177	-0.60817	7.7892	2.36795e-05
SLL	bin2092	bin2729	-0.68428	9.02169	7.52805e-06
SLL	bin2093	bin2741	-0.687019	9.15952	6.55464e-06
FLSL	bin33	bin2204	-0.20789	7.66908	4.21401e-05
FLSL	bin53	bin1862	-0.195388	8.75904	1.19532e-05
FLSL	bin54	bin1334	-0.180114	7.28274	7.04981e-05
FLSL	bin54	bin1961	-0.263582	15.6348	2.31339e-09
FLSL	bin64	bin254	-0.21634	10.7523	1.09209e-06
FLSL	bin67	bin2200	-0.178563	7.29117	7.06333e-05
FLSL	bin71	bin496	0.178519	7.23721	6.62105e-05
FLSL	bin86	bin2130	-0.195659	8.56346	1.28948e-05
FLSL	bin88	bin259	-0.194203	8.69794	1.16453e-05
FLSL	bin99	bin2672	-0.183393	7.47268	5.50906e-05
FLSL	bin2498	bin2751	-0.196535	8.36613	1.74162e-05
FLSL	bin157	bin2746	-0.195042	8.56141	1.13283e-05
FLSL	bin184	bin1223	-0.241056	12.3222	1.12719e-07
FLSL	bin187	bin260	-0.177463	7.11459	7.47848e-05
FLSL	bin193	bin1195	-0.214806	10.3191	1.46043e-06
FLSL	bin195	bin2687	-0.231107	9.91013	2.04459e-06
FLSL	bin205	bin1640	-0.218673	10.2474	1.70967e-06
FLSL	bin213	bin1508	-0.201873	7.6621	3.89966e-05
FLSL	bin218	bin1048	-0.187347	7.91981	2.76021e-05
FLSL	bin244	bin1595	-0.18035	7.27535	6.90939e-05
FLSL	bin251	bin1169	-0.177182	7.20664	7.73947e-05
FLSL	bin254	bin2636	-0.196689	8.34653	1.98733e-05
FLSL	bin254	bin328	-0.244421	11.5012	2.20014e-07
FLSL	bin254	bin1377	-0.207515	9.98311	2.61209e-06
FLSL	bin255	bin668	-0.195711	7.68278	4.36765e-05
FLSL	bin256	bin1027	-0.195641	7.91572	3.32728e-05
FLSL	bin257	bin614	-0.194713	8.73306	1.22518e-05
FLSL	bin259	bin2441	-0.183351	7.73265	3.61579e-05
FLSL	bin259	bin2127	-0.192145	8.4721	1.42552e-05
FLSL	bin262	bin1812	-0.218995	11.074	7.2512e-07
FLSL	bin263	bin659	-0.184288	7.5754	4.89945e-05
FLSL	bin263	bin1224	-0.189788	8.46475	1.60234e-05
FLSL	bin263	bin1554	-0.185094	7.90601	2.48535e-05
FLSL	bin266	bin1814	-0.217862	10.733	9.6669e-07
FLSL	bin266	bin1985	-0.178633	7.39887	5.73906e-05
FLSL	bin269	bin2270	-0.174985	7.34082	4.46928e-05
FLSL	bin270	bin1994	-0.176891	7.31913	6.04227e-05
FLSL	bin272	bin1186	-0.171874	6.98596	9.33899e-05
FLSL	bin287	bin1533	-0.178769	7.06327	5.78183e-05
FLSL	bin288	bin1175	-0.173209	6.79688	9.46025e-05
FLSL	bin304	bin1591	-0.192228	6.83937	5.37597e-05
FLSL	bin325	bin653	-0.225888	9.23645	3.19139e-06
FLSL	bin337	bin607	-0.19714	7.85011	2.74309e-05
FLSL	bin410	bin2672	-0.178184	7.04733	9.37157e-05
FLSL	bin424	bin1045	-0.178603	7.00872	7.84337e-05
FLSL	bin561	bin852	0.19219	8.40079	1.74394e-05
FLSL	bin615	bin1833	-0.187044	7.07355	8.88809e-05
FLSL	bin617	bin651	-0.175813	6.99182	9.20181e-05
FLSL	bin620	bin1038	-0.186259	7.891	3.05506e-05
FLSL	bin659	bin1033	-0.215496	8.36562	1.96524e-05
FLSL	bin665	bin797	-0.193276	8.23317	2.1713e-05
FLSL	bin667	bin1913	-0.19876	8.57408	1.4218e-05
FLSL	bin667	bin1965	-0.191831	8.0778	2.52705e-05
FLSL	bin667	bin2096	-0.192472	7.28452	6.92387e-05
FLSL	bin669	bin1824	-0.231452	11.0209	7.92707e-07
FLSL	bin670	bin2479	-0.226174	8.78277	1.01912e-05
FLSL	bin670	bin1594	-0.204025	8.6048	1.39857e-05
FLSL	bin720	bin1167	-0.216311	9.69679	3.78982e-06
FLSL	bin721	bin2134	-0.201187	7.98503	2.77604e-05
FLSL	bin731	bin1127	-0.188246	6.93713	9.80066e-05
FLSL	bin737	bin1962	-0.202645	7.50126	4.30828e-05
FLSL	bin818	bin919	-0.170267	6.925	9.35374e-05
FLSL	bin914	bin1842	-0.198308	8.88522	8.49332e-06
FLSL	bin916	bin2408	-0.182146	7.89748	2.40382e-05
FLSL	bin929	bin1637	-0.203662	9.53836	3.26222e-06
FLSL	bin935	bin1380	-0.170732	6.914	9.88547e-05
FLSL	bin958	bin1403	-0.198531	9.11278	7.40029e-06
FLSL	bin962	bin1196	-0.187331	8.34447	2.00344e-05
FLSL	bin976	bin2719	-0.227207	12.3584	1.52641e-07
FLSL	bin979	bin1406	-0.194835	8.65076	1.14843e-05
FLSL	bin1027	bin1194	-0.199944	8.62577	1.43018e-05
FLSL	bin1027	bin1411	-0.200904	8.35189	1.74409e-05
FLSL	bin1030	bin1404	-0.205926	8.93833	8.78972e-06
FLSL	bin1033	bin1193	-0.203111	8.64231	1.3904e-05
FLSL	bin1034	bin2479	-0.1899	7.55833	4.63691e-05
FLSL	bin1044	bin1205	-0.191322	8.21766	1.8971e-05
FLSL	bin1052	bin1843	-0.193124	8.00535	2.63775e-05
FLSL	bin1071	bin1823	-0.211533	10.3929	1.56792e-06
FLSL	bin1113	bin1207	-0.184028	7.78211	3.668e-05
FLSL	bin1120	bin1216	-0.193974	8.13952	1.90314e-05
FLSL	bin1126	bin1825	-0.217366	10.8443	9.49757e-07
FLSL	bin1129	bin1910	-0.182574	7.18631	7.5611e-05
FLSL	bin1167	bin1679	-0.192836	8.29497	2.10548e-05
FLSL	bin1172	bin2078	-0.173957	7.04064	9.00541e-05
FLSL	bin1190	bin1589	-0.196374	8.8905	8.38685e-06
FLSL	bin1195	bin2406	-0.18204	7.90365	2.83055e-05
FLSL	bin1215	bin1860	-0.229647	12.4127	1.4279e-07
FLSL	bin1317	bin1824	-0.178544	7.30845	6.87459e-05
FLSL	bin1340	bin2636	-0.179331	7.08265	9.0889e-05
FLSL	bin1370	bin2691	-0.189228	8.06404	2.75279e-05
FLSL	bin1376	bin1961	-0.177807	7.1292	8.01519e-05
FLSL	bin1457	bin1932	-0.224329	11.0512	4.56786e-07
FLSL	bin1458	bin1900	-0.226075	10.9925	5.92416e-07
FLSL	bin1512	bin2084	-0.191549	7.45819	4.93329e-05
FLSL	bin1537	bin2642	-0.181764	7.08906	6.64565e-05
FLSL	bin1578	bin2685	-0.191158	7.54402	4.17283e-05
FLSL	bin1582	bin1817	-0.187831	8.09944	2.60704e-05
FLSL	bin1620	bin2074	-0.207967	8.47283	1.69827e-05
FLSL	bin1642	bin1820	-0.194615	8.57668	1.4919e-05
FLSL	bin1642	bin1912	-0.201974	9.38539	5.3162e-06
FLSL	bin1699	bin2135	-0.183341	7.62621	3.99047e-05
FLSL	bin1700	bin2003	-0.201253	9.35279	5.81839e-06
FLSL	bin1735	bin1900	-0.263847	15.7414	2.17061e-09
FLSL	bin1749	bin2567	-0.182953	7.70772	4.18069e-05
FLSL	bin1764	bin1957	-0.192369	8.81311	1.07319e-05
FLSL	bin1768	bin1832	-0.182812	7.13326	8.38261e-05
FLSL	bin1771	bin1958	-0.194229	8.77477	1.14552e-05
FLSL	bin1779	bin2647	-0.18956	8.10804	2.65114e-05
FLSL	bin1786	bin2675	-0.187751	7.91838	3.36099e-05
FLSL	bin1810	bin1978	-0.196646	8.64393	1.22335e-05
FLSL	bin1823	bin2318	-0.178038	7.14565	7.61648e-05
FLSL	bin1824	bin2395	-0.176298	7.15894	8.27275e-05
FLSL	bin1886	bin2636	-0.242447	13.9141	2.1386e-08
FLSL	bin1889	bin2646	-0.237394	13.4327	3.51498e-08
FLSL	bin1898	bin2618	-0.205098	9.66531	4.05125e-06
FLSL	bin1898	bin2773	-0.183088	7.38145	5.81461e-05
FLSL	bin1901	bin2171	-0.185267	7.87639	3.48831e-05
FLSL	bin1926	bin2725	-0.203699	9.16675	6.97725e-06
FLSL	bin1950	bin2602	-0.20082	9.08491	7.22777e-06
FLSL	bin1961	bin2686	-0.19027	7.82826	3.52277e-05
FLSL	bin2077	bin2678	-0.261883	14.767	7.72448e-09
FLSL	bin2091	bin2748	-0.205928	9.04563	8.02215e-06
SDW	bin2415	bin2655	-0.985895	11.6558	3.18006e-07
SDW	bin2422	bin2711	-0.977394	12.361	1.39491e-07
SDW	bin101	bin903	0.745047	7.00236	8.70545e-05
SDW	bin2606	bin2774	0.790095	7.36997	6.27453e-05
SDW	bin344	bin1267	-0.817103	7.6664	4.10369e-05
SDW	bin434	bin1217	-0.745998	6.91609	7.46457e-05
SDW	bin435	bin2399	-0.765557	7.04381	6.25946e-05
SDW	bin436	bin852	-0.777541	7.62471	2.5763e-05
SDW	bin439	bin1122	-0.733923	6.85281	5.41451e-05
SDW	bin444	bin837	-0.744385	6.98553	7.75835e-05
SDW	bin445	bin1783	-0.793475	7.45408	4.27832e-05
SDW	bin488	bin723	0.811464	7.20119	7.88064e-05
SDW	bin488	bin1712	0.889402	9.38916	5.32341e-06
SDW	bin542	bin696	0.919659	9.01753	8.09452e-06
SDW	bin827	bin1998	0.747616	6.78347	9.97831e-05
SDW	bin846	bin2308	-0.845572	8.42777	1.46037e-05
SDW	bin1029	bin1399	-0.782195	7.09767	8.92142e-05
SDW	bin1038	bin2720	-0.78996	7.80716	3.68506e-05
SDW	bin1166	bin2307	-0.787294	7.73975	3.84059e-05
SDW	bin1283	bin2714	-0.744166	7.01793	9.75634e-05
SDW	bin1283	bin1700	-0.923347	10.2686	1.70911e-06
SDW	bin1320	bin1646	-0.823105	8.0827	2.23766e-05
SDW	bin1462	bin2230	-0.790343	7.18615	7.24644e-05
SDW	bin1935	bin2525	0.76092	7.38286	3.03589e-05
SDW	bin2086	bin2460	-0.867772	8.6282	1.37055e-05
